# Supplementary material for: Cathepsin L-dependent positive selection shapes clonal composition and functional fitness of CD4+ T cells
Source: Nat Immunol. 2025 Jun 13;26(7):1127–38. doi: 10.1038/s41590-025-02182-y (PMC12208919; doi:10.1038/s41590-025-02182-y)
Supplement: Supplementary file 4 — Statistical source data. [file 41590_2025_2182_MOESM4_ESM.xlsx]

## Sheet: Fig.1a
WT	CtslΔTEC
6.29	0.994
6.66	1.07
8.69	1.26
7.92	1.98
8.47	1.95
6.7	1.84
6.14	1.74
5.51	1.48
	1.51
	1.11

## Sheet: Fig.1b
	WT								CtslΔTEC
DN	3.5	3.48	4.1	6.21	5.82	4.36	4.65	3.18	3.48	2.71	2.89	5.32	4.69	4.9	4.87	3.89	3.55	2.96
DP	85.6	84.2	81.4	77.1	77.6	83.1	83.8	85.6	91.1	91.7	91.1	84	85.5	85.4	85.1	88.1	89.3	91.4
CD4SP	6.29	6.66	8.69	7.92	8.47	6.7	6.14	5.51	0.994	1.07	1.26	1.98	1.95	1.84	1.74	1.48	1.51	1.11
CD8SP	1.65	1.98	2.16	2.08	2.04	2.01	1.95	1.89	2.11	2.13	2.24	2.63	2.27	2.51	2.39	2.46	2.11	1.97

## Sheet: Fig.1c
WT	CtslΔTEC
39.9	8.6
40	9.61
37.7	8.98

## Sheet: Fig.1d
MFI (as % of WT)	cTECs				mTECs
	MHCIIko	WT	CtslΔTEC		MHCIIko	WT	CtslΔTEC
	0.120793	95.6102	87.5246		0.176736	106.414	234.012
	0.339847	88.6997	120.483		0.203943	101.733	198.178
	1.21816	126.44	94.016			93.408	168.532
		89.2497	125.458			98.4449	240.044
		85.0319	94.9162			100.774	113.999
		117.6	109.977			90.2148	162.444
		100.674	100.15			116.897	122.326
		98.1509	90.4496			92.1142	169.308
		98.5432	110.626			84.4935	125.38
		114.391	96.409			136.434	218.528
		137.711	107.314			101.827	146.46
		100.586	61.8364			88.6581	130.465
		116.17	92.8899			88.5876	121.504
		59.9028	81.0176			89.1213	146.397
		83.1446	75.5649			90.7648	85.7109
		88.0946	82.6032			83.2182	107.378
		98.1834	73.67			90.0663	118.842
		103.851	169.053			96.3255	132.045
		97.2772	139.551			117.993	120.979
		100.688	133.576			132.511	115.856

## Sheet: Fig.1e
MFI (as % of WT)	cTECs			mTECs mature
	WT	CtslΔTEC		WT	CtslΔTEC
	91.7577	221.175		104.308	98.4691
	92.9872	179.144		102.967	95.1971
	106.011	149.317		97.2534	77.4114
	101.366	154.235		100.645	76.2257
	107.878	122.769		94.8469	71.9282

## Sheet: Fig.1f
MFI (as % of WT)	cTECs				mature mTECs
	MHCIIko	WT	CtslΔTEC		MHCIIko	WT	CtslΔTEC
	0.304972	89.275	105.49		0.107857	87.5922	158.419
	0.169082	98.9904	79.5111			119.024	136.614
		100.669	72.4814			100.688	118.123
		104.734	65.4638			94.6393	113.574
		106.332	63.5951			98.0568	110.031
		133.133	98.3571			101.1	103.079
		129.234	127.314			99.4155	109.365
		106.08	48.1046			99.3529	93.8654
		131.991	71.0754			103.425	104.826
		56.3912	61.7531			88.1709	100.07
		66.2162	54.2281			102.607	87.6703
		76.9552	62.8498			105.928	96.7151
			54.2129				88.6474

## Sheet: Fig.1g
BL/6	WT	CtslΔTEC		MFI (as % of WT)
14.3322	101.991	91.7843
	110.387	97.6475
	104.452	99.5295
	83.1705

## Sheet: Fig.1h
donor host	WT						CtslΔTEC
MHCII+/+	9.01	8.94	7.89	11.7	9.14	11	2.21	2.15	1.43	1.73	1.7
MHCII-/-	14.9	14.2	16.7	16.3			2.64	3.37	3.25	5.62

## Sheet: Fig.1i
	WT									CtslΔTEC
C2TA+/+	4.12	4.11	4.58	4.51	3.7	3.75	3.31	3.01		1.52	2	1.93	1.89
C2TAkd	4.15	3.47	5.11	6.4	5.74	4.39	4.87	3.65	4.76	1.68	2.17	1.72

## Sheet: Fig.1j
B2m-/- WT	B2m-/- CtslΔTEC
4.2	2.57
3.72	2.61
4.18	2.13
3.95	2.82
4.37	2.68
6.09	2.33
6.36	3.35
6.3	3.73
6.17	2.65
	3.33
	3.54
	3.66
	2.85

[truncated: 1 more sheets: Fig.1k]
