# Supplementary material for: Cathepsin L-dependent positive selection shapes clonal composition and functional fitness of CD4+ T cells
Source: Nat Immunol. 2025 Jun 13;26(7):1127–38. doi: 10.1038/s41590-025-02182-y (PMC12208919; doi:10.1038/s41590-025-02182-y)
Supplement: Supplementary file 5 — Statistical source data. [file 41590_2025_2182_MOESM5_ESM.xlsx]

## Sheet: Fig.2a
OT-II		AND		Dep		AD10
WT	CtslΔTEC	WT	CtslΔTEC	WT	CtslΔTEC	WT	CtslΔTEC
27.6168	0.068696	41.356	0.10362	16.2	0.248	12.5904	0.018525
30.5361	0.030525	38.024	0.2561	3.1	0.682	10.7166	0.019608
41.9286	0.060382	46.5905	0.16728	9.17	1.91	11.1941	0.009386
28.6554	0.14136	53.7472	0.27654	7.83	0.178	12.4906	0.035588
22.8	2.65	43.2306	0.2268	2.32	0.324	16.4436	0.0235
17	0.331	42.6735	0.36216	14.6	0.148	7.33	0.00863
20.6	0.603	45.9942		21.5	0.105	16.5	0.00863
13.3		43.8464		18.3		10.7	0.00737
22.3				20.3		7.19

## Sheet: Fig.2b
WT	CtslΔTEC
10.6346	13.7209
13.6624	13.1831
15.9539	12.671
15.4598	10.2864
12.7149	14.0819

## Sheet: Fig.2c
OT-II		AND		Dep		AD10
WT	CtslΔTEC	WT	CtslΔTEC	WT	CtslΔTEC	WT	CtslΔTEC
89.4201	48.4435	96.8844	33.0014	35.6318	43.8305	142.38	75.6931
89.4656	42.2742	101.051	33.7323	136.163	38.1238	71.7492	44.8331
122.247	27.9324	96.6286	31.905	130.424	34.6178	65.848	50.1015
98.8675	31.1195	105.436	37.2484	69.0953	37.3255	82.6098	55.6569
107.644	23.8366	102.204	37.5406	128.687	17.3465	137.413	39.9355
104.009	21.4024	95.4938	38.8202	108.516	30.0463	116.375	37.3791
113.809	19.0946	101.821		91.9891	13.0572	105.735	46.4072
72.4583		100.481		104.941		124.182	41.1561
102.08				94.5542		53.708

## Sheet: Fig.2d
AD10	Dep	AND	OT-III	polyclonal
20.384	48.6424	65.1862	65.7486	103.239
27.4244	51.2413	80.2948	102.929	81.2645
27.6765	70.9077	62.7618	81.2645	115.497
	69.8604	98.0023	124.554
	64.8759
