# Supplementary material for: Cathepsin L-dependent positive selection shapes clonal composition and functional fitness of CD4+ T cells
Source: Nat Immunol. 2025 Jun 13;26(7):1127–38. doi: 10.1038/s41590-025-02182-y (PMC12208919; doi:10.1038/s41590-025-02182-y)
Supplement: Supplementary file 6 — Bulk TCR-sequencing data table. [file 41590_2025_2182_MOESM6_ESM.xlsx]

## Sheet: Fig 3a
TCRβFixed	TCRβFixed CtslΔTEC
8.44	1.91
8.91	1.92
8.9	2.01
10.9	2.7
11	2.73
7.92	4.01
	3.33

## Sheet: Fig 3b
TCRβFixed	TCRβFixed CtslΔTEC
100.237	97.4681
101.857	87.7448
97.9062	92.8685
	87.6744

## Sheet: Fig 3f
	TCRclonotype (alpha chain)	1M2ThymusWT	2M2ThymusWT	3M2ThymusWT	4M2ThymusCtslDeltaTEC	5M2ThymusCtslDeltaTEC	6M2ThymusCtslDeltaTEC
9	V-1*02.CAVRDLNSAGNKLTF.J-17*01	32	25	21	69	24	35	9626 Recurrent TCRs in Ctsl+/+ and CtsldTEC M2 CD4SPs
10	V-1*02.CAVRGPNSAGNKLTF.J-17*01	5	9	10	27	41	57
25	V-10*02.CAAESSGSWQLIF.J-22*01	9	34	14	121	36	118
97	V-10*02.CAASKASNTNKVVF.J-34*02	4	43	26	584	60	424
102	V-10*02.CAASKGRGSALGRLHF.J-18*01	38	48	48	13	13	24
107	V-10*02.CAASKPSNTNKVVF.J-34*02	3	34	14	257	102	197
114	V-10*02.CAASKSSNTNKVVF.J-34*02	29	36	15	471	156	424
176	V-10*02.CAASPSNTNKVVF.J-34*02	490	799	435	134	103	372
193	V-10*02.CAASRGRGSALGRLHF.J-18*01	113	179	114	92	5	89
197	V-10*02.CAASRSNTNKVVF.J-34*02	112	364	166	71	60	289
256	V-10D*03,V-10*02.CAAESSGSWQLIF.J-22*01	13	16	8	22	5	12
288	V-10D*03,V-10*02.CAASKASNTNKVVF.J-34*02	3	7	2	74	3	74
294	V-10D*03,V-10*02.CAASKPSNTNKVVF.J-34*02	3	8	2	24	15	45
325	V-10D*03,V-10*02.CAASPSNTNKVVF.J-34*02	59	106	56	32	19	72
335	V-10D*03,V-10*02.CAASRGRGSALGRLHF.J-18*01	30	4	17	7	7	19
340	V-10D*03,V-10*02.CAASRSNTNKVVF.J-34*02	14	39	23	26	19	82
415	V-10D*03,V-10N*01,V-10*02.CAASPSNTNKVVF.J-34*02	8	25	13	12	3	21
421	V-10D*03,V-10N*01,V-10*02.CAASRSNTNKVVF.J-34*02	2	15	6	9	6	18
479	V-10D*03.CAASRSNTNKVVF.J-34*02	2	5	25	8	9	1
490	V-10N*01.CAAESSGSWQLIF.J-22*01	8	2	4	51	31	43
574	V-10N*01.CAASPSNTNKVVF.J-34*02	51	109	52	31	58	101
587	V-10N*01.CAASRGRGSALGRLHF.J-18*01	73	55	48	27	24	49
589	V-10N*01.CAASRSNTNKVVF.J-34*02	33	28	16	10	22	40
603	V-10N*01.CAASWGGLSGKLTF.J-2*01	6	17	8	31	35	82
617	V-11*02.CVVGDRGSALGRLHF.J-18*01	188	222	97	989	416	698
778	V-12-2*02.CAFPNNYAQGLTF.J-26*01	4	12	3	47	41	39
842	V-12-2*02.CALPNNYAQGLTF.J-26*01	9	40	9	100	26	56
861	V-12-2*02.CALRGGTNAYKVIF.J-30*01	72	105	31	136	15	90
888	V-12-2*02.CALRRDYAQGLTF.J-26*01	26	12	1	5	17	21
965	V-12-2*02.CALSDRASGSWQLIF.J-22*01	6	24	8	58	28	74
1014	V-12-2*02.CALSESNMGYKLTF.J-9*02	87	62	12	366	107	314
1091	V-12-2*02.CALSVGTNAYKVIF.J-30*01	38	67	11	741	159	765
1104	V-12-2*02.CALSWNSNNRIFF.J-31*01	50	190	92	36	8	47
1107	V-12-2*02.CALSYNAGAKLTF.J-39*01	53	204	112	5	46	17
1146	V-12-2*02.CASITGNTGKLIF.J-37*01	16	8	15	62	2	161
1151	V-12-2*02.CASNTNKVVF.J-34*02	13	21	17	73	10	50
1395	V-12-3*05.CALSERNAGAKLTF.J-39*01	34	157	63	57	26	40
1508	V-12D-1*06,V-12N-1*01.CALCNYAQGLTF.J-26*01	11	15	20	12	12	9
1509	V-12D-1*06,V-12N-1*01.CALDNYAQGLTF.J-26*01	1	16	39	62	71	43
1519	V-12D-1*06,V-12N-1*01.CALINYAQGLTF.J-26*01	34	69	11	179	18	97
1522	V-12D-1*06,V-12N-1*01.CALKNYAQGLTF.J-26*01	9	26	3	20	39	19
1527	V-12D-1*06,V-12N-1*01.CALNNYAQGLTF.J-26*01	157	321	116	1324	325	1118
1530	V-12D-1*06,V-12N-1*01.CALRDYAQGLTF.J-26*01	23	26	21	334	54	200
1536	V-12D-1*06,V-12N-1*01.CALRNYAQGLTF.J-26*01	256	221	210	615	191	400
1542	V-12D-1*06,V-12N-1*01.CALRSYAQGLTF.J-26*01	14	4	6	11	2	5
1567	V-12D-1*06,V-12N-1*01.CALSDYAQGLTF.J-26*01	14	27	28	248	69	145
1585	V-12D-1*06,V-12N-1*01.CALSNYAQGLTF.J-26*01	9	14	20	22	4	15
1600	V-12D-1*06,V-12N-1*01.CALTNYAQGLTF.J-26*01	13	11	18	79	27	42
1626	V-12D-2*02,V-12N-2*01.CAFRNNYAQGLTF.J-26*01	49	62	50	206	26	108
1689	V-12D-2*02,V-12N-2*01.CALRDNYAQGLTF.J-26*01	226	396	311	95	42	123
1697	V-12D-2*02,V-12N-2*01.CALRENYAQGLTF.J-26*01	13	20	16	45	18	40
1720	V-12D-2*02,V-12N-2*01.CALRISSGSWQLIF.J-22*01	9	21	30	145	44	211
1748	V-12D-2*02,V-12N-2*01.CALRVNYAQGLTF.J-26*01	12	18	7	24	39	51
1751	V-12D-2*02,V-12N-2*01.CALRYNYAQGLTF.J-26*01	4	21	12	19	15	33
1792	V-12D-2*02,V-12N-2*01.CALSDRSGYNKLTF.J-11*01	59	25	47	533	136	428
1815	V-12D-2*02,V-12N-2*01.CALSESNMGYKLTF.J-9*02	4	10	10	29	5	54
1819	V-12D-2*02,V-12N-2*01.CALSFNYAQGLTF.J-26*01	7	6	13	2	2	4
1829	V-12D-2*02,V-12N-2*01.CALSGTSGGNYKPTF.J-6*01	7	8	8	30	8	78
1845	V-12D-2*02,V-12N-2*01.CALSPYQGGRALIF.J-15*01	15	16	1	59	14	9
1850	V-12D-2*02,V-12N-2*01.CALSRNSGTYQRF.J-13*01	94	94	58	158	38	109
1861	V-12D-2*02,V-12N-2*01.CALSVNSAGNKLTF.J-17*01	60	89	39	85	8	97
1868	V-12D-2*02,V-12N-2*01.CALSWNSNNRIFF.J-31*01	14	82	25	35	43	52
1879	V-12D-2*02,V-12N-2*01.CALTPGNMGYKLTF.J-9*02	6	8	5	13	7	2
1883	V-12D-2*02,V-12N-2*01.CALTPYQGGRALIF.J-15*01	43	37	14	539	208	421
1885	V-12D-2*02,V-12N-2*01.CALTRNSGTYQRF.J-13*01	22	39	18	42	20	29
1958	V-12D-3*04,V-12N-3*01,V-12-1*06,V-12-3*05.CALSDPNSGTYQRF.J-13*01	9	5	7	26	1	16
2091	V-12D-3*04,V-12N-3*01.CALSDPNSGTYQRF.J-13*01	62	46	38	165	51	168
2116	V-12D-3*04,V-12N-3*01.CALSDSSGYNKLTF.J-11*01	8	1	11	306	17	275
2120	V-12D-3*04,V-12N-3*01.CALSEAGSFNKLTF.J-4*02	17	46	33	58	34	64
2382	V-13-2*03.CAIEKNAYKVIF.J-30*01	6	12	8	12	33	38
2383	V-13-2*03.CAIERNAYKVIF.J-30*01	10	7	4	50	43	77
2397	V-13-2*03.CAIRGTGYQNFYF.J-49*01	26	5	5	51	22	63
2434	V-13-4/DV7*02.CAIRNTGYQNFYF.J-49*01	18	35	24	117	14	119
2450	V-13-4/DV7*02.CAMEANAYKVIF.J-30*01	13	7	40	82	16	24
2523	V-13-4/DV7*02.CAMRGTGYQNFYF.J-49*01	9	41	10	187	74	193
2695	V-13D-2*03,V-13N-2*01.CAIEANAYKVIF.J-30*01	96	73	41	42	23	34
2701	V-13D-2*03,V-13N-2*01.CAIEGNAYKVIF.J-30*01	7	9	30	50	6	19
2927	V-13N-3*01.CAMRASSFSKLVF.J-50*01	14	17	29	51	13	42
2928	V-13N-3*01.CAMRPSSFSKLVF.J-50*01	20	26	38	71	65	76
2967	V-13N-4*01.CAMGPMSNYNVLYF.J-21*01	43	15	12	230	29	312
3000	V-14-1*01.CAAERGSALGRLHF.J-18*01	15	19	49	147	78	75
3150	V-14-1*01.CAASAGATGGNNKLTF.J-56*01	163	295	276	71	31	73
3241	V-14-1*01.CAASEGGYGNEKITF.J-48*01	11	20	12	97	26	157
3246	V-14-1*01.CAASEGNYGNEKITF.J-48*01	27	34	31	6	2	32
3269	V-14-1*01.CAASGASGSWQLIF.J-22*01	12	83	51	34	76	29
3273	V-14-1*01.CAASGGATGGNNKLTF.J-56*01	136	176	175	108	48	89
3288	V-14-1*01.CAASGSNYQLIF.J-33*01	5	1	1	2	1	1
3290	V-14-1*01.CAASGSNYQLIW.J-33*01	145	54	66	99	52	80
3340	V-14-1*01.CAASPGDTNAYKVIF.J-30*01	8	28	12	108	37	129
3358	V-14-1*01.CAASPNSGGSNAKLTF.J-42*01	428	716	340	129	80	113
3458	V-14-1*01.CAASVTNYNQGKLIF.J-23*01	11	9	6	32	9	20
3557	V-14-2*02.CAAALNNNNAPRF.J-43*01	13	41	43	111	81	115
3564	V-14-2*02.CAAANNNNAPRF.J-43*01	186	223	309	152	24	111
3570	V-14-2*02.CAAANYNVLYF.J-21*01	1	43	17	18	13	22
3579	V-14-2*02.CAAASGGNYKPTF.J-6*01	27	28	21	20	30	57
3594	V-14-2*02.CAACGSSGNKLIF.J-32*01	61	19	66	133	30	160
3639	V-14-2*02.CAADQGGRALIF.J-15*01	199	220	180	457	329	660
3652	V-14-2*02.CAADSNNRIFF.J-31*01	385	324	300	13	30	95
3700	V-14-2*02.CAAENNNNAPRF.J-43*01	185	120	230	31	68	80
3750	V-14-2*02.CAAGANNNNAPRF.J-43*01	7	3	7	8	18	34
3763	V-14-2*02.CAAGDNNNNAPRF.J-43*01	7	8	15	4	8	12
3815	V-14-2*02.CAAGGSSGSWQLIF.J-22*01	97	104	158	331	205	474
3834	V-14-2*02.CAAGLNNNNAPRF.J-43*01	45	30	6	71	52	91
3858	V-14-2*02.CAAGSGGNYKPTF.J-6*01	5	15	1	124	37	148
3861	V-14-2*02.CAAGSNNNNAPRF.J-43*01	64	57	8	101	81	153
3913	V-14-2*02.CAAHPNTGYQNFYF.J-49*01	5	6	15	7	14	30
3916	V-14-2*02.CAAHQGGSAKLIF.J-57*01	22	62	34	2	20	29
3918	V-14-2*02.CAAHSNTGYQNFYF.J-49*01	5	12	5	52	14	76
3927	V-14-2*02.CAAHVGDNSKLIW.J-38*01	137	210	143	8	19	43
3994	V-14-2*02.CAAISNTGYQNFYF.J-49*01	202	353	276	169	63	241
4028	V-14-2*02.CAAKRASGSWQLIF.J-22*01	4	8	4	15	11	21
4055	V-14-2*02.CAALQGGSAKLIF.J-57*01	20	21	49	132	90	162
4164	V-14-2*02.CAANPNTGKLTF.J-27*01	41	29	15	6	4	9
4176	V-14-2*02.CAANSGGNYKPTF.J-6*01	43	64	43	77	40	62
4199	V-14-2*02.CAANSNYQLIW.J-33*01	972	1124	784	59	68	75
4231	V-14-2*02.CAAQGSSGNKLIF.J-32*01	5	5	5	9	18	18
4250	V-14-2*02.CAARAHYGNEKITF.J-48*01	11	22	36	9	29	10
4321	V-14-2*02.CAARGHYGNEKITF.J-48*01	52	36	29	9	8	6
4349	V-14-2*02.CAARGSSGSWQLIF.J-22*01	74	167	72	32	11	48
4416	V-14-2*02.CAARNNNNAPRF.J-43*01	1011	1570	969	1	1	1
4419	V-14-2*02.CAARNNNNNAPRF.J-43*01	35	24	5	403	199	434
4479	V-14-2*02.CAARRNAGAKLTF.J-39*01	99	131	144	60	3	100
4482	V-14-2*02.CAARRNNNNAPRF.J-43*01	8	20	7	6	7	5
4485	V-14-2*02.CAARRNYNQGKLIF.J-23*01	24	22	19	82	24	110
4510	V-14-2*02.CAARSNNNNAPRF.J-43*01	7	5	1	4	3	1
4523	V-14-2*02.CAARSSSGSWQLIF.J-22*01	62	160	104	117	38	132
4600	V-14-2*02.CAASAASSGQKLVF.J-16*01	73	65	54	2	32	12
4620	V-14-2*02.CAASADNNNAPRF.J-43*01	3	12	6	4	2	7
4623	V-14-2*02.CAASADNYQLIW.J-33*01	19	15	26	240	113	174
4651	V-14-2*02.CAASAGAGNYKYVF.J-40*01	324	377	298	59	22	17
4664	V-14-2*02.CAASAGASNNRIFF.J-31*01	25	10	1	16	39	18
4678	V-14-2*02.CAASAGDTNAYKVIF.J-30*01	401	797	586	72	23	98
4690	V-14-2*02.CAASAGGAGNTGKLIF.J-37*01	79	110	44	273	329	197
4692	V-14-2*02.CAASAGGGANTGKLTF.J-52*01	16	14	3	22	9	7
4697	V-14-2*02.CAASAGGGNYKYVF.J-40*01	69	98	41	21	10	29
4720	V-14-2*02.CAASAGGSNNRIFF.J-31*01	169	181	87	388	195	289
4730	V-14-2*02.CAASAGGTGANTGKLTF.J-52*01	139	114	107	127	57	160
4732	V-14-2*02.CAASAGGTGGLSGKLTF.J-2*01	9	1	21	5	1	4
4756	V-14-2*02.CAASAGNDNAPRF.J-43*01	1	3	3	16	3	1
4761	V-14-2*02.CAASAGNNKAPRF.J-43*01	6	3	7	14	23	13
4771	V-14-2*02.CAASAGNNNALRF.J-43*01	1	4	1	2	6	4
4778	V-14-2*02.CAASAGNNNAPRF.J-43*01	2598	3866	2656	4939	3208	5224
4780	V-14-2*02.CAASAGNNNAPRL.J-43*01	1	4	2	1	6	6
4781	V-14-2*02.CAASAGNNNAPRS.J-43*01	1	7	2	3	3	6
4785	V-14-2*02.CAASAGNNNASRF.J-43*01	2	3	1	7	7	4
4794	V-14-2*02.CAASAGNNNNAPRF.J-43*01	6	15	1	3	1	1
4802	V-14-2*02.CAASAGNNSAPRF.J-43*01	1	7	5	2	2	8
4872	V-14-2*02.CAASAGTGNYKYVF.J-40*01	2446	3370	1630	3	9	4
4904	V-14-2*02.CAASAGYNNAPRF.J-43*01	4	11	2	5	3	2
4908	V-14-2*02.CAASAGYQNFYF.J-49*01	4	6	2	1	1	1
4926	V-14-2*02.CAASAHNQGKLIF.J-23*01	33	32	6	26	50	40
5041	V-14-2*02.CAASANNNKAPRF.J-43*01	5	19	7	5	5	4
5054	V-14-2*02.CAASANNNNAPRF.J-43*01	2681	4501	2749	978	476	1110
5124	V-14-2*02.CAASANTGYQNFYF.J-49*01	1434	2058	1329	11	8	16
5143	V-14-2*02.CAASANYNNAPRF.J-43*01	2	3	1	2	1	1
5144	V-14-2*02.CAASANYNQGKLIF.J-23*01	7	5	3	11	6	2
5146	V-14-2*02.CAASANYNVLYF.J-21*01	4	4	5	3	19	1
5163	V-14-2*02.CAASAPTGYQNFYF.J-49*01	180	174	172	13	9	9
5178	V-14-2*02.CAASAQNNNAPRF.J-43*01	43	118	87	21	33	51
5186	V-14-2*02.CAASAQTGNTGKLIF.J-37*01	118	131	124	168	67	147
5208	V-14-2*02.CAASARNNNAPRF.J-43*01	17	14	5	9	4	6
5240	V-14-2*02.CAASASNNNAPRF.J-43*01	10	19	12	9	4	3
5262	V-14-2*02.CAASASSGSWQLIF.J-22*01	14	9	7	3	1	1
5270	V-14-2*02.CAASASSNNRIFF.J-31*01	479	688	309	33	5	52
5338	V-14-2*02.CAASAWDYANKMIF.J-47*02	75	121	99	58	35	37
5339	V-14-2*02.CAASAWDYAQGLTF.J-26*01	35	14	20	14	7	4
5360	V-14-2*02.CAASAWGNYKYVF.J-40*01	19	20	47	17	30	6
5369	V-14-2*02.CAASAWGYAQGLTF.J-26*01	44	50	18	22	3	12
5372	V-14-2*02.CAASAWGYQNFYF.J-49*01	52	36	60	17	41	46
5418	V-14-2*02.CAASAYNNNAPRF.J-43*01	4	4	8	1	1	1
5492	V-14-2*02.CAASDGGTGNTGKLIF.J-37*01	16	34	11	45	6	33
5504	V-14-2*02.CAASDGNNNAPRF.J-43*01	20	26	18	4	8	5
5511	V-14-2*02.CAASDGNNRIFF.J-31*01	405	471	339	155	199	303
5514	V-14-2*02.CAASDGNRIFF.J-31*01	20	44	49	105	38	93
5553	V-14-2*02.CAASDGTYQRF.J-13*01	9	1	7	61	11	17
5557	V-14-2*02.CAASDGYNQGKLIF.J-23*01	280	623	209	1292	790	1142
5560	V-14-2*02.CAASDGYQLIW.J-33*01	3	2	3	16	15	33
5561	V-14-2*02.CAASDGYQNFYF.J-49*01	40	93	67	28	66	16
5564	V-14-2*02.CAASDHNNNAPRF.J-43*01	92	183	94	266	136	328
5567	V-14-2*02.CAASDHNQGKLIF.J-23*01	53	170	59	31	27	27
5569	V-14-2*02.CAASDHNYAQGLTF.J-26*01	1	5	4	4	6	12
5573	V-14-2*02.CAASDHYANKMIF.J-47*02	20	17	35	9	9	8
5634	V-14-2*02.CAASDNNNAPRF.J-43*01	4328	6310	4236	1	42	40
5661	V-14-2*02.CAASDNNNNAPRF.J-43*01	59	82	46	10	11	9
5673	V-14-2*02.CAASDNNRIFF.J-31*01	696	1003	782	6	53	104
5699	V-14-2*02.CAASDNSKLIW.J-38*01	42	17	2	5	11	7
5760	V-14-2*02.CAASDRAQGLTF.J-26*01	13	4	24	9	43	9
5770	V-14-2*02.CAASDRNRIFF.J-31*01	7	22	1	68	56	15
5846	V-14-2*02.CAASDYNQGKLIF.J-23*01	8	22	24	1	1	23
5892	V-14-2*02.CAASEDTGNTGKLIF.J-37*01	5	32	13	32	14	5
5903	V-14-2*02.CAASEEGYQNFYF.J-49*01	9	8	14	22	5	15
5916	V-14-2*02.CAASEGAGYQNFYF.J-49*01	99	144	72	203	81	87
5937	V-14-2*02.CAASEGGAGNTGKLIF.J-37*01	67	53	41	17	5	22
5955	V-14-2*02.CAASEGGTGNTGKLIF.J-37*01	71	146	184	193	8	132
5977	V-14-2*02.CAASEGNNKAPRF.J-43*01	7	9	10	3	5	8
5994	V-14-2*02.CAASEGNNNAPRF.J-43*01	4432	6789	4503	1311	1005	2241
6045	V-14-2*02.CAASEGNTNKVVF.J-34*02	148	252	50	3	21	66
6119	V-14-2*02.CAASEGYNQGKLIF.J-23*01	524	600	341	6	7	6
6133	V-14-2*02.CAASEHNQGKLIF.J-23*01	12	28	32	46	18	76
6136	V-14-2*02.CAASEHNYAQGLTF.J-26*01	68	91	57	85	26	42
6140	V-14-2*02.CAASEHYANKMIF.J-47*02	54	4	18	36	21	50
6185	V-14-2*02.CAASENNNNAPRF.J-43*01	574	929	575	404	271	561
6215	V-14-2*02.CAASENTGYQNFYF.J-49*01	382	457	236	1	1	4
6221	V-14-2*02.CAASENYGNEKITF.J-48*01	7	3	8	133	60	168
6263	V-14-2*02.CAASERNNNAPRF.J-43*01	470	518	388	1	1	1
6295	V-14-2*02.CAASESNYQLIW.J-33*01	1263	1864	1119	24	14	47
6340	V-14-2*02.CAASEWNYNQGKLIF.J-23*01	1	43	10	20	16	10
6397	V-14-2*02.CAASGASGGNYKPTF.J-6*01	191	138	98	91	82	66
6434	V-14-2*02.CAASGGGTGANTGKLTF.J-52*01	40	96	71	20	17	32
6436	V-14-2*02.CAASGGGTGNTGKLIF.J-37*01	253	218	80	136	79	175
6453	V-14-2*02.CAASGGNNNAPRF.J-43*01	11	17	24	9	3	8
6503	V-14-2*02.CAASGHAQGLTF.J-26*01	21	57	11	112	59	41
6572	V-14-2*02.CAASGNNNNAPRF.J-43*01	385	607	268	10	15	13
6628	V-14-2*02.CAASGQTGNTGKLIF.J-37*01	10	22	5	17	8	10
6637	V-14-2*02.CAASGRGSALGRLHF.J-18*01	94	80	56	27	22	38
6694	V-14-2*02.CAASGSSGNKLIF.J-32*01	1047	1210	892	1214	1170	1429
6704	V-14-2*02.CAASGSSGSWQLIF.J-22*01	4	2	3	61	11	44
6706	V-14-2*02.CAASGSSNNKLIF.J-32*01	5	3	1	4	5	3
6707	V-14-2*02.CAASGSSNNNAPRF.J-43*01	5	3	4	3	3	2
6716	V-14-2*02.CAASGSYGNEKITF.J-48*01	74	115	54	80	6	37
6728	V-14-2*02.CAASGTGANTGKLIF.J-52*01	6	3	2	8	5	8
6731	V-14-2*02.CAASGTGANTGKLTF.J-52*01	987	2007	1307	1991	1645	2717
6763	V-14-2*02.CAASGVGANTGKLTF.J-52*01	55	40	36	171	110	155
6779	V-14-2*02.CAASGWGNEKITF.J-48*01	32	49	59	10	11	4
6783	V-14-2*02.CAASGWGYQNFYF.J-49*01	71	53	39	29	69	58
6831	V-14-2*02.CAASHPNNNNAPRF.J-43*01	14	34	33	48	9	30
6862	V-14-2*02.CAASISAGNKLTF.J-17*01	6	14	37	15	14	12
6872	V-14-2*02.CAASKASNTNKVVF.J-34*02	18	15	1	110	92	196
6884	V-14-2*02.CAASKGGTGNTGKLIF.J-37*01	14	62	51	82	36	64
6903	V-14-2*02.CAASKHTGNYKYVF.J-40*01	2	2	16	21	16	10
6959	V-14-2*02.CAASLGGSSGNKLIF.J-32*01	168	136	123	15	2	18
6975	V-14-2*02.CAASLNNNNAPRF.J-43*01	692	1229	784	798	424	672
7066	V-14-2*02.CAASNNAGAKLTF.J-39*01	9	10	3	4	3	1
7083	V-14-2*02.CAASNNNNAPRF.J-43*01	2802	3691	2332	3	1	7
7089	V-14-2*02.CAASNNNNNAPRF.J-43*01	9	3	7	2	2	5
7192	V-14-2*02.CAASNYNQGKLIF.J-23*01	15	8	3	291	86	290
7220	V-14-2*02.CAASPGNNAPRF.J-43*01	15	66	28	159	192	197
7221	V-14-2*02.CAASPGNNNAPRF.J-43*01	5	4	7	1	3	2
7243	V-14-2*02.CAASPGYQNFYF.J-49*01	1387	1633	1199	49	28	104
7365	V-14-2*02.CAASQGGSAKLIF.J-57*01	1	1	3	5	1	4
7370	V-14-2*02.CAASQGNNNAPRF.J-43*01	151	188	150	235	147	240
7386	V-14-2*02.CAASQNNNNAPRF.J-43*01	27	9	20	1	2	3
7389	V-14-2*02.CAASQNYNQGKLIF.J-23*01	68	12	11	2	1	5
7422	V-14-2*02.CAASRASGSWQLIF.J-22*01	28	6	23	201	83	238
7429	V-14-2*02.CAASRDNYQLIW.J-33*01	20	25	3	42	10	65
7464	V-14-2*02.CAASRGGNYKPTF.J-6*01	11	20	17	142	81	147
7471	V-14-2*02.CAASRGGYKVVF.J-12*02	14	19	9	9	25	22
7480	V-14-2*02.CAASRGSGSWQLIF.J-22*01	3	16	4	59	20	37
7522	V-14-2*02.CAASRNAGAKLTF.J-39*01	1	2	1	1	2	1
7542	V-14-2*02.CAASRNNNNAPRF.J-43*01	2157	2356	1792	8	13	5
7577	V-14-2*02.CAASRNYNQGKLIF.J-23*01	111	160	44	5157	3745	4495
7602	V-14-2*02.CAASRSSGNKLIF.J-32*01	1	3	1	2	6	3
7605	V-14-2*02.CAASRSSGSWQLIF.J-22*01	265	310	177	1342	659	1458
7627	V-14-2*02.CAASRTSGSWQLIF.J-22*01	112	65	27	174	211	189
7700	V-14-2*02.CAASSNNNNAPRF.J-43*01	16	21	45	3	3	5
7709	V-14-2*02.CAASSNTGYQNFYF.J-49*01	135	43	70	168	94	156
7743	V-14-2*02.CAASSSSGSWQLIF.J-22*01	22	13	19	1	2	4
7771	V-14-2*02.CAASTANYNQGKLIF.J-23*01	21	9	13	4	6	43
7780	V-14-2*02.CAASTGGNYKPTF.J-6*01	29	59	31	188	177	250
7786	V-14-2*02.CAASTGNNNAPRF.J-43*01	73	131	47	16	4	40
7799	V-14-2*02.CAASTHAQGLTF.J-26*01	24	12	7	39	3	54
7819	V-14-2*02.CAASTNNNNAPRF.J-43*01	196	275	122	466	223	475
7827	V-14-2*02.CAASTNTGYQNFYF.J-49*01	285	414	240	3	4	5
7848	V-14-2*02.CAASTSNTGNYKYVF.J-40*01	32	43	4	87	3	32
7900	V-14-2*02.CAASVGGNNKLTF.J-56*01	14	4	11	159	177	163
7902	V-14-2*02.CAASVGGNYKPTF.J-6*01	5	30	32	279	126	170
7911	V-14-2*02.CAASVGGTGNTGKLIF.J-37*01	78	43	35	34	42	43
7971	V-14-2*02.CAASVNNNNAPRF.J-43*01	706	780	598	50	18	31
8007	V-14-2*02.CAASVSAGNKLTF.J-17*01	38	81	86	70	46	70
8077	V-14-2*02.CAASWNNNAPRF.J-43*01	184	212	95	69	32	49
8085	V-14-2*02.CAASWSAGNKLTF.J-17*01	14	45	13	81	14	57
8129	V-14-2*02.CAASYYNVLYF.J-21*01	28	20	20	11	1	11
8135	V-14-2*02.CAATANNNNAPRF.J-43*01	20	35	6	92	46	70
8154	V-14-2*02.CAATDYNQGKLIF.J-23*01	19	69	38	58	18	71
8168	V-14-2*02.CAATGSAGNKLTF.J-17*01	7	48	1	47	42	60
8176	V-14-2*02.CAATGSSGNKLIF.J-32*01	268	358	274	1645	934	1227
8234	V-14-2*02.CAATQSNYNVLYF.J-21*01	2	10	4	4	14	15
8243	V-14-2*02.CAATRNYNQGKLIF.J-23*01	24	45	22	448	126	78
8254	V-14-2*02.CAATSNTGYQNFYF.J-49*01	127	213	165	2479	1096	2097
8265	V-14-2*02.CAATTNNNNAPRF.J-43*01	4	7	6	63	43	63
8329	V-14-2*02.CAAWDNAGAKLTF.J-39*01	5	53	2	5	3	11
8349	V-14-2*02.CAAYNNAGAKLTF.J-39*01	45	25	23	21	44	75
8356	V-14-2*02.CADAQGLTF.J-26*01	19	16	8	7	31	38
8372	V-14-2*02.CAGDQGGRALIF.J-15*01	7	19	13	7	3	22
8382	V-14-2*02.CAGGGSSGSWQLIF.J-22*01	6	5	13	17	15	47
8424	V-14-2*02.CAPDSNYQLIW.J-33*01	18	41	24	21	16	72
8451	V-14-2*02.CAPRNNNNAPRF.J-43*01	33	67	70	58	2	73
8553	V-14-2*02.CAVSNYNVLYF.J-21*01	16	12	30	1	1	8
8561	V-14-2*02.CAVYNNAGAKLTF.J-39*01	18	23	28	42	4	13
8674	V-14-3*04.CAADQGGRALIF.J-15*01	12	21	17	3	25	4
8680	V-14-3*04.CAAEGQGGSAKLIF.J-57*01	21	24	18	32	13	38
8688	V-14-3*04.CAAGAGNTGKLIF.J-37*01	20	6	6	107	52	110
8707	V-14-3*04.CAAGRNAGAKLTF.J-39*01	12	8	9	80	11	58
8715	V-14-3*04.CAAGTGNTGKLIF.J-37*01	74	100	70	597	439	959
8777	V-14-3*04.CAAKRNNNNAPRF.J-43*01	12	56	36	295	215	302
8793	V-14-3*04.CAALQGGSAKLIF.J-57*01	11	54	16	11	25	24
8841	V-14-3*04.CAANYNAGAKLTF.J-39*01	15	25	14	13	7	13
8889	V-14-3*04.CAAREGYQNFYF.J-49*01	48	19	5	27	17	18
8920	V-14-3*04.CAARGSALGRLHF.J-18*01	1	1	1	1	8	11
8941	V-14-3*04.CAARKNTGYQNFYF.J-49*01	21	31	10	11	30	8
8989	V-14-3*04.CAARRNNNNAPRF.J-43*01	262	619	222	1200	680	1113
9013	V-14-3*04.CAARTGNTGKLIF.J-37*01	2	2	1	7	10	22
9030	V-14-3*04.CAARYNNNNAPRF.J-43*01	11	24	32	10	4	17
9072	V-14-3*04.CAASAGNNNAPRF.J-43*01	10	12	8	22	28	24
9114	V-14-3*04.CAASANNNKAPRF.J-43*01	4	4	2	15	2	4
9120	V-14-3*04.CAASANNNNAPRF.J-43*01	1412	1977	1448	2791	1409	3049
9128	V-14-3*04.CAASANNNTAPRF.J-43*01	1	1	2	4	1	8
9131	V-14-3*04.CAASANNSNAPRF.J-43*01	1	2	1	6	1	3
9137	V-14-3*04.CAASANSGTYQRF.J-13*01	6	19	10	11	4	10
9189	V-14-3*04.CAASASSGSWQLIF.J-22*01	2	6	19	3	2	15
9283	V-14-3*04.CAASEGNNNAPRF.J-43*01	9	8	8	2	5	3
9311	V-14-3*04.CAASEINTGNYKYVF.J-40*01	9	4	3	7	1	8
9325	V-14-3*04.CAASENNNNAPRF.J-43*01	3	7	4	7	5	1
9334	V-14-3*04.CAASENYGNEKITF.J-48*01	264	288	217	1663	867	1753
9354	V-14-3*04.CAASESNYGNEKITF.J-48*01	34	34	29	10	15	3
9425	V-14-3*04.CAASGNNNNAPRF.J-43*01	490	663	456	16	9	20
9499	V-14-3*04.CAASKGGGSNYKLTF.J-53*01	52	94	62	19	2	16
9515	V-14-3*04.CAASKSSNTNKVVF.J-34*02	20	10	11	28	8	26
9640	V-14-3*04.CAASRNAGAKLTF.J-39*01	152	176	61	217	121	282
9645	V-14-3*04.CAASRNNNNAPRF.J-43*01	158	132	169	6	5	3
9654	V-14-3*04.CAASRNYNQGKLIF.J-23*01	12	62	25	15	11	7
9656	V-14-3*04.CAASRPSNTNKVVF.J-34*02	4	32	29	211	52	97
9687	V-14-3*04.CAASSGNTGANTGKLTF.J-52*01	5	15	11	2	5	3
9689	V-14-3*04.CAASSGYQNFYF.J-49*01	83	129	62	26	26	48
9698	V-14-3*04.CAASSNNNNAPRF.J-43*01	360	574	244	20	36	52
9720	V-14-3*04.CAASTGTGSKLSF.J-58*01	49	12	10	18	13	38
9726	V-14-3*04.CAASTNNNNAPRF.J-43*01	18	4	2	4	3	1
9746	V-14-3*04.CAASVGNTGKLIF.J-37*01	22	28	1	42	28	111
9801	V-14-3*04.CAASYNAGAKLTF.J-39*01	100	215	136	109	78	161
9831	V-14-3*04.CAATHNAGAKLTF.J-39*01	15	14	2	3	7	18
9894	V-14-3*04.CAGGTGNTGKLIF.J-37*01	14	16	22	205	34	158
10001	V-14D-1*01,V-14N-1*01,V-14D-2*03,V-14N-2*01.CAADQGGRALIF.J-15*01	15	21	29	49	12	63
10080	V-14D-1*01,V-14N-1*01,V-14D-2*03,V-14N-2*01.CAASDGYNQGKLIF.J-23*01	4	22	3	56	2	16
10100	V-14D-1*01,V-14N-1*01,V-14D-2*03,V-14N-2*01.CAASGASGGNYKPTF.J-6*01	18	18	15	6	10	29
10108	V-14D-1*01,V-14N-1*01,V-14D-2*03,V-14N-2*01.CAASGSSGNKLIF.J-32*01	8	11	4	9	1	16
10131	V-14D-1*01,V-14N-1*01,V-14D-2*03,V-14N-2*01.CAASRASGSWQLIF.J-22*01	1	3	1	10	8	20
10138	V-14D-1*01,V-14N-1*01,V-14D-2*03,V-14N-2*01.CAASRSSGSWQLIF.J-22*01	5	10	17	47	39	85
10147	V-14D-1*01,V-14N-1*01,V-14D-2*03,V-14N-2*01.CAASTGGNYKPTF.J-6*01	3	4	19	13	4	34
10161	V-14D-1*01,V-14N-1*01,V-14D-2*03,V-14N-2*01.CAATASSGSWQLIF.J-22*01	4	21	15	8	13	22
10206	V-14D-1*01,V-14N-1*01.CAADNYNVLYF.J-21*01	46	11	7	34	26	27
10218	V-14D-1*01,V-14N-1*01.CAAEITGNTGKLIF.J-37*01	14	16	16	10	3	3
10222	V-14D-1*01,V-14N-1*01.CAAERGSALGRLHF.J-18*01	78	10	42	162	67	174
10233	V-14D-1*01,V-14N-1*01.CAAFSNTGYQNFYF.J-49*01	4	15	3	12	8	4
10324	V-14D-1*01,V-14N-1*01.CAALNQGGSAKLIF.J-57*01	82	107	123	39	46	43
10346	V-14D-1*01,V-14N-1*01.CAANDSGYNKLTF.J-11*01	901	917	723	81	33	83
10466	V-14D-1*01,V-14N-1*01.CAARPGNTGKLIF.J-37*01	5	16	25	3	11	13
10563	V-14D-1*01,V-14N-1*01.CAASAGNNNAPRF.J-43*01	4	2	5	11	5	8
10579	V-14D-1*01,V-14N-1*01.CAASAKNSNNRIFF.J-31*01	95	65	110	109	53	26
10594	V-14D-1*01,V-14N-1*01.CAASALNTGGLSGKLTF.J-2*01	12	44	68	53	71	46
10603	V-14D-1*01,V-14N-1*01.CAASANNNNAPRF.J-43*01	6	9	4	10	17	6
10649	V-14D-1*01,V-14N-1*01.CAASASSGSWQLIF.J-22*01	9	6	8	8	11	5
10690	V-14D-1*01,V-14N-1*01.CAASDSGYNKLTF.J-11*01	19	16	18	1	1	1
10716	V-14D-1*01,V-14N-1*01.CAASEEGTGGYKVVF.J-12*02	9	16	1	28	16	42
10722	V-14D-1*01,V-14N-1*01.CAASEGNNNAPRF.J-43*01	3	4	2	2	1	4
10729	V-14D-1*01,V-14N-1*01.CAASEGNYGNEKITF.J-48*01	19	4	20	209	54	168
10762	V-14D-1*01,V-14N-1*01.CAASERSSGSWQLIF.J-22*01	34	7	19	395	162	350
10791	V-14D-1*01,V-14N-1*01.CAASGDYGNEKITF.J-48*01	57	133	91	199	86	241
10811	V-14D-1*01,V-14N-1*01.CAASGLSNYNVLYF.J-21*01	34	35	25	37	27	53
10969	V-14D-1*01,V-14N-1*01.CAASRGRGSALGRLHF.J-18*01	13	69	53	24	4	15
10989	V-14D-1*01,V-14N-1*01.CAASRSSGSWQLIF.J-22*01	3	2	1	3	12	4
10993	V-14D-1*01,V-14N-1*01.CAASRTSGSWQLIF.J-22*01	17	21	22	7	4	23
11007	V-14D-1*01,V-14N-1*01.CAASSNTGYQNFYF.J-49*01	40	87	34	81	47	60
11022	V-14D-1*01,V-14N-1*01.CAASTNTGYQNFYF.J-49*01	78	67	100	246	99	220
11081	V-14D-1*01,V-14N-1*01.CAASWGNMGYKLTF.J-9*02	47	29	24	89	76	112
11096	V-14D-1*01,V-14N-1*01.CAATASSGSWQLIF.J-22*01	519	643	475	262	208	264
11119	V-14D-1*01,V-14N-1*01.CAATPSSGSWQLIF.J-22*01	92	109	100	194	99	198
11177	V-14D-1*01,V-14N-1*01.CAGGSNAKLTF.J-42*01	3	6	4	72	17	88
11250	V-14D-2*03,V-14N-2*01,V-14-2*02.CAASAGNNNAPRF.J-43*01	2	4	2	3	5	5
11256	V-14D-2*03,V-14N-2*01,V-14-2*02.CAASANNNNAPRF.J-43*01	2	7	4	7	5	6
11299	V-14D-2*03,V-14N-2*01,V-14-2*02.CAASRSSGSWQLIF.J-22*01	1	2	1	4	2	4
11363	V-14D-2*03,V-14N-2*01.CAAASGGNYKPTF.J-6*01	12	34	25	206	142	268
11369	V-14D-2*03,V-14N-2*01.CAACGSSGNKLIF.J-32*01	1	15	15	38	39	68
11396	V-14D-2*03,V-14N-2*01.CAADQGGRALIF.J-15*01	537	552	613	1260	882	1710
11450	V-14D-2*03,V-14N-2*01.CAAGAGGNYKPTF.J-6*01	21	3	18	91	89	27
11463	V-14D-2*03,V-14N-2*01.CAAGGASGGNYKPTF.J-6*01	31	14	17	28	18	9
11473	V-14D-2*03,V-14N-2*01.CAAGGSSGSWQLIF.J-22*01	51	95	69	265	193	352
11482	V-14D-2*03,V-14N-2*01.CAAGSGGNYKPTF.J-6*01	60	66	54	501	424	507
11624	V-14D-2*03,V-14N-2*01.CAANSGGNYKPTF.J-6*01	99	258	188	254	107	279
11713	V-14D-2*03,V-14N-2*01.CAARGSSGSWQLIF.J-22*01	24	12	7	9	8	16
11754	V-14D-2*03,V-14N-2*01.CAARPMNTGGLSGKLTF.J-2*01	48	11	8	14	5	7
11767	V-14D-2*03,V-14N-2*01.CAARRNNNNAPRF.J-43*01	3	2	1	1	4	3
11782	V-14D-2*03,V-14N-2*01.CAARSSSGSWQLIF.J-22*01	26	1	14	1	1	1
11785	V-14D-2*03,V-14N-2*01.CAARTGGNYKPTF.J-6*01	5	22	30	28	23	75
11824	V-14D-2*03,V-14N-2*01.CAASAGAGNYKYVF.J-40*01	28	19	20	2	1	1
11836	V-14D-2*03,V-14N-2*01.CAASAGGAGNTGKLIF.J-37*01	10	9	20	4	3	17
11845	V-14D-2*03,V-14N-2*01.CAASAGGNYKPTF.J-6*01	4	2	4	13	10	1
11865	V-14D-2*03,V-14N-2*01.CAASAGNNNAPRF.J-43*01	17	22	12	54	44	40
11911	V-14D-2*03,V-14N-2*01.CAASAHNQGKLIF.J-23*01	17	25	13	75	60	51
11942	V-14D-2*03,V-14N-2*01.CAASANNNNAPRF.J-43*01	232	272	198	24	28	33
11982	V-14D-2*03,V-14N-2*01.CAASAQTGNTGKLIF.J-37*01	2	26	20	1	1	8
12005	V-14D-2*03,V-14N-2*01.CAASASSGSWQLIF.J-22*01	1	10	11	11	3	7
12076	V-14D-2*03,V-14N-2*01.CAASDGNNRIFF.J-31*01	95	57	60	1	3	13
12090	V-14D-2*03,V-14N-2*01.CAASDGTYQRF.J-13*01	11	19	14	74	69	85
12092	V-14D-2*03,V-14N-2*01.CAASDGYNQGKLIF.J-23*01	151	265	109	859	505	834
12101	V-14D-2*03,V-14N-2*01.CAASDHNQGKLIF.J-23*01	14	45	16	38	2	8
12157	V-14D-2*03,V-14N-2*01.CAASDRAQGLTF.J-26*01	4	13	9	44	4	7
12217	V-14D-2*03,V-14N-2*01.CAASEGGRALIF.J-15*01	340	342	320	3	3	7
12223	V-14D-2*03,V-14N-2*01.CAASEGGTGNTGKLIF.J-37*01	6	8	15	11	5	31
12237	V-14D-2*03,V-14N-2*01.CAASEGNNNAPRF.J-43*01	147	93	87	15	14	12
12268	V-14D-2*03,V-14N-2*01.CAASEGYNQGKLIF.J-23*01	3	3	4	2	3	2
12271	V-14D-2*03,V-14N-2*01.CAASEHNQGKLIF.J-23*01	22	24	15	18	3	30
12273	V-14D-2*03,V-14N-2*01.CAASEHNYAQGLTF.J-26*01	37	23	11	3	7	48
12292	V-14D-2*03,V-14N-2*01.CAASENNNNAPRF.J-43*01	7	6	5	5	3	3
12302	V-14D-2*03,V-14N-2*01.CAASENYGNEKITF.J-48*01	1	2	7	8	4	3
12315	V-14D-2*03,V-14N-2*01.CAASERSSGSWQLIF.J-22*01	2	16	8	11	7	7
12351	V-14D-2*03,V-14N-2*01.CAASGASGGNYKPTF.J-6*01	524	678	547	371	304	362
12371	V-14D-2*03,V-14N-2*01.CAASGGGTGNTGKLIF.J-37*01	31	54	1	28	1	2
12449	V-14D-2*03,V-14N-2*01.CAASGSSGNKLIF.J-32*01	220	272	193	387	325	358
12450	V-14D-2*03,V-14N-2*01.CAASGSSGSWQLIF.J-22*01	2	5	6	31	21	30
12452	V-14D-2*03,V-14N-2*01.CAASGSYGNEKITF.J-48*01	1	8	13	4	5	6
12454	V-14D-2*03,V-14N-2*01.CAASGTGANTGKLTF.J-52*01	38	20	23	13	16	10
12528	V-14D-2*03,V-14N-2*01.CAASKSSNTNKVVF.J-34*02	4	5	16	1	1	1
12553	V-14D-2*03,V-14N-2*01.CAASLNNNNAPRF.J-43*01	36	61	37	8	1	1
12670	V-14D-2*03,V-14N-2*01.CAASQGGNYKPTF.J-6*01	15	53	81	253	143	156
12687	V-14D-2*03,V-14N-2*01.CAASRASGSWQLIF.J-22*01	37	49	78	464	342	340
12704	V-14D-2*03,V-14N-2*01.CAASRGGNYKPTF.J-6*01	139	127	72	696	335	559
12709	V-14D-2*03,V-14N-2*01.CAASRGGYKVVF.J-12*02	95	90	61	45	37	79
12717	V-14D-2*03,V-14N-2*01.CAASRGSGSWQLIF.J-22*01	22	19	5	98	57	40
12750	V-14D-2*03,V-14N-2*01.CAASRSSGSWQLIF.J-22*01	294	371	208	1848	1083	1704
12761	V-14D-2*03,V-14N-2*01.CAASRTSGSWQLIF.J-22*01	48	167	57	214	101	86
12778	V-14D-2*03,V-14N-2*01.CAASSGGNYKPTF.J-6*01	2	3	1	16	12	7
12823	V-14D-2*03,V-14N-2*01.CAASTGGNYKPTF.J-6*01	114	64	57	750	405	671
12827	V-14D-2*03,V-14N-2*01.CAASTGNSGTYQRF.J-13*01	35	2	1	17	24	15
12875	V-14D-2*03,V-14N-2*01.CAASVGGNYKPTF.J-6*01	93	56	38	623	201	404
12908	V-14D-2*03,V-14N-2*01.CAASVSAGNKLTF.J-17*01	169	206	150	6	1	1
12959	V-14D-2*03,V-14N-2*01.CAATGSAGNKLTF.J-17*01	10	32	44	163	85	108
12961	V-14D-2*03,V-14N-2*01.CAATGSSGNKLIF.J-32*01	87	57	57	361	281	341
12975	V-14D-2*03,V-14N-2*01.CAATMNTGGLSGKLTF.J-2*01	12	16	6	8	13	25
12996	V-14D-2*03,V-14N-2*01.CAATNYNQGKLIF.J-23*01	3	52	62	86	14	41
13009	V-14D-2*03,V-14N-2*01.CAATRNYNQGKLIF.J-23*01	17	58	36	464	95	213
13021	V-14D-2*03,V-14N-2*01.CAATSNTGYQNFYF.J-49*01	16	6	8	230	68	223
13076	V-14D-2*03,V-14N-2*01.CAGGGSSGSWQLIF.J-22*01	8	20	16	22	3	26
13115	V-14D-2*03,V-14N-2*01.CAPSNYNVLYF.J-21*01	8	19	26	19	17	5
13121	V-14D-2*03,V-14N-2*01.CAPTSGGNYKPTF.J-6*01	28	12	17	10	3	3
13228	V-14D-3/DV8*08,V-14N-3*01,V-14-1*01,V-14-2*02.CAASAGNNNAPRF.J-43*01	19	25	21	35	19	34
13256	V-14D-3/DV8*08,V-14N-3*01,V-14-1*01,V-14-2*02.CAASEGNNNAPRF.J-43*01	52	24	14	7	19	3
13376	V-14D-3/DV8*08.CAAMANYNVLYF.J-21*01	22	4	75	172	47	85
13383	V-14D-3/DV8*08.CAAMSNYNVLYF.J-21*01	255	234	205	14	8	7
13435	V-14D-3/DV8*08.CAARPGSFNKLTF.J-4*02	21	30	63	42	5	28
13449	V-14D-3/DV8*08.CAARTGSFNKLTF.J-4*02	24	80	28	31	11	24
13498	V-14D-3/DV8*08.CAASANYNVLYF.J-21*01	410	481	403	762	370	751
13776	V-14N-3*01.CAADQGGRALIF.J-15*01	215	326	246	106	22	268
13798	V-14N-3*01.CAAGGSSGSWQLIF.J-22*01	40	53	23	30	3	48
13805	V-14N-3*01.CAAGTSNMGYKLTF.J-9*02	11	11	7	30	16	26
13841	V-14N-3*01.CAAMYNQGKLIF.J-23*01	11	2	8	92	20	41
13900	V-14N-3*01.CAARRNNNNAPRF.J-43*01	53	87	58	213	21	191
13913	V-14N-3*01.CAARVASSGSWQLIF.J-22*01	27	15	16	114	21	61
13935	V-14N-3*01.CAASAHTGGLSGKLTF.J-2*01	5	55	11	30	5	24
13943	V-14N-3*01.CAASANNNNAPRF.J-43*01	195	281	176	410	93	500
13982	V-14N-3*01.CAASDNSGTYQRF.J-13*01	38	113	83	45	20	60
13986	V-14N-3*01.CAASDYAQGLTF.J-26*01	192	292	132	94	37	91
14014	V-14N-3*01.CAASENYGNEKITF.J-48*01	13	34	9	222	34	266
14112	V-14N-3*01.CAASPHDSGYNKLTF.J-11*01	17	18	28	7	1	10
14144	V-14N-3*01.CAASRNAGAKLTF.J-39*01	38	35	84	198	33	119
14150	V-14N-3*01.CAASRNYNQGKLIF.J-23*01	130	301	260	6	1	16
14172	V-14N-3*01.CAASSNNNNAPRF.J-43*01	33	52	40	11	27	39
14184	V-14N-3*01.CAASTNTGKLTF.J-27*01	141	234	142	109	9	165
14188	V-14N-3*01.CAASVGGNYKPTF.J-6*01	26	6	11	65	61	129
14191	V-14N-3*01.CAASVGNTGKLIF.J-37*01	2	33	12	32	11	88
14192	V-14N-3*01.CAASVGNTGKLTF.J-27*01	41	8	39	153	31	140
14211	V-14N-3*01.CAASYNAGAKLTF.J-39*01	66	68	25	52	28	40
14258	V-14N-3*01.CAGGAGNTGKLIF.J-37*01	7	10	13	41	20	45
14263	V-14N-3*01.CAGGTGNTGKLIF.J-37*01	39	5	5	50	12	112
14398	V-16*06.CAMRDLMDYANKMIF.J-47*02	38	61	48	829	368	626
14441	V-16*06.CAMREGGYGNEKITF.J-48*01	246	225	241	368	89	470
14473	V-16*06.CAMREGRTGNYKYVF.J-40*01	157	248	95	127	79	205
14485	V-16*06.CAMREGWNAGAKLTF.J-39*01	19	99	30	85	16	78
14491	V-16*06.CAMREIMDYANKMIF.J-47*02	42	63	123	1343	569	999
14502	V-16*06.CAMRELMDYANKMIF.J-47*02	82	125	77	1161	498	726
14514	V-16*06.CAMRENLDYANKMIF.J-47*02	10	1	9	174	22	167
14515	V-16*06.CAMRENMDYANKMIF.J-47*02	173	499	268	5084	1799	3706
14524	V-16*06.CAMRENYGSSGNKLIF.J-32*01	37	69	30	116	10	248
14534	V-16*06.CAMRERGYGNEKITF.J-48*01	25	31	16	386	65	234
14544	V-16*06.CAMRESGTGGYKVVF.J-12*02	33	7	35	92	36	132
14545	V-16*06.CAMRESGYGNEKITF.J-48*01	13	2	5	35	23	46
14557	V-16*06.CAMRESYGSSGNKLIF.J-32*01	97	95	77	37	16	10
14565	V-16*06.CAMREWATGGNNKLTF.J-56*01	107	210	153	7	64	29
14573	V-16*06.CAMRGANTGANTGKLTF.J-52*01	44	29	29	189	82	395
14584	V-16*06.CAMRGGATGGNNKLTF.J-56*01	138	231	131	4	12	3
14609	V-16*06.CAMRLNYGSSGNKLIF.J-32*01	2	6	3	45	13	127
14610	V-16*06.CAMRMNYGSSGNKLIF.J-32*01	10	30	25	148	45	226
14758	V-16D/DV11*02.CAMRENMDYANKMIF.J-47*02	40	13	26	363	113	227
14774	V-16D/DV11*02.CAMRESGTGGYKVVF.J-12*02	88	152	64	20	27	19
14792	V-16D/DV11*02.CAMRGLSGSFNKLTF.J-4*02	20	19	6	130	58	90
14845	V-16N*01,V-16*06.CAMREGGYGNEKITF.J-48*01	2	3	4	2	6	19
14857	V-16N*01,V-16*06.CAMRENMDYANKMIF.J-47*02	1	4	10	43	29	96
14860	V-16N*01,V-16*06.CAMRESGTGGYKVVF.J-12*02	8	3	2	25	33	52
14910	V-16N*01.CAMRANYGSSGNKLIF.J-32*01	23	27	19	183	69	276
14982	V-16N*01.CAMREGGYGNEKITF.J-48*01	67	42	34	66	64	70
15025	V-16N*01.CAMREGRTGNYKYVF.J-40*01	48	123	62	62	72	68
15044	V-16N*01.CAMREGWNAGAKLTF.J-39*01	34	127	89	43	8	135
15051	V-16N*01.CAMREIYNQGKLIF.J-23*01	24	33	30	92	145	62
15074	V-16N*01.CAMRENMDYANKMIF.J-47*02	33	39	64	725	317	544
15079	V-16N*01.CAMRENYGSSGNKLIF.J-32*01	154	147	104	447	81	661
15100	V-16N*01.CAMRESGTGGYKVVF.J-12*02	317	492	278	2386	919	2071
15121	V-16N*01.CAMRETYGSSGNKLIF.J-32*01	113	55	80	12	24	15
15127	V-16N*01.CAMREWGTNTGKLTF.J-27*01	36	22	32	103	15	100
15161	V-16N*01.CAMRGLSGSFNKLTF.J-4*02	53	64	55	119	16	130
15183	V-16N*01.CAMRLNYGSSGNKLIF.J-32*01	47	48	43	163	102	271
15185	V-16N*01.CAMRMNYGSSGNKLIF.J-32*01	29	55	48	236	160	295
15219	V-16N*01.CAMSGNMGYKLTF.J-9*02	26	22	29	127	26	79
15237	V-16N*01.CAMTGNMGYKLTF.J-9*02	6	4	29	121	36	74
15264	V-17*02.CAHTGNYKYVF.J-40*01	18	45	12	50	48	86
15304	V-17*02.CALEAASNTNKVVF.J-34*02	39	29	60	70	32	38
15331	V-17*02.CALEAPNSGGSNAKLTF.J-42*01	16	112	28	72	67	54
15333	V-17*02.CALEAPSNTNKVVF.J-34*02	85	84	65	149	67	75
15343	V-17*02.CALEAYQGGRALIF.J-15*01	31	72	43	30	21	74
15384	V-17*02.CALEGATGGNNKLTF.J-56*01	2334	2442	2160	30	12	194
15391	V-17*02.CALEGATGNYKYVF.J-40*01	16	7	10	20	15	55
15435	V-17*02.CALEGHTGGNNKLTF.J-56*01	53	138	57	16	12	46
15549	V-17*02.CALEGRPGTGSKLSF.J-58*01	9	3	5	73	24	71
15559	V-17*02.CALEGRTGYQNFYF.J-49*01	768	1162	499	852	250	938
15636	V-17*02.CALEPDTNAYKVIF.J-30*01	12	24	17	37	13	91
15680	V-17*02.CALESNTNKVVF.J-34*02	155	276	104	31	2	63
15690	V-17*02.CALETNTNKVVF.J-34*02	171	397	166	40	29	121
15842	V-19*03.CAAEGQGGSAKLIF.J-57*01	105	164	95	81	17	95
15883	V-19*03.CAAGGQGGSAKLIF.J-57*01	1202	2031	1178	1503	477	1710
15961	V-2*01.CIVTDKSGQKLVF.J-16*01	8	6	8	30	8	29
15964	V-2*01.CIVTDNGYNQGKLIF.J-23*01	5	1	7	25	17	9
16162	V-3-3*01.CAVKGDSNNRIFF.J-31*01	27	16	10	12	23	11
16215	V-3-3*01.CAVRDDTNAYKVIF.J-30*01	50	36	15	620	236	575
16233	V-3-3*01.CAVRHDTNAYKVIF.J-30*01	263	426	124	4688	1487	3564
16271	V-3-3*01.CAVRSSNTNKVVF.J-34*02	236	218	149	8	11	44
16286	V-3-3*01.CAVRYGNEKITF.J-48*01	40	9	33	357	160	526
16454	V-3-3*01.CAVSVGGNYKYVF.J-40*01	26	54	18	17	33	63
16485	V-3-3*01.CAVVNTGNYKYVF.J-40*01	94	139	96	248	121	495
16488	V-3-3*01.CAVVTGNTGKLIF.J-37*01	99	255	92	107	14	62
16678	V-3D-3*02,V-3N-3*01.CAVRDNYAQGLTF.J-26*01	13	7	11	93	1	31
16692	V-3D-3*02,V-3N-3*01.CAVRHDTNAYKVIF.J-30*01	297	182	101	2211	581	1564
16700	V-3D-3*02,V-3N-3*01.CAVRNNYAQGLTF.J-26*01	45	11	8	12	24	87
16744	V-3D-3*02,V-3N-3*01.CAVSAPNSNNRIFF.J-31*01	10	10	19	28	11	17
16756	V-3D-3*02,V-3N-3*01.CAVSAYYAQGLTF.J-26*01	34	17	17	9	18	6
16807	V-3D-3*02,V-3N-3*01.CAVSVDSNNRIFF.J-31*01	20	37	27	319	81	340
16833	V-3D-3*02,V-3N-3*01.CAVVTGNTGKLIF.J-37*01	67	73	34	13	9	38
17024	V-4-3*03.CAASNSGTYQRF.J-13*01	15	95	30	220	65	163
17092	V-4-4/DV10*02.CAAEAKDTGYQNFYF.J-49*01	22	21	17	526	176	496
17093	V-4-4/DV10*02.CAAEAKNTGYQNFYF.J-49*01	61	94	72	1578	274	1108
17095	V-4-4/DV10*02.CAAEAKSTGYQNFYF.J-49*01	2	10	4	41	13	101
17174	V-4-4/DV10*02.CAAESSGSWQLIF.J-22*01	7	7	8	145	34	228
17196	V-4-4/DV10*02.CAAFTGNYKYVF.J-40*01	56	47	36	58	6	85
17331	V-4D-3*06,V-4N-3*01.CAASNSGTYQRF.J-13*01	33	109	66	641	153	523
17356	V-4D-4*03,V-4N-4*01.CAADNYAQGLTF.J-26*01	434	696	496	2848	1015	3469
17470	V-4D-4*03,V-4N-4*01.CAAERGTNAYKVIF.J-30*01	34	38	11	28	35	52
17546	V-4D-4*03,V-4N-4*01.CAASGSWQLIF.J-22*01	63	17	12	189	170	297
17559	V-4D-4*03,V-4N-4*01.CAAVSAGNKLTF.J-17*01	13	38	49	151	80	168
17567	V-4D-4*03,V-4N-4*01.CAAYNAGAKLTF.J-39*01	27	3	21	23	3	37
17570	V-4D-4*03,V-4N-4*01.CAAYSNYQLIW.J-33*01	15	36	27	28	11	38
17587	V-4D-4*03,V-4N-4*01.CAVDNYAQGLTF.J-26*01	33	18	2	95	1	108
17625	V-5-1*02.CSASILNYNQGKLIF.J-23*01	14	23	36	86	35	76
17633	V-5-1*02.CSASIVNYNQGKLIF.J-23*01	8	10	4	29	34	8
17643	V-5-1*02.CSASMGNSNNRIFF.J-31*01	18	41	30	119	14	132
17690	V-5-4*02.CAAHSNYQLIW.J-33*01	29	54	22	96	50	175
17758	V-5-4*02.CAASAGGADRLTF.J-45*01	38	76	44	402	92	319
17827	V-5-4*02.CAASEVNYGNEKITF.J-48*01	16	27	18	54	6	59
17835	V-5-4*02.CAASGGSNYNVLYF.J-21*01	33	108	36	148	34	158
17846	V-5-4*02.CAASIMATGGNNKLTF.J-56*01	8	34	13	135	45	135
17889	V-5-4*02.CAASRGQGTGSKLSF.J-58*01	20	9	15	190	3	172
17913	V-5-4*02.CAASTSGGSNYKLTF.J-53*01	124	252	90	34	7	175
17921	V-5-4*02.CAASVGNYGNEKITF.J-48*01	51	76	58	52	21	50
18005	V-5D-4*05,V-5N-4*01,V-5-4*02.CAASGGSNYNVLYF.J-21*01	7	11	2	11	3	16
18069	V-5D-4*05,V-5N-4*01.CAANSNYQLIW.J-33*01	1	7	2	54	28	50
18182	V-5D-4*05,V-5N-4*01.CAASGGSNYNVLYF.J-21*01	173	225	169	272	41	318
18205	V-5D-4*05,V-5N-4*01.CAASLYQGGRALIF.J-15*01	74	128	24	60	8	24
18266	V-5D-4*05,V-5N-4*01.CAATATSSGQKLVF.J-16*01	6	44	12	11	4	21
18268	V-5D-4*05,V-5N-4*01.CAATNYAQGLTF.J-26*01	17	20	8	8	7	1
18336	V-6-1*03.CVLGYGSSGNKLIF.J-32*01	5	31	22	61	34	72
18393	V-6-2*02.CVLGDLQGGRALIF.J-15*01	80	51	45	54	8	31
18580	V-6-4*03.CALDMSNYNVLYF.J-21*01	219	229	176	315	156	267
18768	V-6-4*03.CALVPSGYNKLTF.J-11*01	7	13	49	63	6	37
18782	V-6-4*03.CALVSQGGRALIF.J-15*01	16	16	39	670	162	436
18883	V-6-5*04.CALNYGSSGNKLIF.J-32*01	31	13	6	10	2	16
18946	V-6-5*04.CALRGSNNRIFF.J-31*01	156	117	105	12	14	54
18949	V-6-5*04.CALRGSNYNVLYF.J-21*01	31	50	30	846	106	406
18952	V-6-5*04.CALRGTNAYKVIF.J-30*01	149	232	79	3558	670	2248
19058	V-6-5*04.CALSAPNYAQGLTF.J-26*01	4	2	5	46	6	34
19065	V-6-5*04.CALSASSSGSWQLIF.J-22*01	31	26	51	15	12	28
19164	V-6-5*04.CALSGGTNAYKVIF.J-30*01	88	180	77	1546	173	882
19227	V-6-5*04.CALSRASSGSWQLIF.J-22*01	15	30	5	22	4	1
19260	V-6-5*04.CALSVYNTNTGKLTF.J-27*01	50	24	48	26	19	55
19352	V-6-7/DV9*04.CALRAGNTGKLIF.J-37*01	56	18	16	35	29	21
19359	V-6-7/DV9*04.CALRDNNNAGAKLTF.J-39*01	15	12	3	5	7	27
19366	V-6-7/DV9*04.CALRFGDNSKLIW.J-38*01	12	24	8	6	13	13
19425	V-6-7/DV9*04.CALRRTGGNNKLTF.J-56*01	48	46	23	15	16	7
19460	V-6-7/DV9*04.CALSALYGSSGNKLIF.J-32*01	8	4	22	101	48	66
19473	V-6-7/DV9*04.CALSDGGNYQLIW.J-33*01	25	88	48	54	40	48
19477	V-6-7/DV9*04.CALSDHNTGYQNFYF.J-49*01	6	12	16	12	3	9
19510	V-6-7/DV9*04.CALSDLPGSNAKLTF.J-42*01	24	24	11	22	23	14
19533	V-6-7/DV9*04.CALSDQGNTNKVVF.J-34*02	50	22	12	91	29	82
19541	V-6-7/DV9*04.CALSDQRGSALGRLHF.J-18*01	21	50	21	99	48	65
19604	V-6-7/DV9*04.CALSFYANKMIF.J-47*02	50	24	70	54	28	88
19654	V-6-7/DV9*04.CALSRNTNTGKLTF.J-27*01	119	99	100	190	96	220
19655	V-6-7/DV9*04.CALSRNVGDNSKLIW.J-38*01	71	69	23	99	1	106
19675	V-6-7/DV9*04.CALSVYNTNTGKLTF.J-27*01	12	35	44	22	26	39
19677	V-6-7/DV9*04.CALSYYANKMIF.J-47*02	17	60	24	88	22	20
19679	V-6-7/DV9*04.CALTFYANKMIF.J-47*02	18	5	24	8	27	47
19690	V-6-7/DV9*04.CALTRANTGANTGKLTF.J-52*01	4	5	19	52	15	63
19694	V-6-7/DV9*04.CALTRNVGDNSKLIW.J-38*01	4	34	10	21	11	24
19785	V-6D-4*01,V-6-4*03.CALDMSNYNVLYF.J-21*01	6	1	4	9	1	9
19877	V-6D-4*01.CALVPSNMGYKLTF.J-9*02	61	41	71	71	16	101
19933	V-6D-5*02.CVLGLGTNAYKVIF.J-30*01	9	3	9	25	11	10
20041	V-6D-6*02,V-6-6*04,V-6D-7*04,V-6N-7*01,V-6N-5*01.CALGGNNYAQGLTF.J-26*01	5	16	16	76	9	102
20111	V-6D-6*02,V-6-6*04,V-6N-5*01.CALGGNNYAQGLTF.J-26*01	3	6	2	44	4	18
20213	V-6D-6*02,V-6-6*04.CALGAASSGSWQLIF.J-22*01	505	1211	869	82	11	79
20220	V-6D-6*02,V-6-6*04.CALGADSNNRIFF.J-31*01	42	25	50	13	14	29
20222	V-6D-6*02,V-6-6*04.CALGAFNMGYKLTF.J-9*02	5	14	7	14	37	16
20250	V-6D-6*02,V-6-6*04.CALGAPNSGTYQRF.J-13*01	4	10	1	49	19	20
20251	V-6D-6*02,V-6-6*04.CALGAPNSNNRIFF.J-31*01	120	98	35	35	7	20
20260	V-6D-6*02,V-6-6*04.CALGAQGTGSKLSF.J-58*01	26	24	13	9	16	10
20273	V-6D-6*02,V-6-6*04.CALGASYQGGRALIF.J-15*01	1	24	6	325	14	188
20293	V-6D-6*02,V-6-6*04.CALGDASSGSWQLIF.J-22*01	4	11	1	9	1	1
20354	V-6D-6*02,V-6-6*04.CALGDLAQGLTF.J-26*01	4	1	1	3	6	3
20388	V-6D-6*02,V-6-6*04.CALGDNNYAQGLTF.J-26*01	241	436	281	32	5	19
20407	V-6D-6*02,V-6-6*04.CALGDPGTGGYKVVF.J-12*02	13	12	13	121	44	64
20533	V-6D-6*02,V-6-6*04.CALGDVGDNSKLIW.J-38*01	796	1687	1034	36	3	39
20566	V-6D-6*02,V-6-6*04.CALGDWNSNNRIFF.J-31*01	123	105	102	34	5	82
20640	V-6D-6*02,V-6-6*04.CALGEGTTASLGKLQF.J-24*02	36	24	5	38	24	28
20655	V-6D-6*02,V-6-6*04.CALGENNNAGAKLTF.J-39*01	282	234	218	78	7	40
20665	V-6D-6*02,V-6-6*04.CALGEPATGGNNKLTF.J-56*01	12	15	13	44	13	26
20697	V-6D-6*02,V-6-6*04.CALGETQVVGQLTF.J-5*01	17	10	7	76	31	117
20704	V-6D-6*02,V-6-6*04.CALGEVYAQGLTF.J-26*01	15	5	23	164	42	62
20710	V-6D-6*02,V-6-6*04.CALGFNSGGSNAKLTF.J-42*01	117	115	77	49	9	101
20740	V-6D-6*02,V-6-6*04.CALGGNNYAQGLTF.J-26*01	725	835	740	3410	1090	3443
20768	V-6D-6*02,V-6-6*04.CALGGSNYAQGLTF.J-26*01	56	56	41	206	82	179
20809	V-6D-6*02,V-6-6*04.CALGMSNYNVLYF.J-21*01	3	2	4	8	13	6
20827	V-6D-6*02,V-6-6*04.CALGPGAQGLTF.J-26*01	12	14	38	127	80	217
20831	V-6D-6*02,V-6-6*04.CALGPLAQGLTF.J-26*01	58	29	59	354	114	350
20855	V-6D-6*02,V-6-6*04.CALGPVNSNNRIFF.J-31*01	11	6	13	10	5	23
20862	V-6D-6*02,V-6-6*04.CALGQAYQGGRALIF.J-15*01	7	6	1	177	22	131
20915	V-6D-6*02,V-6-6*04.CALGTNTGNYKYVF.J-40*01	68	74	37	19	10	13
20918	V-6D-6*02,V-6-6*04.CALGTNYGSSGNKLIF.J-32*01	128	162	120	622	97	628
20993	V-6D-6*02,V-6-6*04.CALSDLAQGLTF.J-26*01	27	17	17	88	17	77
21030	V-6D-6*02,V-6-6*04.CALSPYAQGLTF.J-26*01	2	15	23	62	67	40
21036	V-6D-6*02,V-6-6*04.CALTNSAGNKLTF.J-17*01	90	143	98	16	11	96
21165	V-6D-7*04,V-6N-7*01.CALGAPNSGTYQRF.J-13*01	28	57	76	102	2	99
21278	V-6D-7*04,V-6N-7*01.CALGDPYSGTYQRF.J-13*01	45	17	17	15	13	20
21290	V-6D-7*04,V-6N-7*01.CALGDRDGSWQLIF.J-22*01	45	44	97	54	7	36
21304	V-6D-7*04,V-6N-7*01.CALGDRNNRIFF.J-31*01	624	545	388	56	7	125
21438	V-6D-7*04,V-6N-7*01.CALGEKLSGSFNKLTF.J-4*02	18	19	5	29	28	19
21483	V-6D-7*04,V-6N-7*01.CALGFYANKMIF.J-47*02	18	10	23	53	8	61
21497	V-6D-7*04,V-6N-7*01.CALGGLNYNQGKLIF.J-23*01	124	116	67	44	26	86
21502	V-6D-7*04,V-6N-7*01.CALGGMNYNQGKLIF.J-23*01	350	362	461	12	13	14
21526	V-6D-7*04,V-6N-7*01.CALGGTSGGNYKPTF.J-6*01	51	24	24	235	101	253
21644	V-6D-7*04,V-6N-7*01.CALGPPGGSALGRLHF.J-18*01	9	29	16	111	60	122
21688	V-6D-7*04,V-6N-7*01.CALGRNTNTGKLTF.J-27*01	132	230	110	12	16	35
21718	V-6D-7*04,V-6N-7*01.CALGTRGSALGRLHF.J-18*01	15	6	4	359	95	381
21725	V-6D-7*04,V-6N-7*01.CALGVLYGSSGNKLIF.J-32*01	13	29	5	163	60	141
21986	V-6N-5*01.CALGDSGYNKLTF.J-11*01	198	130	119	14	10	6
22064	V-6N-5*01.CALGTQVVGQLTF.J-5*01	105	198	155	430	113	329
22066	V-6N-5*01.CALGVASSGSWQLIF.J-22*01	4	15	11	28	2	13
22095	V-6N-6*01.CAFYGSSGNKLIF.J-32*01	11	20	89	298	226	342
22148	V-6N-6*01.CALGGNNYAQGLTF.J-26*01	1	3	1	24	19	14
22156	V-6N-6*01.CALGMSNYNVLYF.J-21*01	25	119	166	13	14	19
22160	V-6N-6*01.CALGPYAQGLTF.J-26*01	3	3	3	9	2	1
22203	V-6N-6*01.CALRGSNAKLTF.J-42*01	35	35	13	35	35	92
22252	V-6N-6*01.CALSDCAQGLTF.J-26*01	124	103	216	1083	798	805
22257	V-6N-6*01.CALSDFAQGLTF.J-26*01	197	337	418	1119	1030	1035
22262	V-6N-6*01.CALSDHAQGLTF.J-26*01	46	71	12	317	142	93
22267	V-6N-6*01.CALSDHSNNRIFF.J-31*01	43	39	49	16	7	26
22272	V-6N-6*01.CALSDIAQGLTF.J-26*01	71	164	116	240	297	369
22277	V-6N-6*01.CALSDLAQGLTF.J-26*01	1406	1284	1126	3840	3317	3563
22280	V-6N-6*01.CALSDLAQGLTS.J-26*01	3	1	3	1	1	3
22295	V-6N-6*01.CALSDMAQGLTF.J-26*01	7	3	9	37	5	11
22296	V-6N-6*01.CALSDNAQGLTF.J-26*01	19	13	25	76	146	107
22307	V-6N-6*01.CALSDPSSGSWQLIF.J-22*01	12	37	12	8	4	23
22334	V-6N-6*01.CALSDRVNMGYKLTF.J-9*02	8	60	10	26	5	39
22336	V-6N-6*01.CALSDSAQGLTF.J-26*01	13	39	6	233	130	103
22340	V-6N-6*01.CALSDTAQGLTF.J-26*01	9	19	5	89	70	53
22347	V-6N-6*01.CALSDWAQGLTF.J-26*01	168	105	182	437	261	303
22351	V-6N-6*01.CALSDYAQGLTF.J-26*01	10	12	4	131	289	81
22366	V-6N-6*01.CALSECAQGLTF.J-26*01	20	2	4	127	42	33
22371	V-6N-6*01.CALSEGNMGYKLTF.J-9*02	7	1	28	108	105	172
22377	V-6N-6*01.CALSEGVGDNSKLIW.J-38*01	8	17	37	31	39	58
22381	V-6N-6*01.CALSEIAQGLTF.J-26*01	43	17	30	53	13	64
22384	V-6N-6*01.CALSELAQGLTF.J-26*01	7	23	15	156	188	131
22389	V-6N-6*01.CALSENNQGKLIF.J-23*01	79	123	71	36	25	28
22393	V-6N-6*01.CALSEPNSNNRIFF.J-31*01	6	11	7	58	8	43
22396	V-6N-6*01.CALSESAQGLTF.J-26*01	17	11	7	113	27	49
22428	V-6N-6*01.CALSGGNTGYQNFYF.J-49*01	12	11	8	21	6	18
22435	V-6N-6*01.CALSGNSAGNKLTF.J-17*01	199	262	259	16	26	32
22448	V-6N-6*01.CALSGRGSALGRLHF.J-18*01	108	139	62	993	678	790
22473	V-6N-6*01.CALSPCAQGLTF.J-26*01	10	2	1	67	17	47
22474	V-6N-6*01.CALSPFAQGLTF.J-26*01	8	27	19	281	143	92
22477	V-6N-6*01.CALSPHAQGLTF.J-26*01	69	16	47	200	56	70
22483	V-6N-6*01.CALSPLAQGLTF.J-26*01	179	107	156	490	435	466
22493	V-6N-6*01.CALSPSAQGLTF.J-26*01	21	19	35	16	75	26
22503	V-6N-6*01.CALSPYAQGLTF.J-26*01	1473	922	1343	4960	4620	3928
22557	V-6N-6*01.CAWTQVVGQLTF.J-5*01	7	14	16	176	148	182
22637	V-7-3*04.CAAHRGSALGRLHF.J-18*01	22	22	33	1	3	16
22679	V-7-3*04.CAGDTNTGKLTF.J-27*01	29	32	21	304	147	275
22744	V-7-3*04.CAVEGNTGKLIF.J-37*01	24	1	10	341	57	270
22930	V-7-3*04.CAVSHDTNAYKVIF.J-30*01	261	159	88	202	76	338
22937	V-7-3*04.CAVSIANTNKVVF.J-34*02	53	74	63	25	9	9
22941	V-7-3*04.CAVSIDTNAYKVIF.J-30*01	38	30	20	19	2	48
22969	V-7-3*04.CAVSISNTNKVVF.J-34*02	107	308	243	284	116	197
22980	V-7-3*04.CAVSKDTNAYKVIF.J-30*01	47	32	27	17	15	127
22991	V-7-3*04.CAVSLDTNAYKVIF.J-30*01	503	729	381	2540	967	2655
23004	V-7-3*04.CAVSMDTNAYKVIF.J-30*01	316	433	301	1321	563	1831
23079	V-7-3*04.CAVSRDTNAYKVIF.J-30*01	91	130	97	16	1	45
23120	V-7-3*04.CAVSYDTNAYKVIF.J-30*01	22	36	25	27	2	55
23227	V-7-4*02.CAARDTNAYKVIF.J-30*01	558	981	577	112	2	50
23237	V-7-4*02.CAARGASGGNYKPTF.J-6*01	37	14	18	44	5	30
23256	V-7-4*02.CAARIPGTGSNRLTF.J-28*01	36	48	3	53	9	80
23299	V-7-4*02.CAARVPGTGSNRLTF.J-28*01	318	215	234	621	137	510
23538	V-7-4*02.CAASSQTGFASALTF.J-35*01	8	42	14	11	7	28
23702	V-7-5*03.CAVNPGYQNFYF.J-49*01	11	28	20	109	27	28
23724	V-7-5*03.CAVSAAGAKLTF.J-39*01	10	24	15	22	38	18
23726	V-7-5*03.CAVSAMGYKLTF.J-9*02	13	10	16	18	2	16
23732	V-7-5*03.CAVSHAGAKLTF.J-39*01	10	19	20	7	2	3
23739	V-7-5*03.CAVSIWNAGAKLTF.J-39*01	63	28	20	8	34	27
23742	V-7-5*03.CAVSKGSALGRLHF.J-18*01	41	33	57	211	66	231
23743	V-7-5*03.CAVSKGYNQGKLIF.J-23*01	250	397	303	150	86	86
23779	V-7-5*03.CAVSPAGAKLTF.J-39*01	67	33	30	62	75	100
23798	V-7-5*03.CAVSRGSALGRLHF.J-18*01	231	228	140	5541	2341	4756
23816	V-7-5*03.CAVSSAGAKLTF.J-39*01	2	7	18	60	19	117
23819	V-7-5*03.CAVSSAGNKLTF.J-17*01	1014	1288	1078	4136	1868	4169
23824	V-7-5*03.CAVSSHNAGAKLTF.J-39*01	29	9	11	75	18	87
23829	V-7-5*03.CAVSSSGQKLVF.J-16*01	36	63	28	164	21	71
23843	V-7-5*03.CAVSYAGAKLTF.J-39*01	12	1	10	9	13	6
23861	V-7-6*02.CAGSDSGGSNAKLTF.J-42*01	14	13	15	19	14	7
23872	V-7-6*02.CAVGDQGGSAKLIF.J-57*01	1	10	23	17	9	23
23876	V-7-6*02.CAVIMNYNQGKLIF.J-23*01	6	16	4	20	20	59
23915	V-7-6*02.CAVSINYNQGKLIF.J-23*01	46	96	66	336	50	265
23917	V-7-6*02.CAVSLNYNQGKLIF.J-23*01	87	229	119	451	179	487
23934	V-7-6*02.CAVTLNYNQGKLIF.J-23*01	10	28	21	99	37	72
23939	V-7-6*02.CAVVMNYNQGKLIF.J-23*01	4	17	6	38	13	41
24142	V-7D-2*02,V-7-2*02.CAASLNYNQGKLIF.J-23*01	64	62	15	241	36	538
24151	V-7D-2*02,V-7-2*02.CAASMASGYNKLTF.J-11*01	15	8	13	13	14	7
24162	V-7D-2*02,V-7-2*02.CAASMNNYQLIW.J-33*01	12	17	25	47	17	31
24165	V-7D-2*02,V-7-2*02.CAASMQSNYQLIW.J-33*01	9	7	7	32	5	19
24167	V-7D-2*02,V-7-2*02.CAASMSSGYNKLTF.J-11*01	44	32	38	89	7	54
24177	V-7D-2*02,V-7-2*02.CAASPNYNQGKLIF.J-23*01	12	37	6	209	50	245
24204	V-7D-2*02,V-7-2*02.CAASRGNYKYVF.J-40*01	85	58	42	119	87	134
24226	V-7D-2*02,V-7-2*02.CAASRSSGYNKLTF.J-11*01	26	43	22	30	1	24
24236	V-7D-2*02,V-7-2*02.CAASSNYNQGKLIF.J-23*01	21	16	30	192	29	299
24446	V-7D-3*03.CAVSHDTNAYKVIF.J-30*01	52	58	38	61	23	96
24459	V-7D-3*03.CAVSISNTNKVVF.J-34*02	42	50	64	79	22	67
24468	V-7D-3*03.CAVSLDTNAYKVIF.J-30*01	152	227	120	554	217	719
24475	V-7D-3*03.CAVSMDTNAYKVIF.J-30*01	97	87	87	501	150	345
24564	V-7D-4*02,V-7-4*02.CAARVPGTGSNRLTF.J-28*01	47	51	30	95	18	108
24657	V-7D-4*02,V-7-4*02.CAASSQTGFASALTF.J-35*01	1	1	3	4	1	7
24746	V-7D-4*02.CAARVPGTGSNRLTF.J-28*01	35	26	28	101	29	90
24940	V-7D-5*02,V-7N-5*01.CAVRNNYAQGLTF.J-26*01	29	15	16	482	144	331
24979	V-7D-6*02,V-7N-6*01.CAVIGNYNQGKLIF.J-23*01	14	11	25	4	11	6
25008	V-7D-6*02,V-7N-6*01.CAVSINYNQGKLIF.J-23*01	55	61	39	127	101	179
25106	V-7N-4*01.CAVSPTGNTGKLIF.J-37*01	23	12	6	14	4	12
25107	V-7N-4*01.CAVSPTQVVGQLTF.J-5*01	10	4	2	3	2	4
25128	V-7N-4*01.CAVSVTGNTGKLIF.J-37*01	6	4	8	13	5	14
25169	V-8-1*03.CATDARTNAYKVIF.J-30*01	25	15	28	36	8	29
25172	V-8-1*03.CATDATNYNVLYF.J-21*01	91	126	122	328	54	277
25216	V-8-1*03.CATEAASLGKLQF.J-24*02	65	86	55	17	8	32
25265	V-8D-1*01,V-8-1*03.CATDATNYNVLYF.J-21*01	13	5	5	39	4	31
25331	V-8D-1*01.CATDATNYNVLYF.J-21*01	10	7	12	64	1	27
25396	V-8D-2*03.CATDARTGGYKVVF.J-12*02	15	24	15	68	21	111
25414	V-8D-2*03.CATDLTGGYKVVF.J-12*02	13	23	5	355	89	350
25472	V-8N-2*01.CARNSGTYQRF.J-13*01	12	27	1	27	23	34
25483	V-8N-2*01.CATDARNNNNAPRF.J-43*01	13	6	5	44	3	73
25644	V-9-1*02.CAVEGGRALIF.J-15*01	30	69	27	47	6	97
25647	V-9-1*02.CAVGFNTGNYKYVF.J-40*01	15	26	23	24	11	12
25648	V-9-1*02.CAVGGSNAKLTF.J-42*01	8	27	9	174	19	151
25711	V-9-1*02.CAVRANYGNEKITF.J-48*01	61	121	99	417	71	592
25713	V-9-1*02.CAVRANYNVLYF.J-21*01	39	75	11	25	12	3
25717	V-9-1*02.CAVRASSGQKLVF.J-16*01	28	33	21	22	24	41
25806	V-9-1*02.CAVRTSSGQKLVF.J-16*01	24	21	14	64	19	84
25815	V-9-1*02.CAVRYQGGRALIF.J-15*01	77	48	42	162	64	85
25827	V-9-1*02.CAVSAASNTNKVVF.J-34*02	117	191	154	920	202	1100
25848	V-9-1*02.CAVSAGYGSSGNKLIF.J-32*01	158	214	103	3219	568	2660
25855	V-9-1*02.CAVSAHYGNEKITF.J-48*01	18	8	13	113	10	167
25859	V-9-1*02.CAVSAIYGSSGNKLIF.J-32*01	5	28	24	280	42	199
25881	V-9-1*02.CAVSANYGNEKITF.J-48*01	281	316	196	260	57	538
25883	V-9-1*02.CAVSANYGSSGNKLIF.J-32*01	38	85	89	2652	521	2853
25907	V-9-1*02.CAVSARNNYAQGLTF.J-26*01	255	328	151	1765	274	1433
25929	V-9-1*02.CAVSASSNTNKVVF.J-34*02	333	795	380	4417	1054	4955
25991	V-9-1*02.CAVSFNTGNYKYVF.J-40*01	482	795	467	210	69	349
25993	V-9-1*02.CAVSFSNYQLIW.J-33*01	8	7	4	25	6	15
26083	V-9-1*02.CAVSPSSNTNKVVF.J-34*02	145	243	105	469	149	1426
26123	V-9-1*02.CAVSSASNTNKVVF.J-34*02	24	17	7	116	27	118
26140	V-9-1*02.CAVSSSSNTNKVVF.J-34*02	163	400	219	2745	636	3158
26147	V-9-1*02.CAVSTSSNTNKVVF.J-34*02	28	76	14	450	74	502
26155	V-9-1*02.CAVSVNNNNAPRF.J-43*01	10	50	36	8	1	22
26156	V-9-1*02.CAVSVNTNAYKVIF.J-30*01	19	72	22	71	18	50
26166	V-9-1*02.CAVSYNTGNYKYVF.J-40*01	64	149	128	43	21	76
26168	V-9-1*02.CAVSYQGGRALIF.J-15*01	161	477	203	514	53	515
26270	V-9-2*02.CALSSMSNYNVLYF.J-21*01	2	1	1	4	4	10
26322	V-9-2*02.CVFMNYNQGKLIF.J-23*01	72	116	97	131	12	103
26363	V-9-2*02.CVLNAYKVIF.J-30*01	16	19	12	117	99	198
26370	V-9-2*02.CVLRAGTGSNRLTF.J-28*01	4	23	30	145	40	163
26380	V-9-2*02.CVLRGRTNAYKVIF.J-30*01	1	3	16	120	15	119
26392	V-9-2*02.CVLRPGTGSNRLTF.J-28*01	9	4	23	62	72	143
26427	V-9-2*02.CVLSAGNAGAKLTF.J-39*01	66	101	81	5	7	47
26457	V-9-2*02.CVLSAPGSFNKLTF.J-4*02	50	88	50	834	190	639
26459	V-9-2*02.CVLSAPGYQNFYF.J-49*01	666	919	555	30	13	34
26467	V-9-2*02.CVLSAQSNYNVLYF.J-21*01	4	6	8	134	19	105
26503	V-9-2*02.CVLSEGSNYNVLYF.J-21*01	32	37	12	294	111	422
26504	V-9-2*02.CVLSEMSNYNVLYF.J-21*01	39	80	28	25	11	65
26587	V-9-2*02.CVLSSMSNYNVLYF.J-21*01	226	375	210	1426	421	1851
26623	V-9-2*02.CVLSYTGYQNFYF.J-49*01	98	114	34	22	11	54
26632	V-9-2*02.CVLTLNSAGNKLTF.J-17*01	21	41	8	26	32	86
26657	V-9-2*02.CVPLNYNQGKLIF.J-23*01	74	41	41	7	3	15
26695	V-9-2*02.CVYMNYNQGKLIF.J-23*01	1	27	10	40	5	29
26812	V-9-4*02.CAVRANSGTYQRF.J-13*01	33	12	58	205	74	214
26825	V-9-4*02.CAVRGFYGSSGNKLIF.J-32*01	6	41	11	9	7	15
26836	V-9-4*02.CAVRGSNTNKVVF.J-34*02	575	597	481	39	30	142
26863	V-9-4*02.CAVRRSGSWQLIF.J-22*01	13	7	8	8	5	45
26865	V-9-4*02.CAVRSFNSGGSNAKLTF.J-42*01	4	9	15	5	6	5
26966	V-9-4*02.CAVSAQSNYNVLYF.J-21*01	45	35	10	107	10	96
27015	V-9-4*02.CAVSAYSNNRIFF.J-31*01	169	229	91	69	18	188
27031	V-9-4*02.CAVSEGSNYNVLYF.J-21*01	12	15	4	208	18	182
27080	V-9-4*02.CAVSLQGTGSKLSF.J-58*01	4	7	16	17	15	7
27154	V-9-4*02.CAVSPTGYQNFYF.J-49*01	358	364	236	20	9	31
27174	V-9-4*02.CAVSRNTGYQNFYF.J-49*01	36	84	53	598	158	544
27213	V-9-4*02.CAVSTNYGSSGNKLIF.J-32*01	29	54	7	37	16	14
27225	V-9-4*02.CAVSVNNAGAKLTF.J-39*01	189	372	142	31	26	79
27229	V-9-4*02.CAVSVPGYQNFYF.J-49*01	100	133	156	85	38	42
27244	V-9-4*02.CAVSWTGGYKVVF.J-12*02	26	61	53	102	72	190
27294	V-9D-1*03,V-9-1*02,V-9-4*02.CAVSARNNYAQGLTF.J-26*01	1	2	3	11	7	23
27295	V-9D-1*03,V-9-1*02,V-9-4*02.CAVSASSNTNKVVF.J-34*02	1	11	7	39	6	27
27299	V-9D-1*03,V-9-1*02,V-9-4*02.CAVSFNTGNYKYVF.J-40*01	3	6	15	2	1	11
27377	V-9D-1*03,V-9-1*02.CAVEGGRALIF.J-15*01	3	8	1	2	5	8
27419	V-9D-1*03,V-9-1*02.CAVRANYGNEKITF.J-48*01	11	10	11	38	9	51
27421	V-9D-1*03,V-9-1*02.CAVRANYNVLYF.J-21*01	5	8	1	3	2	2
27466	V-9D-1*03,V-9-1*02.CAVRYQGGRALIF.J-15*01	7	10	13	14	9	14
27471	V-9D-1*03,V-9-1*02.CAVSAASNTNKVVF.J-34*02	7	31	12	66	34	111
27480	V-9D-1*03,V-9-1*02.CAVSAGYGSSGNKLIF.J-32*01	9	17	14	228	103	258
27500	V-9D-1*03,V-9-1*02.CAVSANYGNEKITF.J-48*01	26	46	31	28	11	65
27501	V-9D-1*03,V-9-1*02.CAVSANYGSSGNKLIF.J-32*01	5	14	8	255	91	263
27512	V-9D-1*03,V-9-1*02.CAVSARNNYAQGLTF.J-26*01	18	32	18	131	37	157
27521	V-9D-1*03,V-9-1*02.CAVSASSNTNKVVF.J-34*02	32	66	39	347	217	479
27556	V-9D-1*03,V-9-1*02.CAVSFNTGNYKYVF.J-40*01	44	61	57	17	15	32
27593	V-9D-1*03,V-9-1*02.CAVSPSSNTNKVVF.J-34*02	16	18	8	41	47	124
27610	V-9D-1*03,V-9-1*02.CAVSSSSNTNKVVF.J-34*02	15	41	16	226	111	259
27613	V-9D-1*03,V-9-1*02.CAVSTSSNTNKVVF.J-34*02	2	5	1	24	3	37
27621	V-9D-1*03,V-9-1*02.CAVSYQGGRALIF.J-15*01	18	47	29	48	24	78
27666	V-9D-1*03.CAVRANYGNEKITF.J-48*01	19	30	9	80	1	73
27693	V-9D-1*03.CAVSAASNTNKVVF.J-34*02	3	17	9	101	16	66
27697	V-9D-1*03.CAVSAGYGSSGNKLIF.J-32*01	5	26	20	312	35	269
27701	V-9D-1*03.CAVSAHYGNEKITF.J-48*01	8	5	14	41	27	37
27709	V-9D-1*03.CAVSANYGNEKITF.J-48*01	45	82	55	101	6	124
27710	V-9D-1*03.CAVSANYGSSGNKLIF.J-32*01	4	22	15	448	43	235
27716	V-9D-1*03.CAVSARNNYAQGLTF.J-26*01	32	35	28	148	20	169
27723	V-9D-1*03.CAVSASSNTNKVVF.J-34*02	39	118	45	524	148	493
27740	V-9D-1*03.CAVSFNTGNYKYVF.J-40*01	66	108	50	22	5	33
27763	V-9D-1*03.CAVSPSSNTNKVVF.J-34*02	11	7	43	69	1	100
27775	V-9D-1*03.CAVSSSSNTNKVVF.J-34*02	13	24	8	281	43	234
27781	V-9D-1*03.CAVSYNTGNYKYVF.J-40*01	18	19	30	19	5	14
27782	V-9D-1*03.CAVSYQGGRALIF.J-15*01	20	40	73	69	47	106
27846	V-9D-3*03,V-9N-3*01.CAVRRTGGYKVVF.J-12*02	5	5	21	25	21	23
27871	V-9D-3*03,V-9N-3*01.CAVSMAGGYKVVF.J-12*02	86	105	77	869	161	906
27893	V-9D-3*03,V-9N-3*01.CAVSPASGSWQLIF.J-22*01	17	9	10	30	14	42
27898	V-9D-3*03,V-9N-3*01.CAVSPLSSGSWQLIF.J-22*01	13	1	8	61	20	24
27908	V-9D-3*03,V-9N-3*01.CAVSRNTGYQNFYF.J-49*01	18	2	6	41	1	19
27929	V-9D-3*03,V-9N-3*01.CAVTLNSAGNKLTF.J-17*01	68	117	89	499	98	646
27933	V-9D-3*03,V-9N-3*01.CAVTVNSAGNKLTF.J-17*01	10	47	15	104	18	61
28247	V-9N-2*01.CVLRRTGGYKVVF.J-12*02	13	61	56	287	107	297
28354	V-9N-4*01.CALRRNYNVLYF.J-21*01	10	3	13	17	7	33
28356	V-9N-4*01.CALRRSGSWQLIF.J-22*01	4	28	22	7	10	44
28427	V-9N-4*01.CALSMAGGYKVVF.J-12*02	43	29	78	230	161	263
28437	V-9N-4*01.CALSMGNYNQGKLIF.J-23*01	7	3	17	77	13	82
28464	V-9N-4*01.CALSMRGQGGRALIF.J-15*01	23	8	1	91	16	89
28494	V-9N-4*01.CALSPDTNAYKVIF.J-30*01	238	481	181	44	15	19
28502	V-9N-4*01.CALSPHQGGRALIF.J-15*01	66	93	134	135	8	86
28508	V-9N-4*01.CALSPLNTGNYKYVF.J-40*01	57	113	74	10	1	26
28509	V-9N-4*01.CALSPLQGGRALIF.J-15*01	16	30	20	95	7	48
28563	V-9N-4*01.CALSSMSNYNVLYF.J-21*01	196	302	167	552	109	585
28599	V-9N-4*01.CALTLNSAGNKLTF.J-17*01	72	27	37	20	8	6
28608	V-9N-4*01.CALTWNSNNRIFF.J-31*01	12	25	11	92	14	78
5	V-1*02.CAVRAQGGRALIF.J-15*01	16		3	15	72	51
15	V-1*02.CAVRSQGGRALIF.J-15*01	6	2	6	16		17
138	V-10*02.CAASMHYAQGLTF.J-26*01	9		15	123	38	60
198	V-10*02.CAASRTNAYKVIF.J-30*01	48	196	63	34		14
224	V-10*02.CAASWANYNVLYF.J-21*01	4	5	5	6		24
230	V-10*02.CAASYSNTNKVVF.J-34*02	48	9	8	2		10
297	V-10D*03,V-10*02.CAASKSSNTNKVVF.J-34*02	4	5	7	73		88
342	V-10D*03,V-10*02.CAASRTNAYKVIF.J-30*01	22	22	9	2		6
399	V-10D*03,V-10N*01,V-10*02.CAASKPSNTNKVVF.J-34*02	2		2	17	2	14
420	V-10D*03,V-10N*01,V-10*02.CAASRGRGSALGRLHF.J-18*01	3	14	7	1		9
432	V-10D*03,V-10N*01,V-10*02.CAASWGGLSGKLTF.J-2*01	3	8		13	1	5
473	V-10D*03.CAASPSNTNKVVF.J-34*02	6	54	26		4	17
477	V-10D*03.CAASRGRGSALGRLHF.J-18*01	2		7	5	9	4
611	V-11*02.CVVADRGSALGRLHF.J-18*01	14		1	13	12	51
761	V-12-1*06.CALVNTNTGKLTF.J-27*01	7	6	6	7		10
785	V-12-2*02.CAHTGNYKYVF.J-40*01	22	37	11	22		33
809	V-12-2*02.CALINNAGAKLTF.J-39*01	48	173	74	3		11
811	V-12-2*02.CALINYAQGLTF.J-26*01	102	91	57	12		12
831	V-12-2*02.CALMNTEGADRLTF.J-45*01	8	7		21	8	9
837	V-12-2*02.CALNNNAGAKLTF.J-39*01	50	72	52	3		3
854	V-12-2*02.CALRENYAQGLTF.J-26*01	3	8	8	4		4
857	V-12-2*02.CALRGGNNNNAPRF.J-43*01	4	31	32	54		29
879	V-12-2*02.CALRPATSSGQKLVF.J-16*01	10	49	3	33		23
906	V-12-2*02.CALRYLTGNTGKLIF.J-37*01	13	6	3	23		22
943	V-12-2*02.CALSDLSYAQGLTF.J-26*01	2	13	23	16		2
964	V-12-2*02.CALSDRANYGNEKITF.J-48*01	6	8	20	9		8
983	V-12-2*02.CALSDWDTGNYKYVF.J-40*01	21	16	2	64		4
1029	V-12-2*02.CALSGLTEGADRLTF.J-45*01	3	22	5	6		26
1079	V-12-2*02.CALSPSTGYQNFYF.J-49*01	4	5	10	33		17
1129	V-12-2*02.CALTRNSGTYQRF.J-13*01	17	12		4	11	4
1132	V-12-2*02.CALTWNSNNRIFF.J-31*01	9	69	30	11		4
1135	V-12-2*02.CALTYNAGAKLTF.J-39*01	14	27	23	8		27
1136	V-12-2*02.CALVNNAGAKLTF.J-39*01	40	33	19	11		10
1161	V-12-2*02.CASTGNYKYVF.J-40*01	14	51	11	55		57
1248	V-12-3*05.CALRPNTGNYKYVF.J-40*01	6	10		11	4	53
1276	V-12-3*05.CALSANAPRF.J-43*01	13	4	5	47		8
1347	V-12-3*05.CALSDRNAGAKLTF.J-39*01	163	418	263	25		41
1460	V-12-3*05.CALSVPNSNNRIFF.J-31*01	18	3	8	26		8
1511	V-12D-1*06,V-12N-1*01.CALENYAQGLTF.J-26*01	21	10	4	10		6
1592	V-12D-1*06,V-12N-1*01.CALSRTQVVGQLTF.J-5*01	13	15	31	35		30
1604	V-12D-1*06,V-12N-1*01.CALVNYAQGLTF.J-26*01	4	13	10	31		58
1610	V-12D-1*06,V-12N-1*01.CAQNNYAQGLTF.J-26*01	2	5		23	7	21
1612	V-12D-1*06,V-12N-1*01.CASNNYAQGLTF.J-26*01	14	28		31	28	18
1652	V-12D-2*02,V-12N-2*01.CALINNAGAKLTF.J-39*01	4	12	6	3	11
1666	V-12D-2*02,V-12N-2*01.CALKYNTNTGKLTF.J-27*01	16	2	32	14		5
1719	V-12D-2*02,V-12N-2*01.CALRINYAQGLTF.J-26*01	26	20	7	5		10
1722	V-12D-2*02,V-12N-2*01.CALRLNYAQGLTF.J-26*01	7	17	12	11		3
1728	V-12D-2*02,V-12N-2*01.CALRNNYAQGLTF.J-26*01	109	253	93	16	9
1733	V-12D-2*02,V-12N-2*01.CALRPNYAQGLTF.J-26*01	15	18		6	1	23
1737	V-12D-2*02,V-12N-2*01.CALRRASSGSWQLIF.J-22*01	43	8	6	5		5
1739	V-12D-2*02,V-12N-2*01.CALRRDYAQGLTF.J-26*01	6	2	7	2		16
1767	V-12D-2*02,V-12N-2*01.CALSDLSGYNKLTF.J-11*01	2	23		118	35	98
1823	V-12D-2*02,V-12N-2*01.CALSGLTEGADRLTF.J-45*01	5	11	6	6		29
1833	V-12D-2*02,V-12N-2*01.CALSIMNYNQGKLIF.J-23*01	12		3	17	2	5
1890	V-12D-2*02,V-12N-2*01.CALTWNSNNRIFF.J-31*01	6	12	26	5		5
1911	V-12D-2*02,V-12N-2*01.CASPNNYAQGLTF.J-26*01	20	25		51	49	45
2010	V-12D-3*04,V-12N-3*01,V-12-1*06,V-12-3*05.CALSVSSGSWQLIF.J-22*01	4	20	8	13	5
2092	V-12D-3*04,V-12N-3*01.CALSDPNSNNRIFF.J-31*01	12	9	3	14		32
2105	V-12D-3*04,V-12N-3*01.CALSDRHQGGRALIF.J-15*01	12	12	18	5		2
2139	V-12D-3*04,V-12N-3*01.CALSGPNSNNRIFF.J-31*01	13	27		78	26	33
2165	V-12D-3*04,V-12N-3*01.CALSVSSGSWQLIF.J-22*01	85	165	58	22		6
2212	V-13-1*02.CALELISGSFNKLTF.J-4*02	9	5	2	16		1
2337	V-13-1*02.CARNYNQGKLIF.J-23*01	215	116	138	12		17
2832	V-13D-3*02.CAMRASSFSKLVF.J-50*01	9	2	11	26		26
2899	V-13N-1*01.CAMERISGSFNKLTF.J-4*02	42	35	5	1		3
2950	V-13N-4*01.CAMELYMGYKLTF.J-9*02	11	3		30	20	17
3058	V-14-1*01.CAAMGNTGKLIF.J-37*01	6	9		38	10	33
3071	V-14-1*01.CAANNYAQGLTF.J-26*01	2		2	166	114	203
3096	V-14-1*01.CAAREGSSGSWQLIF.J-22*01	11	6		181	26	30
3112	V-14-1*01.CAARGYAQGLTF.J-26*01	76	107	87		9	16
3155	V-14-1*01.CAASAGNNNAPRF.J-43*01	1	2	2		2	2
3265	V-14-1*01.CAASFNTGKLTF.J-27*01	42	27		3	44	32
3429	V-14-1*01.CAASTDTNAYKVIF.J-30*01	100	59	55		24	12
3530	V-14-2*02,V-14-3*04.CAASANNNNAPRF.J-43*01	1	3	3	1	2
3552	V-14-2*02.CAAAGSSGNKLIF.J-32*01	8	13	5	1	1
3633	V-14-2*02.CAADNTNTGKLTF.J-27*01	586	581	458		56	4
3664	V-14-2*02.CAADTGNTGKLIF.J-37*01	22	13		25	21	21
3671	V-14-2*02.CAADYNQGKLIF.J-23*01	175	178	92		5	13
3747	V-14-2*02.CAAGAGGNYKPTF.J-6*01	1		2	3	9	16
3749	V-14-2*02.CAAGANAYKVIF.J-30*01	16	4	6	5	3
3766	V-14-2*02.CAAGDSGTYQRF.J-13*01	46	65	25	34		22
3774	V-14-2*02.CAAGENNNNAPRF.J-43*01	42	13		13	15	9
3839	V-14-2*02.CAAGNNNNNAPRF.J-43*01	4	22		16	10	6
3844	V-14-2*02.CAAGNYNVLYF.J-21*01	1		1	17	18	11
3851	V-14-2*02.CAAGRNNNNAPRF.J-43*01	106	206	145	1	1
3902	V-14-2*02.CAAHDSNYQLIW.J-33*01	25	12	42		56	19
3905	V-14-2*02.CAAHMQQGTGSKLSF.J-58*01	6	7	6		6	2
4037	V-14-2*02.CAAKSSSGSWQLIF.J-22*01	25		33	19	35	30
4091	V-14-2*02.CAAMSNTGYQNFYF.J-49*01	7	37	19	1		2
4190	V-14-2*02.CAANSNTGYQNFYF.J-49*01	10	35	36		3	9
4213	V-14-2*02.CAANTNTGYQNFYF.J-49*01	47	4	10		7	8
4221	V-14-2*02.CAAPLNNRIFF.J-31*01	14	39	11		3	10
4242	V-14-2*02.CAAQSNTGYQNFYF.J-49*01	18	10	34	1	2
4255	V-14-2*02.CAARANNNNAPRF.J-43*01	2	2	3		1	1
4287	V-14-2*02.CAARDYQLIW.J-33*01	3	27	4	2	3
4300	V-14-2*02.CAARENNNNAPRF.J-43*01	1	3	3	1		1
4406	V-14-2*02.CAARNNNAPRF.J-43*01	1090	1493	755	2		3
4421	V-14-2*02.CAARNNNNRIFF.J-31*01	1	1	1		1	2
4455	V-14-2*02.CAARPMDSNYQLIW.J-33*01	29	46	55	2		6
4500	V-14-2*02.CAARSHYGNEKITF.J-48*01	5	27		8	7	30
4505	V-14-2*02.CAARSNMGYKLTF.J-9*02	36	93	26		2	17
4552	V-14-2*02.CAARVNTGYQNFYF.J-49*01	4	2		1	1	1
4560	V-14-2*02.CAARYQGGRALIF.J-15*01	31	11	38	7		5
4574	V-14-2*02.CAASAANNNAPRF.J-43*01	1	1	3	2	1
4580	V-14-2*02.CAASAANTGKLTF.J-27*01	147	120	24	9		58
4609	V-14-2*02.CAASACNNNAPRF.J-43*01	2	1	2		2	1
4632	V-14-2*02.CAASAENNNAPRF.J-43*01	1	1	2	1		1
4670	V-14-2*02.CAASAGDNNAPRF.J-43*01	2	1	3	4	3
4700	V-14-2*02.CAASAGGNNAPRF.J-43*01	1	1	2		2	2
4702	V-14-2*02.CAASAGGNNNAPRF.J-43*01	2	3	2	1		3
4737	V-14-2*02.CAASAGGTGNYKYVF.J-40*01	87	121	84		15	36
4764	V-14-2*02.CAASAGNNKNPRF.J-43*01	1	2	1	2		1
4803	V-14-2*02.CAASAGNNTAPRF.J-43*01	1		1	1	1	4
4845	V-14-2*02.CAASAGSSGNKLIF.J-32*01	5	1		3	2	2
4879	V-14-2*02.CAASAGTGYQNFYF.J-49*01	251	169	138		1	1
4923	V-14-2*02.CAASAHNNNAPRF.J-43*01	4	9	3		1	2
4933	V-14-2*02.CAASAHTGGLSGKLTF.J-2*01	5	2		41	9	16
5052	V-14-2*02.CAASANNNNAPLF.J-43*01	1	1	2	1		1
5076	V-14-2*02.CAASANNNTAPRF.J-43*01	7	6	6	1	1
5103	V-14-2*02.CAASANSNNAPRF.J-43*01	3	3	2		1	1
5149	V-14-2*02.CAASAPATGYQNFYF.J-49*01	11	4	1	12	3
5204	V-14-2*02.CAASARGYNQGKLIF.J-23*01	2		1	74	29	55
5268	V-14-2*02.CAASASSNNNAPRF.J-43*01	2		1	2	4	2
5298	V-14-2*02.CAASATNNNAPRF.J-43*01	8	2		1	2	1
5305	V-14-2*02.CAASATPGYQNFYF.J-49*01	31	5	51	7		3
5341	V-14-2*02.CAASAWDYNQGKLIF.J-23*01	6	13	5	8		6
5358	V-14-2*02.CAASAWGNNRIFF.J-31*01	78	105	58		28	13
5454	V-14-2*02.CAASDDNNNNAPRF.J-43*01	5	18	26	3		8
5466	V-14-2*02.CAASDGAGNYKYVF.J-40*01	8	31	22	4		9
5467	V-14-2*02.CAASDGAGYQNFYF.J-49*01	2	5	11	4	6
5484	V-14-2*02.CAASDGGGNYKYVF.J-40*01	2	17	36	41		5
5497	V-14-2*02.CAASDGNKVVF.J-34*02	12	47	30		10	17
5533	V-14-2*02.CAASDGSNAKLTF.J-42*01	34	57	32		2	8
5574	V-14-2*02.CAASDHYGSSGNKLIF.J-32*01	17	37	48		15	18
5709	V-14-2*02.CAASDNTGNYKYVF.J-40*01	329	341	343		14	3
5726	V-14-2*02.CAASDNYNQGKLIF.J-23*01	1	3	2	3	1
5769	V-14-2*02.CAASDRNNNAPRF.J-43*01	10	3	3	1		3
5890	V-14-2*02.CAASEDNNNAPRF.J-43*01	5	5	6	1		3
5925	V-14-2*02.CAASEGDNNAPRF.J-43*01	67	110	80	1		4
5948	V-14-2*02.CAASEGGRALIF.J-15*01	16	9	16	1	1
5962	V-14-2*02.CAASEGGYQNFYF.J-49*01	25	30	11	1		1
5968	V-14-2*02.CAASEGNDNAPRF.J-43*01	3	1	1		1	3
5989	V-14-2*02.CAASEGNNNALRF.J-43*01	7	9	2		1	1
5996	V-14-2*02.CAASEGNNNAPRL.J-43*01	4	17	6	1		1
5997	V-14-2*02.CAASEGNNNAPRS.J-43*01	3	10	6	1		3
6000	V-14-2*02.CAASEGNNNASRF.J-43*01	8	8	7		3	2
6017	V-14-2*02.CAASEGNNSAPRF.J-43*01	2	3	5	2		1
6181	V-14-2*02.CAASENNNKAPRF.J-43*01	2	2		2	1	4
6223	V-14-2*02.CAASENYNQGKLIF.J-23*01	4	1		7	1	2
6236	V-14-2*02.CAASEPTGYQNFYF.J-49*01	50	26	9		18	4
6268	V-14-2*02.CAASERSSGSWQLIF.J-22*01	1	3		7	2	8
6283	V-14-2*02.CAASESNNNAPRF.J-43*01	8	11	9		1	1
6293	V-14-2*02.CAASESNYQLIF.J-33*01	35	36	32	2	1
6307	V-14-2*02.CAASESYQNFYF.J-49*01	9	16	8		2	17
6378	V-14-2*02.CAASGANNNAPRF.J-43*01	4	5	1	1		1
6389	V-14-2*02.CAASGAPGNTGKLIF.J-37*01	17		11	6	11	9
6462	V-14-2*02.CAASGGNTGKLTF.J-27*01	1	1		1	2	1
6481	V-14-2*02.CAASGGSGGNYKPTF.J-6*01	1	13	39		1	10
6482	V-14-2*02.CAASGGSGNKLIF.J-32*01	3	1		2	3	1
6522	V-14-2*02.CAASGKGANTGKLTF.J-52*01	4	11		49	15	4
6590	V-14-2*02.CAASGNSGNKLIF.J-32*01	6	1		3	1	2
6607	V-14-2*02.CAASGNTGYQNFYF.J-49*01	7	9	1	1	1
6611	V-14-2*02.CAASGNYNQGKLIF.J-23*01	2	3		21	31	10
6661	V-14-2*02.CAASGSGNNNAPRF.J-43*01	1	1	1		2	1
6668	V-14-2*02.CAASGSNGNKLIF.J-32*01	6	3	1	1	3
6672	V-14-2*02.CAASGSNNAPRF.J-43*01	18	79	14	14		32
6674	V-14-2*02.CAASGSNNNAPRF.J-43*01	3	7	2		3	1
6676	V-14-2*02.CAASGSNNNNAPRF.J-43*01	3	2	1		3	1
6699	V-14-2*02.CAASGSSGNNAPRF.J-43*01	1	1	2		1	1
6725	V-14-2*02.CAASGTGANTGELTF.J-52*01	2	1		1	1	4
6732	V-14-2*02.CAASGTGANTGKPTF.J-52*01	1	1	1	1		1
6737	V-14-2*02.CAASGTGNNNAPRF.J-43*01	1	2		1	4	1
6743	V-14-2*02.CAASGTNNNAPRF.J-43*01	2	3	1		1	2
6760	V-14-2*02.CAASGTVANTGKLTF.J-52*01	1	1	2		1	2
6780	V-14-2*02.CAASGWGNYKYVF.J-40*01	28	9	16	2		2
6794	V-14-2*02.CAASGYGSSGNKLIF.J-32*01	694	1240	789		1	4
6811	V-14-2*02.CAASHGNNNAPRF.J-43*01	42	34	32	14	10
6820	V-14-2*02.CAASHNNNAPRF.J-43*01	128	55	26		7	6
6823	V-14-2*02.CAASHNNNNAPRF.J-43*01	374	586	392	9		1
6880	V-14-2*02.CAASKGDTNAYKVIF.J-30*01	24	75	37	8		16
6899	V-14-2*02.CAASKGTGYQNFYF.J-49*01	27	48	13	13		8
6900	V-14-2*02.CAASKGYGSSGNKLIF.J-32*01	11	18	5	9		2
6971	V-14-2*02.CAASLMNYNQGKLIF.J-23*01	63	179	82	7		9
7056	V-14-2*02.CAASNHNNNAPRF.J-43*01	9	20		11	19	26
7122	V-14-2*02.CAASNSAGNKLTF.J-17*01	4		2	1	1	2
7194	V-14-2*02.CAASNYNVLYF.J-21*01	41	20	31	34		22
7276	V-14-2*02.CAASPNNNNAPRF.J-43*01	15	6	7	2		1
7308	V-14-2*02.CAASPNTGYQNFYF.J-49*01	1082	1307	822	6		41
7323	V-14-2*02.CAASPNYNQGKLIF.J-23*01	551	554	341		1	1
7352	V-14-2*02.CAASPWNTGYQNFYF.J-49*01	11	7	3		6	4
7364	V-14-2*02.CAASQGGRALIF.J-15*01	178	325	163	1		1
7450	V-14-2*02.CAASRGAGYQNFYF.J-49*01	18	36		18	28	30
7455	V-14-2*02.CAASRGDNNNAPRF.J-43*01	84	25	6	5		54
7456	V-14-2*02.CAASRGDTNAYKVIF.J-30*01	98	87	12	17		15
7468	V-14-2*02.CAASRGGTGNTGKLIF.J-37*01	33	37		52	9	79
7495	V-14-2*02.CAASRHTGYQNFYF.J-49*01	20	29	29	9	8
7570	V-14-2*02.CAASRNTGYQNFYF.J-49*01	87	70	25	2	1
7598	V-14-2*02.CAASRSNNNAPRF.J-43*01	61	57	41		2	1
7663	V-14-2*02.CAASSGDTNAYKVIF.J-30*01	60	19	24	4		7
7705	V-14-2*02.CAASSNNRIFF.J-31*01	9	7	3		1	3
7714	V-14-2*02.CAASSNYNQGKLIF.J-23*01	5	10		3	4	1
7718	V-14-2*02.CAASSNYQLIW.J-33*01	8	8	3	2		1
7737	V-14-2*02.CAASSSNTGNYKYVF.J-40*01	40	59	17		6	6
7776	V-14-2*02.CAASTDTGYQNFYF.J-49*01	1		1	40	57	153
7893	V-14-2*02.CAASVGDNSKLIW.J-38*01	8	8	5	2	3
7915	V-14-2*02.CAASVGNNNAPRF.J-43*01	10	6	9		5	8
7979	V-14-2*02.CAASVNTGYQNFYF.J-49*01	4	2	14	1		2
8043	V-14-2*02.CAASVTNYNQGKLIF.J-23*01	54	39	41	28		34
8066	V-14-2*02.CAASWASSFSKLVF.J-50*01	13	10	22	11	11
8195	V-14-2*02.CAATLNNNNAPRF.J-43*01	107	102	38		7	2
8198	V-14-2*02.CAATMNTGGLSGKLTF.J-2*01	1	12		38	7	13
8201	V-14-2*02.CAATMSNYNVLYF.J-21*01	33	34	23		17	31
8211	V-14-2*02.CAATNNYAQGLTF.J-26*01	272	323	279		24	2
8220	V-14-2*02.CAATNYNQGKLIF.J-23*01	1		2	2	1	1
8248	V-14-2*02.CAATSGGNYKPTF.J-6*01	34	6	43		1	1
8252	V-14-2*02.CAATSNNNNAPRF.J-43*01	9	12	9	1	1
8264	V-14-2*02.CAATSYNQGKLIF.J-23*01	2	15	11	35		10
8266	V-14-2*02.CAATTNTGYQNFYF.J-49*01	6		5	75	34	83
8287	V-14-2*02.CAAVGNTGNYKYVF.J-40*01	4	53	25	5	5
8321	V-14-2*02.CAAVSNTGYQNFYF.J-49*01	53	132	89	21		26
8367	V-14-2*02.CAGASGGNYKPTF.J-6*01	23	8	15	8		10
8429	V-14-2*02.CAPGSNNRIFF.J-31*01	18		8	11	13	12
8473	V-14-2*02.CAPYNNAGAKLTF.J-39*01	13	79	1	2		10
8701	V-14-3*04.CAAGGSSGSWQLIF.J-22*01	9	1		1	1	16
8826	V-14-3*04.CAANNYAQGLTF.J-26*01	10	2	4	20		5
8869	V-14-3*04.CAARANNNNAPRF.J-43*01	1	1	1		2	1
8950	V-14-3*04.CAARNNNNRIFF.J-31*01	4	4	7		4	9
8975	V-14-3*04.CAARQGGRALIF.J-15*01	24	31	24	1		7
9044	V-14-3*04.CAASADNNNAPRF.J-43*01	1		1	7	3	4
9066	V-14-3*04.CAASAGGSNAKLTF.J-42*01	16	1	4	2		4
9075	V-14-3*04.CAASAGNTGKLIF.J-37*01	1		1	6	4	7
9113	V-14-3*04.CAASANNNHAPRF.J-43*01	1		1	1	1	1
9127	V-14-3*04.CAASANNNSAPRF.J-43*01	1	1	1		1	5
9142	V-14-3*04.CAASANTGYQNFYF.J-49*01	1	4	1		1	1
9186	V-14-3*04.CAASASQQGTGSKLSF.J-58*01	20	17	28		14	6
9194	V-14-3*04.CAASATSSGQKLVF.J-16*01	18	5		5	5	4
9204	V-14-3*04.CAASAYGGSGNKLIF.J-32*01	5		2	3	2	5
9213	V-14-3*04.CAASDGGSGNKLIF.J-32*01	15	1	7	1	4
9232	V-14-3*04.CAASDNNNNAPRF.J-43*01	6	6	4		1	4
9239	V-14-3*04.CAASDNYGNEKITF.J-48*01	8	1		1	1	1
9264	V-14-3*04.CAASDYAQGLTF.J-26*01	63	40	12		9	1
9352	V-14-3*04.CAASERSSGSWQLIF.J-22*01	5		7	16	6	43
9358	V-14-3*04.CAASETNYGNEKITF.J-48*01	13	38	5	9		4
9366	V-14-3*04.CAASFNNNNAPRF.J-43*01	94	192	85	1	1
9374	V-14-3*04.CAASGASGGNYKPTF.J-6*01	3	1	1	1	2
9388	V-14-3*04.CAASGDYGNEKITF.J-48*01	1		1	2	2	1
9447	V-14-3*04.CAASGNYGNEKITF.J-48*01	202	223	179	8		3
9527	V-14-3*04.CAASLNNNNAPRF.J-43*01	1	2	1	2	3
9535	V-14-3*04.CAASLTGNTRKLIF.J-37*01	9	7	6	11	1
9545	V-14-3*04.CAASNNNNAPRF.J-43*01	7	22	5	1		5
9549	V-14-3*04.CAASNNYAQGLTF.J-26*01	1	4	4	2		16
9565	V-14-3*04.CAASPGYQNFYF.J-49*01	8	3	1		6	1
9676	V-14-3*04.CAASRTSGSWQLIF.J-22*01	1	6		6	12	5
9719	V-14-3*04.CAASTGNYKYVF.J-40*01	4	4		1	1	7
9728	V-14-3*04.CAASTNTGKLTF.J-27*01	49	41	22		1	24
9790	V-14-3*04.CAASWNAGAKLTF.J-39*01	60	38	38		3	22
9791	V-14-3*04.CAASWNNNNAPRF.J-43*01	20	35	30		1	10
9852	V-14-3*04.CAATSNNNNAPRF.J-43*01	33	64	25	15		27
9890	V-14-3*04.CAGGDYANKMIF.J-47*02	11	10	8	12		5
9973	V-14D-1*01,V-14N-1*01,V-14-3*04.CAASANYNVLYF.J-21*01	1	1		1	1	1
10030	V-14D-1*01,V-14N-1*01,V-14D-2*03,V-14N-2*01.CAANDSGYNKLTF.J-11*01	27	44	17	1		3
10294	V-14D-1*01,V-14N-1*01.CAAKGGSALGRLHF.J-18*01	24	23	23	4		7
10298	V-14D-1*01,V-14N-1*01.CAAKGSGGNYKPTF.J-6*01	9	21	2	5		21
10300	V-14D-1*01,V-14N-1*01.CAAKGTSGGNYKPTF.J-6*01	21	3		24	24	23
10307	V-14D-1*01,V-14N-1*01.CAAKRSSGSWQLIF.J-22*01	58	47	66	29		8
10315	V-14D-1*01,V-14N-1*01.CAAKTSSGSWQLIF.J-22*01	7	78	6	5		10
10387	V-14D-1*01,V-14N-1*01.CAARANNAGAKLTF.J-39*01	25	3	17	19		4
10413	V-14D-1*01,V-14N-1*01.CAARGGSNAKLTF.J-42*01	51	68	56	27		28
10470	V-14D-1*01,V-14N-1*01.CAARPNYAQGLTF.J-26*01	112	71	64	16		15
10485	V-14D-1*01,V-14N-1*01.CAARRSQGGRALIF.J-15*01	5	2		26	21	4
10509	V-14D-1*01,V-14N-1*01.CAARTGNTGKLIF.J-37*01	71	38	29		1	1
10562	V-14D-1*01,V-14N-1*01.CAASAGGYGNEKITF.J-48*01	11		6	54	23	26
10608	V-14D-1*01,V-14N-1*01.CAASANSGTYQRF.J-13*01	1	2	1	1		3
10617	V-14D-1*01,V-14N-1*01.CAASANYNVLYF.J-21*01	1	1	1	4	3
10702	V-14D-1*01,V-14N-1*01.CAASDYAQGLTF.J-26*01	115	40	41		2	1
10717	V-14D-1*01,V-14N-1*01.CAASEGGYGNEKITF.J-48*01	3	4		37	7	25
10815	V-14D-1*01,V-14N-1*01.CAASGNNNNAPRF.J-43*01	3	4	1	2	1
10878	V-14D-1*01,V-14N-1*01.CAASLTGNTRKLIF.J-37*01	3	5	1	4	1
10899	V-14D-1*01,V-14N-1*01.CAASNYAQGLTF.J-26*01	5	1	2	1		15
10924	V-14D-1*01,V-14N-1*01.CAASPNSGGSNAKLTF.J-42*01	282	331	194		1	2
10941	V-14D-1*01,V-14N-1*01.CAASPSGSWQLIF.J-22*01	5		1	246	145	346
10945	V-14D-1*01,V-14N-1*01.CAASPSSGSWQLIF.J-22*01	30	19	15	3	3
10979	V-14D-1*01,V-14N-1*01.CAASRNNNNAPRF.J-43*01	124	78	127	1		1
10991	V-14D-1*01,V-14N-1*01.CAASRSSNTNKVVF.J-34*02	8	6		241	128	289
11045	V-14D-1*01,V-14N-1*01.CAASVMNTGGLSGKLTF.J-2*01	11	14		31	7	16
11073	V-14D-1*01,V-14N-1*01.CAASVTNYNQGKLIF.J-23*01	12	13	3	4		7
11230	V-14D-2*03,V-14N-2*01,V-14-2*02.CAADQGGRALIF.J-15*01	1	1		2	3	2
11283	V-14D-2*03,V-14N-2*01,V-14-2*02.CAASGASGGNYKPTF.J-6*01	4	2	2		2	2
11326	V-14D-2*03,V-14N-2*01,V-14-3*04.CAASANNNNAPRF.J-43*01	5	2		4	3	6
11379	V-14D-2*03,V-14N-2*01.CAADGSWQLIF.J-22*01	23	24		33	2	12
11397	V-14D-2*03,V-14N-2*01.CAADQGGRALIL.J-15*01	2	2	3		1	1
11457	V-14D-2*03,V-14N-2*01.CAAGDYAQGLTF.J-26*01	5	40	14	20		14
11616	V-14D-2*03,V-14N-2*01.CAANPNTGKLTF.J-27*01	36	10	17	5		16
11637	V-14D-2*03,V-14N-2*01.CAANSNYQLIW.J-33*01	90	156	52	1		1
11711	V-14D-2*03,V-14N-2*01.CAARGSALGRLHF.J-18*01	4	4		22	4	3
11730	V-14D-2*03,V-14N-2*01.CAARNNNAPRF.J-43*01	154	141	129	18		19
11764	V-14D-2*03,V-14N-2*01.CAARRNAGAKLTF.J-39*01	13	1	9	5		13
11829	V-14D-2*03,V-14N-2*01.CAASAGDTNAYKVIF.J-30*01	244	278	204		1	5
11851	V-14D-2*03,V-14N-2*01.CAASAGGSNNRIFF.J-31*01	7	42	10	2		21
11855	V-14D-2*03,V-14N-2*01.CAASAGGTGGLSGKLTF.J-2*01	10	9		7	11	11
11930	V-14D-2*03,V-14N-2*01.CAASALNMGYKLTF.J-9*02	18	24	7	23		9
11956	V-14D-2*03,V-14N-2*01.CAASANTGYQNFYF.J-49*01	29	21	8	1		1
12099	V-14D-2*03,V-14N-2*01.CAASDHNNNAPRF.J-43*01	16	29		24	7	5
12103	V-14D-2*03,V-14N-2*01.CAASDHNYAQGLTF.J-26*01	7	7	8	10		10
12107	V-14D-2*03,V-14N-2*01.CAASDHYGSSGNKLIF.J-32*01	11	3	11	2		6
12127	V-14D-2*03,V-14N-2*01.CAASDNNNNAPRF.J-43*01	4	3	3	1	1
12151	V-14D-2*03,V-14N-2*01.CAASDQGGRALIF.J-15*01	2	5	1	3	2
12152	V-14D-2*03,V-14N-2*01.CAASDQGKLIF.J-23*01	68	72	61		1	1
12318	V-14D-2*03,V-14N-2*01.CAASESNYQLIW.J-33*01	174	305	174		12	2
12339	V-14D-2*03,V-14N-2*01.CAASFQGKLIF.J-23*01	20		15	53	76	40
12410	V-14D-2*03,V-14N-2*01.CAASGNNNNAPRF.J-43*01	14	13	23	1		1
12422	V-14D-2*03,V-14N-2*01.CAASGNTGYQNFYF.J-49*01	3	13	2	1	1
12619	V-14D-2*03,V-14N-2*01.CAASNYNQGKLIF.J-23*01	1	1	1	1	5
12621	V-14D-2*03,V-14N-2*01.CAASNYNVLYF.J-21*01	1	1	1	10		1
12625	V-14D-2*03,V-14N-2*01.CAASPGGYKVVF.J-12*02	1	1	1	2		3
12633	V-14D-2*03,V-14N-2*01.CAASPHDSGYNKLTF.J-11*01	69	61	44	6		7
12728	V-14D-2*03,V-14N-2*01.CAASRNNNNAPRF.J-43*01	79	73	9	2	1
12797	V-14D-2*03,V-14N-2*01.CAASSNNNNAPRF.J-43*01	4	2	1		1	2
12847	V-14D-2*03,V-14N-2*01.CAASTNTGYQNFYF.J-49*01	3	5		1	1	1
12896	V-14D-2*03,V-14N-2*01.CAASVNNNNAPRF.J-43*01	22	56	39	3		1
12932	V-14D-2*03,V-14N-2*01.CAASWSAGNKLTF.J-17*01	41	41	10	1		17
12950	V-14D-2*03,V-14N-2*01.CAATASSGSWQLIF.J-22*01	2	4	3	1	2
12952	V-14D-2*03,V-14N-2*01.CAATDYNQGKLIF.J-23*01	25	80	30	41		7
12983	V-14D-2*03,V-14N-2*01.CAATNSAGNKLTF.J-17*01	5		6	51	18	162
13013	V-14D-2*03,V-14N-2*01.CAATSGGNYKPTF.J-6*01	155	57	151	1	1
13065	V-14D-2*03,V-14N-2*01.CAGASGGNYKPTF.J-6*01	26		5	13	9	14
13067	V-14D-2*03,V-14N-2*01.CAGDQGGRALIF.J-15*01	22	3	22		61	59
13190	V-14D-3/DV8*08,V-14N-3*01,V-14-1*01,V-14-2*02.CAADQGGRALIF.J-15*01	2	3	5	8		2
13230	V-14D-3/DV8*08,V-14N-3*01,V-14-1*01,V-14-2*02.CAASANNNNAPRF.J-43*01	11	60	32	7		12
13277	V-14D-3/DV8*08,V-14N-3*01,V-14-1*01,V-14-2*02.CAASGTGANTGKLTF.J-52*01	7	3	9	9		12
13288	V-14D-3/DV8*08,V-14N-3*01,V-14-1*01,V-14-2*02.CAASLNNNNAPRF.J-43*01	6	1	4	2		11
13302	V-14D-3/DV8*08,V-14N-3*01,V-14-1*01,V-14-2*02.CAASRNYNQGKLIF.J-23*01	4	4		34	6	24
13313	V-14D-3/DV8*08,V-14N-3*01,V-14-1*01,V-14-2*02.CAASTNTGKLTF.J-27*01	1	8	1	6		14
13358	V-14D-3/DV8*08.CAAGTGNTGKLIF.J-37*01	25	8		45	62	69
13468	V-14D-3/DV8*08.CAASAGNNNAPRF.J-43*01	2	2		2	2	2
13480	V-14D-3/DV8*08.CAASALGGGYKVVF.J-12*02	13	8	5	6		4
13804	V-14N-3*01.CAAGTGNTGKLIF.J-37*01	26	45		347	65	419
13859	V-14N-3*01.CAARDNYNVLYF.J-21*01	1	9	11	10		11
13889	V-14N-3*01.CAARQGGRALIF.J-15*01	427	473	297	19		11
13949	V-14N-3*01.CAASAPSNTNKVVF.J-34*02	8	3	5	6		2
13972	V-14N-3*01.CAASDGSSGSWQLIF.J-22*01	45	101	66	63		58
14105	V-14N-3*01.CAASNYAQGLTF.J-26*01	460	449	267	72		78
14135	V-14N-3*01.CAASRASNTNKVVF.J-34*02	3	15		165	55	161
14215	V-14N-3*01.CAASYNYNVLYF.J-21*01	4	11	3	1		4
14367	V-15D-2/DV6D-2*03,V-15N-2*01.CALSELTTASLGKLQF.J-24*02	19	7	7	46		60
14389	V-16*06.CAMRANYGSSGNKLIF.J-32*01	18	23	4	102		182
14432	V-16*06.CAMREGGHGNEKITF.J-48*01	8		8	17	21	43
14471	V-16*06.CAMREGRSGNYKYVF.J-40*01	1	40	30	7		33
14567	V-16*06.CAMREWGANTGKLTF.J-52*01	12	15	3	9		11
14568	V-16*06.CAMREWQGGSAKLIF.J-57*01	14	25	2	54		53
14595	V-16*06.CAMRGLSGSFNKLTF.J-4*02	21	9		27	15	19
14711	V-16D/DV11*02.CAMREGGYGNEKITF.J-48*01	9	15	3	21		17
14827	V-16D/DV11*02.CAMTGNMGYKLTF.J-9*02	3	1	2	3		12
14858	V-16N*01,V-16*06.CAMRENYGSSGNKLIF.J-32*01	2	6	1	1		12
14928	V-16N*01.CAMRDSGTGGYKVVF.J-12*02	3	4	7	10		1
14953	V-16N*01.CAMREGASSGSWQLIF.J-22*01	7	6	1	21		20
14979	V-16N*01.CAMREGGTGGYKVVF.J-12*02	68	213	132		2	6
15005	V-16N*01.CAMREGQRGSALGRLHF.J-18*01	12	4	7	8		4
15037	V-16N*01.CAMREGTNTNKVVF.J-34*02	6	12	16	99		42
15061	V-16N*01.CAMRELTTASLGKLQF.J-24*02	4	7	20		22	5
15125	V-16N*01.CAMREVNTNTGKLTF.J-27*01	23	34	24	14		18
15141	V-16N*01.CAMRGENTNTGKLTF.J-27*01	41	15	19	35		22
15170	V-16N*01.CAMRGSGTGGYKVVF.J-12*02	3	38	18	2		9
15306	V-17*02.CALEAATGGNNKLTF.J-56*01	238	248	176	16	8
15316	V-17*02.CALEAISNTNKVVF.J-34*02	10	9		59	22	29
15320	V-17*02.CALEALTGYQNFYF.J-49*01	12	9	15		8	9
15340	V-17*02.CALEASTGGNNKLTF.J-56*01	115	175	64	11		35
15431	V-17*02.CALEGHAAEGADRLTF.J-45*01	8	37	2		96	1
15438	V-17*02.CALEGHYGNEKITF.J-48*01	160	92	61	7		32
15522	V-17*02.CALEGQSNTNKVVF.J-34*02	68	43	69	4		9
15524	V-17*02.CALEGQTGYQNFYF.J-49*01	45	75	17	17		27
15547	V-17*02.CALEGRPGANTGKLTF.J-52*01	108	156	65	31		8
15571	V-17*02.CALEGSGTGSKLSF.J-58*01	9	62	44	1		9
15573	V-17*02.CALEGSNSAGNKLTF.J-17*01	14	6	20	14		3
15609	V-17*02.CALEGYQGGRALIF.J-15*01	130	132	102	97		209
15611	V-17*02.CALEGYSGGSNAKLTF.J-42*01	267	475	232	11		44
15650	V-17*02.CALERAGTGSKLSF.J-58*01	9	11	5		10	13
15774	V-17*02.CALSPTGYQNFYF.J-49*01	15	3	1	2		27
15805	V-17*02.CAQDSNYQLIW.J-33*01	5	9	27	5		4
15827	V-19*03.CAAAGQGGSAKLIF.J-57*01	62	49	9	18		60
15850	V-19*03.CAAGAGNSGGSNYKLTF.J-53*01	125	208	100	2		11
15866	V-19*03.CAAGDYQGGSAKLIF.J-57*01	5	24	2	42		12
15913	V-19*03.CAAGWNSNNRIFF.J-31*01	8	70	24	20		20
15991	V-3-1*03,V-3D-3*02,V-3N-3*01.CAVRHDTNAYKVIF.J-30*01	2	2		13	8	11
16129	V-3-3*01.CAVFNTGNYKYVF.J-40*01	55	107	33	16		3
16130	V-3-3*01.CAVFSNTGYQNFYF.J-49*01	12	52	18	2		25
16160	V-3-3*01.CAVKAGYQNFYF.J-49*01	3	7	3	3		1
16164	V-3-3*01.CAVKNSGGSNYKLTF.J-53*01	18	12	2	9		17
16293	V-3-3*01.CAVSADTNTGKLTF.J-27*01	23	39	14		5	7
16319	V-3-3*01.CAVSANTGYQNFYF.J-49*01	6	12	10	1		5
16320	V-3-3*01.CAVSANYGNEKITF.J-48*01	6	5	16	2		7
16324	V-3-3*01.CAVSAPNSGGSNAKLTF.J-42*01	46	26	17	65		86
16354	V-3-3*01.CAVSAYYAQGLTF.J-26*01	7	9	35	1		22
16414	V-3-3*01.CAVSLMSNYNVLYF.J-21*01	20	18	7	13		6
16436	V-3-3*01.CAVSRSSGNKLIF.J-32*01	8	17	45	14		6
16533	V-3-4*02.CAVSAATGYQNFYF.J-49*01	13	9		21	24	9
16724	V-3D-3*02,V-3N-3*01.CAVRTQVVGQLTF.J-5*01	323	596	397		8	14
16751	V-3D-3*02,V-3N-3*01.CAVSAWNYAQGLTF.J-26*01	12	3		597	175	324
16787	V-3D-3*02,V-3N-3*01.CAVSLMSNYNVLYF.J-21*01	52	50	45	24		7
16798	V-3D-3*02,V-3N-3*01.CAVSRSSGQKLVF.J-16*01	22	19	5		25	7
16822	V-3D-3*02,V-3N-3*01.CAVTGGNYKPTF.J-6*01	2	13	24	30		10
16832	V-3D-3*02,V-3N-3*01.CAVVNTGNYKYVF.J-40*01	19	13	3	14		31
16874	V-4-2*02.CAAFASSGSWQLIF.J-22*01	23	15	8	1		17
16891	V-4-2*02.CAARASSGSWQLIF.J-22*01	8	30	5		7	4
16980	V-4-3*03.CAAEAYNNAPRF.J-43*01	59	15	28	13		44
16988	V-4-3*03.CAAEKYNNAPRF.J-43*01	10	9	8	7		12
17069	V-4-4/DV10*02.CAADRGSALGRLHF.J-18*01	77	49	43	4		48
17150	V-4-4/DV10*02.CAAELKNTGYQNFYF.J-49*01	1	13	12	40		3
17166	V-4-4/DV10*02.CAAERGTNAYKVIF.J-30*01	8	26	40	81		44
17168	V-4-4/DV10*02.CAAERKNTGYQNFYF.J-49*01	6	3	11	39		29
17274	V-4-4/DV10*02.CAAVYVGDNSKLIW.J-38*01	56	37	14	14	27
17357	V-4D-4*03,V-4N-4*01.CAADNYAQGLTL.J-26*01	3	1	1	1		1
17475	V-4D-4*03,V-4N-4*01.CAAESSGSWQLIF.J-22*01	6		7	8	1	4
17481	V-4D-4*03,V-4N-4*01.CAAETGGYKVVF.J-12*02	1238	1936	1358	1		27
17520	V-4D-4*03,V-4N-4*01.CAAISAGNKLTF.J-17*01	7	23		25	22	9
17535	V-4D-4*03,V-4N-4*01.CAAQTGGYKVVF.J-12*02	116	109	84	6		6
17595	V-5-1*02.CSAEGNSGTYQRF.J-13*01	13	14	19	23		37
17615	V-5-1*02.CSASGTSGSWQLIF.J-22*01	28	13	13	23		11
17619	V-5-1*02.CSASIENYNQGKLIF.J-23*01	6	22	29	4		4
17632	V-5-1*02.CSASITNYNQGKLIF.J-23*01	22	26	16	16		27
17635	V-5-1*02.CSASKGRGSALGRLHF.J-18*01	81	25	46	37		13
17640	V-5-1*02.CSASLSSGSWQLIF.J-22*01	13	8	14	33		32
17764	V-5-4*02.CAASAGGYGNEKITF.J-48*01	25	19	24	31		31
17849	V-5-4*02.CAASKGGSAKLIF.J-57*01	77	70	42	18		40
17945	V-5-4*02.CAAVPNTGYQNFYF.J-49*01	6	12	15	48		40
17947	V-5-4*02.CAAVSNTGYQNFYF.J-49*01	22	17	14	12		20
18056	V-5D-4*05,V-5N-4*01.CAAINYAQGLTF.J-26*01	16	54	13	13		5
18187	V-5D-4*05,V-5N-4*01.CAASGRGSSGNKLIF.J-32*01	4		3	29	5	67
18200	V-5D-4*05,V-5N-4*01.CAASKSSNTNKVVF.J-34*02	4	2	4	14		16
18209	V-5D-4*05,V-5N-4*01.CAASNYAQGLTF.J-26*01	34	64	19	36		5
18210	V-5D-4*05,V-5N-4*01.CAASPGYQNFYF.J-49*01	3	4	2	7		19
18235	V-5D-4*05,V-5N-4*01.CAASRSSNTNKVVF.J-34*02	11	12	18	22		40
18411	V-6-2*02.CVLGDSSGSWQLIF.J-22*01	166	212	127	1		23
18498	V-6-3*02.CAMRDWNSNNRIFF.J-31*01	38	9	17	8		12
18502	V-6-3*02.CAMREANSAGNKLTF.J-17*01	44	33	18	10		17
18510	V-6-3*02.CAMRENNNAGAKLTF.J-39*01	19	57	18	26		21
18519	V-6-3*02.CAMREWSNYNVLYF.J-21*01	10	25	14	8		21
18585	V-6-4*03.CALDSSNYNVLYF.J-21*01	23	18	14	27		13
18628	V-6-4*03.CALLNNNAGAKLTF.J-39*01	34	27		6	2	5
18637	V-6-4*03.CALNYGSSGNKLIF.J-32*01	37	34	16	20		18
18675	V-6-4*03.CALVDLNNAGAKLTF.J-39*01	31	9	7	1		8
18746	V-6-4*03.CALVHSGYNKLTF.J-11*01	13	29		71	5	31
18752	V-6-4*03.CALVLANSGTYQRF.J-13*01	13	9		34	11	43
18786	V-6-4*03.CALVTQGGRALIF.J-15*01	8	11		361	81	154
18796	V-6-4*03.CALVYSGYNKLTF.J-11*01	54	2		25	15	68
18825	V-6-5*04,V-6-7/DV9*04.CALRNNAGAKLTF.J-39*01	2		1	6	5	9
18865	V-6-5*04.CALKAGNTGKLIF.J-37*01	21	53	19	15		3
18912	V-6-5*04.CALRGANYNVLYF.J-21*01	7		7	15	14	12
18923	V-6-5*04.CALRGGNAGAKLTF.J-39*01	17	16	33	40		10
18959	V-6-5*04.CALRHSNNRIFF.J-31*01	7	9	17	5		3
18970	V-6-5*04.CALRLNNNAGAKLTF.J-39*01	18	35	18	16		13
19040	V-6-5*04.CALSAASSGSWQLIF.J-22*01	24	73	27	3		5
19097	V-6-5*04.CALSDPGYAQGLTF.J-26*01	3	4	18	17		35
19117	V-6-5*04.CALSDRRTGNYKYVF.J-40*01	2	6	12	2		2
19125	V-6-5*04.CALSDSSGSWQLIF.J-22*01	97	151	135	30		3
19238	V-6-5*04.CALSRTSSGQKLVF.J-16*01	47	24	72	14		1
19246	V-6-5*04.CALSVASSGSWQLIF.J-22*01	68	106	73	19		8
19256	V-6-5*04.CALSVSSSGSWQLIF.J-22*01	14	40	14	6		7
19360	V-6-7/DV9*04.CALRDRNSNNRIFF.J-31*01	8	49		79	13	23
19363	V-6-7/DV9*04.CALRENNNAGAKLTF.J-39*01	71	167	155	51		34
19365	V-6-7/DV9*04.CALRETGYQNFYF.J-49*01	35	7	35	12		9
19400	V-6-7/DV9*04.CALRNNAGAKLTF.J-39*01	30	39		298	226	330
19403	V-6-7/DV9*04.CALRPGNTGKLIF.J-37*01	53	87	28	7		44
19470	V-6-7/DV9*04.CALSDFNYAQGLTF.J-26*01	41	2	9	1		4
19523	V-6-7/DV9*04.CALSDPAGNTGKLIF.J-37*01	40	48	10	19		29
19656	V-6-7/DV9*04.CALSRPNYGNEKITF.J-48*01	9	21	19	5		1
19669	V-6-7/DV9*04.CALSVNVGDNSKLIW.J-38*01	53	24	11	10		20
19693	V-6-7/DV9*04.CALTRNTNTGKLTF.J-27*01	14	15	4		9	3
19726	V-6D-3*03,V-6-3*02.CAMRENNNAGAKLTF.J-39*01	10	6	21	11		23
19827	V-6D-4*01.CALNYGSSGNKLIF.J-32*01	18	15	16	75		97
20006	V-6D-6*02,V-6-6*04,V-6D-7*04,V-6N-7*01,V-6N-5*01.CALGDRNNRIFF.J-31*01	23	5	6	7		6
20065	V-6D-6*02,V-6-6*04,V-6D-7*04,V-6N-7*01,V-6N-5*01.CALGTNYGSSGNKLIF.J-32*01	3	8		10	9	11
20067	V-6D-6*02,V-6-6*04,V-6D-7*04,V-6N-7*01,V-6N-5*01.CALGTQVVGQLTF.J-5*01	3	10	3	5		13
20137	V-6D-6*02,V-6-6*04.CALADSAGNKLTF.J-17*01	26	29	18	23		6
20147	V-6D-6*02,V-6-6*04.CALAMSNYNVLYF.J-21*01	1	3		53	21	51
20218	V-6D-6*02,V-6-6*04.CALGAAYQGGRALIF.J-15*01	3		16	147	21	113
20262	V-6D-6*02,V-6-6*04.CALGARNTGNYKYVF.J-40*01	18	21	15	7		3
20276	V-6D-6*02,V-6-6*04.CALGATYQGGRALIF.J-15*01	15	7	4	23		57
20316	V-6D-6*02,V-6-6*04.CALGDGSAGNKLTF.J-17*01	40	150	96	16		8
20326	V-6D-6*02,V-6-6*04.CALGDGTTASLGKLQF.J-24*02	39	11	15	14		47
20332	V-6D-6*02,V-6-6*04.CALGDHGNAGAKLTF.J-39*01	24	5	15	6		38
20395	V-6D-6*02,V-6-6*04.CALGDNYAQGLTF.J-26*01	1	8	4	1	2
20457	V-6D-6*02,V-6-6*04.CALGDRGSALGRLHF.J-18*01	1092	1152	797		13	14
20520	V-6D-6*02,V-6-6*04.CALGDTNAYKVIF.J-30*01	259	454	151	34		23
20564	V-6D-6*02,V-6-6*04.CALGDWNNYAQGLTF.J-26*01	11	8	14	15		4
20594	V-6D-6*02,V-6-6*04.CALGEAQVVGQLTF.J-5*01	19	29	12	38		28
20631	V-6D-6*02,V-6-6*04.CALGEGSAGNKLTF.J-17*01	259	176	103		11	5
20667	V-6D-6*02,V-6-6*04.CALGEPNNAGAKLTF.J-39*01	4	25	13	11		28
20685	V-6D-6*02,V-6-6*04.CALGESNYNVLYF.J-21*01	89	150	39	12		17
20701	V-6D-6*02,V-6-6*04.CALGEVNSGTYQRF.J-13*01	3	7		10	7	15
20781	V-6D-6*02,V-6-6*04.CALGGYNYAQGLTF.J-26*01	80	75	34	6		6
20798	V-6D-6*02,V-6-6*04.CALGLPNSNNRIFF.J-31*01	6	16		18	25	13
20874	V-6D-6*02,V-6-6*04.CALGRGTTASLGKLQF.J-24*02	6	6		28	17	64
20921	V-6D-6*02,V-6-6*04.CALGTPNYNVLYF.J-21*01	9	8	7		12	4
20932	V-6D-6*02,V-6-6*04.CALGVLNNNAGAKLTF.J-39*01	15	24	35	14		85
20939	V-6D-6*02,V-6-6*04.CALGVPNNNAGAKLTF.J-39*01	33	36	24	17		40
20946	V-6D-6*02,V-6-6*04.CALGVSNYNVLYF.J-21*01	21	6		151	15	109
20991	V-6D-6*02,V-6-6*04.CALSDFAQGLTF.J-26*01	7		1	15	12	16
21020	V-6D-6*02,V-6-6*04.CALSGNNYAQGLTF.J-26*01	1	1		36	33	18
21049	V-6D-6*02,V-6-6*04.CALVLGTGGYKVVF.J-12*02	6	50	19	32		22
21066	V-6D-6*02,V-6-6*04.CAPYNTGNYKYVF.J-40*01	8	9		9	3	52
21146	V-6D-7*04,V-6N-7*01.CALERGSALGRLHF.J-18*01	39	43	11	10		9
21326	V-6D-7*04,V-6N-7*01.CALGDSGSGYNKLTF.J-11*01	9	4		9	13	18
21374	V-6D-7*04,V-6N-7*01.CALGDWAGNTGKLIF.J-37*01	27	22		467	79	379
21476	V-6D-7*04,V-6N-7*01.CALGEWNSGTYQRF.J-13*01	10	5	8	4		9
21571	V-6D-7*04,V-6N-7*01.CALGLRGSNAKLTF.J-42*01	28	6		19	4	18
21648	V-6D-7*04,V-6N-7*01.CALGPPTNSAGNKLTF.J-17*01	22	7	11	12		24
21675	V-6D-7*04,V-6N-7*01.CALGRAYQGGRALIF.J-15*01	79	83	88	4		6
21691	V-6D-7*04,V-6N-7*01.CALGRPNYGSSGNKLIF.J-32*01	2	6	14	4		8
21732	V-6D-7*04,V-6N-7*01.CALGVRGSNAKLTF.J-42*01	5	14		203	29	101
21742	V-6D-7*04,V-6N-7*01.CALGVYYGSSGNKLIF.J-32*01	15	9		66	38	32
21887	V-6N-5*01,V-6-5*04.CALFASSGSWQLIF.J-22*01	19	7	7	28		3
21911	V-6N-5*01,V-6-5*04.CAPYNNAGAKLTF.J-39*01	20	11	7	31		36
21934	V-6N-5*01.CALDASSGSWQLIF.J-22*01	11		7	191	22	63
21957	V-6N-5*01.CALGAQVVGQLTF.J-5*01	9	21	17	9		5
21966	V-6N-5*01.CALGDGPGSFNKLTF.J-4*02	12	3	5	1	18
22011	V-6N-5*01.CALGGGTNAYKVIF.J-30*01	5	26	19	108		58
22062	V-6N-5*01.CALGSQVVGQLTF.J-5*01	3	15	2	2		18
22097	V-6N-6*01.CAGTQVVGQLTF.J-5*01	4	24		31	31	105
22108	V-6N-6*01.CALFIDRGSALGRLHF.J-18*01	18	10		85	29	20
22118	V-6N-6*01.CALGDLAQGLTF.J-26*01	5	2	4	7	4
22151	V-6N-6*01.CALGGRGSALGRLHF.J-18*01	1	7	1	17		22
22161	V-6N-6*01.CALGQGTGSKLSF.J-58*01	9	7		43	67	54
22181	V-6N-6*01.CALMGTQVVGQLTF.J-5*01	2	43	24		2	4
22196	V-6N-6*01.CALRGDYNVLYF.J-21*01	23	11	4	3		2
22205	V-6N-6*01.CALRGSNNRIFF.J-31*01	73	66	86		4	5
22276	V-6N-6*01.CALSDLAQGLIF.J-26*01	1		1	1	2	1
22278	V-6N-6*01.CALSDLAQGLTL.J-26*01	1	1		1	4	6
22416	V-6N-6*01.CALSEWAQGLTF.J-26*01	5	4		67	47	6
22481	V-6N-6*01.CALSPIAQGLTF.J-26*01	3		23	57	42	14
22498	V-6N-6*01.CALSPWAQGLTF.J-26*01	6		8	124	128	49
22500	V-6N-6*01.CALSPYAQELTF.J-26*01	3	3		1	1	1
22513	V-6N-6*01.CALSRNNYAQGLTF.J-26*01	3	5	3	68		17
22515	V-6N-6*01.CALSRTQVVGQLTF.J-5*01	59	103	155		5	3
22561	V-6N-6*01.RALSPYAQGLTF.J-26*01	1	1		5	2	2
22634	V-7-3*04.CAADTNTGKLTF.J-27*01	6		4	122	27	102
22672	V-7-3*04.CADNYNQGKLIF.J-23*01	57	19		65	57	97
22680	V-7-3*04.CAGEDSNYQLIW.J-33*01	20	21	9	3	9
22739	V-7-3*04.CAVDTNTGKLTF.J-27*01	12		3	2999	1304	2754
22741	V-7-3*04.CAVEDSNYQLIW.J-33*01	33	99	39	18		15
22742	V-7-3*04.CAVEDTNTGKLTF.J-27*01	13		8	578	154	457
22794	V-7-3*04.CAVLSSNTNKVVF.J-34*02	77	135	132	4		39
22848	V-7-3*04.CAVRGGSGTYQRF.J-13*01	8	59	13	30		30
22923	V-7-3*04.CAVSGSNTNKVVF.J-34*02	5	18	20	8		5
22973	V-7-3*04.CAVSITNTNKVVF.J-34*02	31	15	47	14		16
22993	V-7-3*04.CAVSLDTNTYKVIF.J-30*01	1	1		5	3	6
23005	V-7-3*04.CAVSMDYNQGKLIF.J-23*01	20	7		116	25	190
23006	V-7-3*04.CAVSMEGTGGYKVVF.J-12*02	6	4		62	31	49
23086	V-7-3*04.CAVSRLTGNTGKLIF.J-37*01	21		26	152	83	215
23115	V-7-3*04.CAVSVSNTNKVVF.J-34*02	7	35	23	19		4
23234	V-7-4*02.CAAREPGTGSNRLTF.J-28*01	30	54	64	3		59
23355	V-7-4*02.CAASEHENNAGAKLTF.J-39*01	88	81	34	5		23
23407	V-7-4*02.CAASEQGMSNYNVLYF.J-21*01	8	7	10	1		19
23409	V-7-4*02.CAASEQGRQGGRALIF.J-15*01	6	5	11	3		9
23559	V-7-4*02.CAASVSGYNKLTF.J-11*01	21	40	15	1		5
23610	V-7-4*02.CASSGSWQLIF.J-22*01	14	10	11	59		62
23645	V-7-5*03.CAAHYGSSGNKLIF.J-32*01	16	22	1	6		3
23716	V-7-5*03.CAVRRYNQGKLIF.J-23*01	146	171	189	60		19
23770	V-7-5*03.CAVSMTGAKLTF.J-39*01	13		8	31	8	22
23772	V-7-5*03.CAVSMVGNKLTF.J-17*01	16	4	9	7		8
23780	V-7-5*03.CAVSPAGNKLTF.J-17*01	9	2	29	26		16
23785	V-7-5*03.CAVSPMGYKLTF.J-9*02	34	2	5	60		20
23803	V-7-5*03.CAVSRGTASLGKLQF.J-24*02	8		4	40	14	13
23859	V-7-6*02.CAASDSGGSNAKLTF.J-42*01	7	17	5	13		4
23932	V-7-6*02.CAVSVNYNQGKLIF.J-23*01	6	20	7	1		6
23942	V-7-6*02.CAVVPSNTNKVVF.J-34*02	8	9	13	9		12
23946	V-7D-2*02,V-7-2*02.CAAAPTASLGKLQF.J-24*02	11	4	6	6		8
24019	V-7D-2*02,V-7-2*02.CAARGDYAQGLTF.J-26*01	83	55	52	10		7
24110	V-7D-2*02,V-7-2*02.CAASIQSNYQLIW.J-33*01	4	10		21	1	5
24113	V-7D-2*02,V-7-2*02.CAASISNYQLIW.J-33*01	178	227	200	22		49
24120	V-7D-2*02,V-7-2*02.CAASKASGYNKLTF.J-11*01	64	26	44	39		38
24135	V-7D-2*02,V-7-2*02.CAASKNYNQGKLIF.J-23*01	171	196	140	6		9
24218	V-7D-2*02,V-7-2*02.CAASRNYNQGKLIF.J-23*01	761	793	639	23		2
24450	V-7D-3*03.CAVSIANTNKVVF.J-34*02	11	28	15	5		4
24462	V-7D-3*03.CAVSITNTNKVVF.J-34*02	50	26	8		8	4
24480	V-7D-3*03.CAVSMGSSGQKLVF.J-16*01	5	6		12	15	27
24501	V-7D-3*03.CAVSRLTGNTGKLIF.J-37*01	6	23		27	57	26
24508	V-7D-3*03.CAVSYDTNAYKVIF.J-30*01	27	15	1	17		18
24547	V-7D-4*02,V-7-4*02.CAARIPGTGSNRLTF.J-28*01	4	24		5	6	12
24589	V-7D-4*02,V-7-4*02.CAASEHENNAGAKLTF.J-39*01	11	10	11	2		4
24720	V-7D-4*02.CAARDTNAYKVIF.J-30*01	56	142	111	9		16
24972	V-7D-6*02,V-7N-6*01.CAPYTGGLSGKLTF.J-2*01	5	9	22	11		6
24980	V-7D-6*02,V-7N-6*01.CAVILNYNQGKLIF.J-23*01	18	41	15	46		34
24981	V-7D-6*02,V-7N-6*01.CAVIMNYNQGKLIF.J-23*01	9	22	18	4		2
25054	V-7N-4*01.CAVRNMGYKLTF.J-9*02	36	25	16	15		14
25092	V-7N-4*01.CAVSGTGNTGKLIF.J-37*01	11	37	37	21		17
25420	V-8D-2*03.CATDRDGGYKVVF.J-12*02	9		2	20	24	32
25477	V-8N-2*01.CATASGTYQRF.J-13*01	1	6	7	19		17
25491	V-8N-2*01.CATDINYAQGLTF.J-26*01	4	32	6	56		52
25493	V-8N-2*01.CATDLNYAQGLTF.J-26*01	7	25		26	16	6
25508	V-8N-2*01.CATEENYNQGKLIF.J-23*01	7	9		44	12	91
25510	V-8N-2*01.CATEGNYNQGKLIF.J-23*01	5	11	2	75		38
25515	V-8N-2*01.CATELNYNQGKLIF.J-23*01	31		5	49	8	53
25516	V-8N-2*01.CATEPNYNQGKLIF.J-23*01	10	17	3	27		24
25524	V-8N-2*01.CATEVNYNQGKLIF.J-23*01	13	14		67	6	25
25582	V-9-1*02.CAASRSSNTNKVVF.J-34*02	19	5	6	13		5
25708	V-9-1*02.CAVRALNNYAQGLTF.J-26*01	8	12	6	88		20
25715	V-9-1*02.CAVRARNNYAQGLTF.J-26*01	22	44	46	226		120
25747	V-9-1*02.CAVRGFYGSSGNKLIF.J-32*01	5	21	5	14		4
25786	V-9-1*02.CAVRPRNNYAQGLTF.J-26*01	33	11		188	15	105
25795	V-9-1*02.CAVRSLNNYAQGLTF.J-26*01	11	8		30	12	42
25799	V-9-1*02.CAVRSRNNYAQGLTF.J-26*01	27	17		107	18	77
25852	V-9-1*02.CAVSAHNYAQGLTF.J-26*01	32	56	4	4		8
25875	V-9-1*02.CAVSANSNNRIFF.J-31*01	40	110	64	1		1
25878	V-9-1*02.CAVSANTNAYKVIF.J-30*01	55	120	67	1		2
25931	V-9-1*02.CAVSASYGNEKITF.J-48*01	6	1	1	24		116
25945	V-9-1*02.CAVSAWNNYAQGLTF.J-26*01	11	27		37	21	83
25959	V-9-1*02.CAVSAYSNNRIFF.J-31*01	27	24	26	9		11
25992	V-9-1*02.CAVSFQGGRALIF.J-15*01	10	24	14	51		21
26012	V-9-1*02.CAVSGPNTGKLTF.J-27*01	47	24	3	10		6
26013	V-9-1*02.CAVSGRSNNRIFF.J-31*01	14	48	29		7	16
26030	V-9-1*02.CAVSKSSNTNKVVF.J-34*02	6		4	11	23	20
26064	V-9-1*02.CAVSPGYNKLTF.J-11*01	5	19	4	14		15
26067	V-9-1*02.CAVSPLNSAGNKLTF.J-17*01	12	15	4	49		16
26089	V-9-1*02.CAVSPVNSAGNKLTF.J-17*01	2	4	11	68		36
26120	V-9-1*02.CAVSRSSNTNKVVF.J-34*02	8	11		71	7	182
26205	V-9-1*02.CAVYTNTGKLTF.J-27*01	1	5	6	25		16
26386	V-9-2*02.CVLRLPGTGSNRLTF.J-28*01	485	473	304	5		6
26391	V-9-2*02.CVLRPFNTGNYKYVF.J-40*01	2		11	57	5	80
26396	V-9-2*02.CVLRPYGSSGNKLIF.J-32*01	34	33	34	12		30
26399	V-9-2*02.CVLRRAGTGSNRLTF.J-28*01	33	11	5	3	2
26417	V-9-2*02.CVLSAATGYQNFYF.J-49*01	30	11		9	31	19
26418	V-9-2*02.CVLSAAYGNEKITF.J-48*01	22	7	20	10		25
26524	V-9-2*02.CVLSGQSNYNVLYF.J-21*01	6	8		131	3	58
26525	V-9-2*02.CVLSGRTEGADRLTF.J-45*01	22	7		140	46	89
26534	V-9-2*02.CVLSHNNAGAKLTF.J-39*01	143	297	126	5		1
26563	V-9-2*02.CVLSPTGYQNFYF.J-49*01	48	107	72	7		19
26570	V-9-2*02.CVLSPYDTNAYKVIF.J-30*01	19	28	22	91		39
26631	V-9-2*02.CVLTLDTNAYKVIF.J-30*01	39	16	3	4		3
26634	V-9-2*02.CVLTLYNTNTGKLTF.J-27*01	1	1		16	30	37
26677	V-9-2*02.CVSSNTGYQNFYF.J-49*01	18	13	17	19		19
26766	V-9-4*02.CAVANTGYQNFYF.J-49*01	32	122	63	16	9
26806	V-9-4*02.CAVRAFNSGGSNAKLTF.J-42*01	24	26	3		9	3
26826	V-9-4*02.CAVRGGGSNAKLTF.J-42*01	127	181	104	1		13
26904	V-9-4*02.CAVSALDSNYQLIW.J-33*01	75	124	86	32		4
26964	V-9-4*02.CAVSAQNYANKMIF.J-47*02	5	4		3	6	8
26988	V-9-4*02.CAVSASPSGSWQLIF.J-22*01	10	16	13	9		4
27119	V-9-4*02.CAVSPFNVGDNSKLIW.J-38*01	17	35	16	14		5
27142	V-9-4*02.CAVSPPSSSFSKLVF.J-50*01	7		2	9	21	2
27198	V-9-4*02.CAVSSNYGSSGNKLIF.J-32*01	132	160	93	6		2
27289	V-9D-1*03,V-9-1*02,V-9-4*02.CAVSANYGNEKITF.J-48*01	3	4	7	1		13
27319	V-9D-1*03,V-9-1*02,V-9-4*02.CAVSSSSNTNKVVF.J-34*02	6	7		31	5	45
27323	V-9D-1*03,V-9-1*02,V-9-4*02.CAVSYQGGRALIF.J-15*01	2	10	3	4		3
27379	V-9D-1*03,V-9-1*02.CAVGFNTGNYKYVF.J-40*01	1	1	1	1		3
27423	V-9D-1*03,V-9-1*02.CAVRARNNYAQGLTF.J-26*01	4	3	3	17		5
27425	V-9D-1*03,V-9-1*02.CAVRASSGQKLVF.J-16*01	1		1	1	2	6
27458	V-9D-1*03,V-9-1*02.CAVRSLNNYAQGLTF.J-26*01	1	1		5	3	2
27461	V-9D-1*03,V-9-1*02.CAVRTSSGQKLVF.J-16*01	1	4	2	12		10
27532	V-9D-1*03,V-9-1*02.CAVSAWNNYAQGLTF.J-26*01	3	3		3	3	17
27558	V-9D-1*03,V-9-1*02.CAVSFQGGRALIF.J-15*01	2	1	5	1		2
27620	V-9D-1*03,V-9-1*02.CAVSYNTGNYKYVF.J-40*01	6	9	11		3	10
27685	V-9D-1*03.CAVRSNYGNEKITF.J-48*01	11		8	18	4	28
27690	V-9D-1*03.CAVRYQGGRALIF.J-15*01	24	9	19	33		8
27724	V-9D-1*03.CAVSASYGNEKITF.J-48*01	10	8	4	4		24
27838	V-9D-3*03,V-9N-3*01.CAVRPGGNYKPTF.J-6*01	5	16		29	8	45
27874	V-9D-3*03,V-9N-3*01.CAVSMFNQGKLIF.J-23*01	7	3		10	9	4
27895	V-9D-3*03,V-9N-3*01.CAVSPLGGLSGKLTF.J-2*01	44	23		215	43	115
27914	V-9D-3*03,V-9N-3*01.CAVSSLPGTGSNRLTF.J-28*01	9	6		24	14	19
28245	V-9N-2*01.CVLRRAGGYKVVF.J-12*02	31	30	15	13		20
28264	V-9N-2*01.CVLSPDTNAYKVIF.J-30*01	15	36	19	7		5
28289	V-9N-4*01.CAGDSGYNKLTF.J-11*01	4	46		10	7	13
28300	V-9N-4*01.CALGASSGSWQLIF.J-22*01	34	30	39	11		7
28301	V-9N-4*01.CALGATSSGQKLVF.J-16*01	13	21	6		8	11
28306	V-9N-4*01.CALGLMSNYNVLYF.J-21*01	1	4	8	8		4
28311	V-9N-4*01.CALGSNSAGNKLTF.J-17*01	40	16	6	19		38
28312	V-9N-4*01.CALGSTSSGQKLVF.J-16*01	10	4	8	14		5
28351	V-9N-4*01.CALRPTNTGKLTF.J-27*01	11	11	6	9		7
28389	V-9N-4*01.CALSIPGYQNFYF.J-49*01	20	12	4	11		11
28393	V-9N-4*01.CALSIQSNYNVLYF.J-21*01	15	27		79	15	60
28573	V-9N-4*01.CALSTDYGSSGNKLIF.J-32*01	3	11	2	8		4
28577	V-9N-4*01.CALSTNYGSSGNKLIF.J-32*01	52	96	18	46		47
28601	V-9N-4*01.CALTPDTNAYKVIF.J-30*01	42	22	6	15		14
28857	V-10*02.CAASWGGLSGKLTF.J-2*01		13	23	97	29	41
28862	V-10*02.CAASYGGLSGKLTF.J-2*01		1	15	18	4	15
28999	V-10D*03,V-10*02.CAASWGGLSGKLTF.J-2*01		1	2	15	10	24
29163	V-10N*01.CAASKASNTNKVVF.J-34*02		10	2	87	13	37
29243	V-11*02.CVVVDRGSALGRLHF.J-18*01		4	12	58	8	24
29491	V-12-2*02.CAFITGNTGKLIF.J-37*01		1	4	40	19	100
29830	V-12-2*02.CALSPDTNAYKVIF.J-30*01		20	2	46	24	55
30211	V-12-3*05.CALSDRGTNTGKLTF.J-27*01		5	2	22	12	28
30323	V-12-3*05.CALSIMNYNQGKLIF.J-23*01		5	4	71	22	16
30640	V-12D-2*02,V-12N-2*01.CALMDYANKMIF.J-47*02		4	16	2	8	9
30760	V-12D-2*02,V-12N-2*01.CALSDSSGYNKLTF.J-11*01		7	2	65	14	72
30855	V-12D-2*02,V-12N-2*01.CALTFNYAQGLTF.J-26*01		2	5	13	20	10
31145	V-12D-3*04,V-12N-3*01.CALSALTEGADRLTF.J-45*01		2	5	36	22	85
31534	V-13-2*03.CAIRPTGYQNFYF.J-49*01		4	2	19	10	15
31668	V-13-4/DV7*02.CAMRATGYQNFYF.J-49*01		6	4	55	9	44
31907	V-13D-2*03,V-13N-2*01.CAIDRRQGGRALIF.J-15*01		7	30	834	144	399
32072	V-13D-3*02.CAMRPSSFSKLVF.J-50*01		5	26	16	14	60
32419	V-14-1*01.CAASALNSGTYQRF.J-13*01		20	6	36	10	13
32480	V-14-1*01.CAASERSSGSWQLIF.J-22*01		23	32	727	153	178
32901	V-14-2*02.CAAGAGNNNAPRF.J-43*01		1	1	1	1	4
33016	V-14-2*02.CAAGTNNNNAPRF.J-43*01		2	4	24	1	18
33539	V-14-2*02.CAASAGATGNTGKLIF.J-37*01		17	4	55	15	39
33647	V-14-2*02.CAASAGSNNAPRF.J-43*01		4	1	2	3	3
34074	V-14-2*02.CAASDGNNQGKLIF.J-23*01		11	1	27	2	3
34093	V-14-2*02.CAASDGYNKGKLIF.J-23*01		1	2	2	6	4
34103	V-14-2*02.CAASDHNNNNAPRF.J-43*01		6	17	10	28	6
34566	V-14-2*02.CAASENYNNAPRF.J-43*01		2	1	1	1	1
34670	V-14-2*02.CAASEWGYQNFYF.J-49*01		1	3	10	5	15
34704	V-14-2*02.CAASGAGANTGKLTF.J-52*01		1	1	1	1	2
35449	V-14-2*02.CAASQGGNYKPTF.J-6*01		8	2	104	49	104
35485	V-14-2*02.CAASRASNTNKVVF.J-34*02		4	6	148	64	283
35683	V-14-2*02.CAASSQNNNAPRF.J-43*01		15	14	13	9	48
35711	V-14-2*02.CAASTANSGTYQRF.J-13*01		11	4	33	7	6
35810	V-14-2*02.CAASVGGNNRIFF.J-31*01		2	1	74	104	126
35862	V-14-2*02.CAASVPTGYQNFYF.J-49*01		34	11	12	10	9
36012	V-14-2*02.CAATNSAGNKLTF.J-17*01		6	1	23	1	40
36087	V-14-2*02.CAAWDGSSGNKLIF.J-32*01		6	9	1	4	12
36619	V-14-3*04.CAAPNYGNEKITF.J-48*01		13	12	47	9	71
36919	V-14-3*04.CAASDYGGSGNKLIF.J-32*01		12	10	1	3	18
37013	V-14-3*04.CAASFNAGAKLTF.J-39*01		19	10	13	1	31
37040	V-14-3*04.CAASGGSGNKLIF.J-32*01		2	3	8	1	1
37041	V-14-3*04.CAASGGSNAKLTF.J-42*01		6	14	3	7	4
37229	V-14-3*04.CAASRGDNNAPRF.J-43*01		10	3	25	8	40
37439	V-14-3*04.CAGGAGNTGKLIF.J-37*01		12	5	67	44	77
37597	V-14D-1*01,V-14N-1*01,V-14D-2*03,V-14N-2*01.CAASALNTGGLSGKLTF.J-2*01		3	3	1	2	7
37690	V-14D-1*01,V-14N-1*01,V-14D-2*03,V-14N-2*01.CAASTNTGYQNFYF.J-49*01		2	1	1	2	5
37754	V-14D-1*01,V-14N-1*01.CAADQGGRALIF.J-15*01		1	1	8	3	15
37981	V-14D-1*01,V-14N-1*01.CAARRNNNNAPRF.J-43*01		1	1	2	4	1
38037	V-14D-1*01,V-14N-1*01.CAASAGNTGGLSGKLTF.J-2*01		18	6	252	139	193
38213	V-14D-1*01,V-14N-1*01.CAASGSSGNKLIF.J-32*01		2	1	1	1	3
38462	V-14D-1*01,V-14N-1*01.CAAWTTASLGKLQF.J-24*02		3	4	9	17	28
38551	V-14D-2*03,V-14N-2*01,V-14-2*02.CAASDGYNQGKLIF.J-23*01		2	1	5	4	2
38697	V-14D-2*03,V-14N-2*01.CAAGEGGNYKPTF.J-6*01		4	7	20	4	6
39268	V-14D-2*03,V-14N-2*01.CAASGDYGNEKITF.J-48*01		2	1	1	1	1
39428	V-14D-2*03,V-14N-2*01.CAASPDSGTYQRF.J-13*01		8	25	22	25	12
39464	V-14D-2*03,V-14N-2*01.CAASPSGSWQLIF.J-22*01		1	1	2	3	2
39504	V-14D-2*03,V-14N-2*01.CAASRNYNQGKLIF.J-23*01		3	1	161	176	155
39508	V-14D-2*03,V-14N-2*01.CAASRPSNTNKVVF.J-34*02		8	4	20	1	43
39722	V-14D-2*03,V-14N-2*01.CAAYNNAGAKLTF.J-39*01		2	8	2	4	9
39739	V-14D-2*03,V-14N-2*01.CAGGSGGNYKPTF.J-6*01		9	13	83	91	26
39750	V-14D-2*03,V-14N-2*01.CAPDSNYQLIW.J-33*01		23	2	7	11	5
40003	V-14D-3/DV8*08,V-14N-3*01,V-14-1*01,V-14-2*02.CAATSNTGYQNFYF.J-49*01		2	2	17	3	8
40028	V-14D-3/DV8*08.CAAGAGNTGKLIF.J-37*01		3	4	2	8	6
40208	V-14D-3/DV8*08.CAASENYNVLYF.J-21*01		10	34	7	18	19
40493	V-14N-3*01.CAAKRNNNNAPRF.J-43*01		11	4	56	9	47
40792	V-14N-3*01.CAASRPSNTNKVVF.J-34*02		17	8	104	6	81
40901	V-14N-3*01.CAPGTGNTGKLIF.J-37*01		3	7	14	7	10
41036	V-15D-2/DV6D-2*03,V-15N-2*01.CALSDRTGGYKVVF.J-12*02		20	2	126	30	18
41083	V-16*06.CAMREAGYGNEKITF.J-48*01		2	6	3	8	9
41136	V-16*06.CAMREGTNTNKVVF.J-34*02		7	11	23	25	24
41161	V-16*06.CAMRENGYGNEKITF.J-48*01		8	16	69	6	47
41205	V-16*06.CAMRGLMDYANKMIF.J-47*02		4	4	15	2	25
41487	V-16D/DV11*02.CAMSGNMGYKLTF.J-9*02		9	22	12	13	6
41579	V-16N*01.CAMNGNMGYKLTF.J-9*02		14	22	66	6	33
41608	V-16N*01.CAMRDLMDYANKMIF.J-47*02		10	11	135	55	59
41639	V-16N*01.CAMREGAASLGKLQF.J-24*02		24	21	159	125	144
41694	V-16N*01.CAMREGRYSAGNKLTF.J-17*01		5	8	39	16	20
41717	V-16N*01.CAMREIMDYANKMIF.J-47*02		15	1	110	32	109
41721	V-16N*01.CAMRELMDYANKMIF.J-47*02		23	24	165	92	72
41981	V-17*02.CALEAVSNTNKVVF.J-34*02		5	2	12	11	2
41997	V-17*02.CALEEDTNAYKVIF.J-30*01		22	15	82	13	116
42557	V-19*03.CAAVPGYQNFYF.J-49*01		13	17	35	2	27
43123	V-3-3*01.CAVSPPPNTGANTGKLTF.J-52*01		1	10	4	2	7
43438	V-3D-3*02,V-3N-3*01.CAVRDDTNAYKVIF.J-30*01		3	2	87	12	118
43792	V-4-3*03.CAEGWNAGAKLTF.J-39*01		6	7	12	15	8
43869	V-4-4/DV10*02.CAAEANYGNEKITF.J-48*01		22	5	16	8	12
43956	V-4-4/DV10*02.CAAERKDTGYQNFYF.J-49*01		2	12	32	34	12
43959	V-4-4/DV10*02.CAAERNAYKVIF.J-30*01		10	6	70	24	144
44153	V-4D-3*06,V-4N-3*01.CAVSNSGTYQRF.J-13*01		16	4	22	21	67
44221	V-4D-4*03,V-4N-4*01.CAAEAKDTGYQNFYF.J-49*01		2	6	32	3	18
44545	V-5-1*02.CSASTTSGSWQLIF.J-22*01		9	4	5	26	9
44625	V-5-4*02.CAAREANYGNEKITF.J-48*01		26	16	19	16	9
44777	V-5-4*02.CAASRGQGGRALIF.J-15*01		10	3	89	4	126
45020	V-5D-4*05,V-5N-4*01.CAARLYQGGRALIF.J-15*01		34	10	21	22	1
45241	V-6-1*03.CVLAASSGSWQLIF.J-22*01		2	15	26	14	36
45243	V-6-1*03.CVLAGASSGSWQLIF.J-22*01		2	9	33	3	21
45258	V-6-1*03.CVLDASSGSWQLIF.J-22*01		4	19	48	29	44
45298	V-6-1*03.CVLGLSSGSWQLIF.J-22*01		8	9	44	24	16
45779	V-6-4*03.CALVVPNYNQGKLIF.J-23*01		7	9	76	46	66
46002	V-6-5*04.CALRSGSWQLIF.J-22*01		5	9	39	11	40
46200	V-6-5*04.CALSPYAQGLTF.J-26*01		56	28	59	40	111
46423	V-6-7/DV9*04.CALSDFNTNKVVF.J-34*02		12	21	19	40	67
46514	V-6-7/DV9*04.CALSEPPTGGNNKLTF.J-56*01		7	8	1	18	11
46530	V-6-7/DV9*04.CALSGPNSAGNKLTF.J-17*01		5	9	1	8	24
46616	V-6-7/DV9*04.CALYVNTGNYKYVF.J-40*01		41	13	41	32	66
47138	V-6D-6*02,V-6-6*04.CALALSNYNVLYF.J-21*01		5	2	11	8	69
47194	V-6D-6*02,V-6-6*04.CALDMNYNQGKLIF.J-23*01		20	12	36	13	43
47255	V-6D-6*02,V-6-6*04.CALGAPNYNVLYF.J-21*01		14	25	71	9	97
47569	V-6D-6*02,V-6-6*04.CALGEANNAGAKLTF.J-39*01		32	25	43	6	31
47694	V-6D-6*02,V-6-6*04.CALGGAYQGGRALIF.J-15*01		2	3	285	39	267
48460	V-6D-7*04,V-6N-7*01.CALGLANTGANTGKLTF.J-52*01		14	5	46	13	19
48521	V-6D-7*04,V-6N-7*01.CALGPGGGSALGRLHF.J-18*01		5	10	89	66	42
48733	V-6D-7*04,V-6N-7*01.CALYVNTGNYKYVF.J-40*01		4	26	62	11	43
49099	V-6N-6*01.CALSDIPNSAGNKLTF.J-17*01		9	4	2	5	6
49147	V-6N-6*01.CALSDRSNNRIFF.J-31*01		5	1	14	41	24
49162	V-6N-6*01.CALSDVAQGLTF.J-26*01		4	7	28	18	45
49179	V-6N-6*01.CALSEFAQGLTF.J-26*01		28	19	108	139	65
49513	V-7-3*04.CAVDNAGAKLTF.J-39*01		4	5	601	114	359
49795	V-7-3*04.CAVSRSSGSWQLIF.J-22*01		8	3	19	12	73
49805	V-7-3*04.CAVSTGSSGQKLVF.J-16*01		5	12	15	11	12
49988	V-7-4*02.CAARMGYKLTF.J-9*02		22	5	51	26	24
50087	V-7-4*02.CAASEPDNNAGAKLTF.J-39*01		11	4	17	15	20
50177	V-7-4*02.CAASPPASLGKLQF.J-24*02		7	19	9	7	1
50597	V-7-6*02.CAGADSGGSNAKLTF.J-42*01		10	10	18	14	8
50611	V-7-6*02.CAVEGANTGKLTF.J-52*01		33	9	36	22	48
50907	V-7D-2*02,V-7-2*02.CAASKSSGYNKLTF.J-11*01		31	11	46	34	30
50930	V-7D-2*02,V-7-2*02.CAASMWTGGYKVVF.J-12*02		7	5	168	32	113
51068	V-7D-3*03,V-7-3*04.CAVSLDTNAYKVIF.J-30*01		1	4	35	1	19
51078	V-7D-3*03.CAADTNTGKLTF.J-27*01		7	10	50	16	27
51499	V-7D-4*02.CAASSQTGFASALTF.J-35*01		7	7	1	15	13
52240	V-8D-2*03.CATDALTGGYKVVF.J-12*02		15	12	6	13	9
52360	V-8N-2*01.CAPAYKVIF.J-30*01		6	2	25	4	50
52536	V-9-1*02.CAVARSSNTNKVVF.J-34*02		4	8	12	5	9
52664	V-9-1*02.CAVRGNSGTYQRF.J-13*01		13	4	85	17	48
52710	V-9-1*02.CAVRSNSGTYQRF.J-13*01		18	1	122	10	40
52849	V-9-1*02.CAVSASSSTNKVVF.J-34*02		1	1	1	1	9
52861	V-9-1*02.CAVSATYGNEKITF.J-48*01		9	5	18	13	91
52876	V-9-1*02.CAVSAWYNVLYF.J-21*01		22	27	110	15	53
52970	V-9-1*02.CAVSPASNTNKVVF.J-34*02		15	3	71	13	139
53075	V-9-1*02.CAVSVASNTNKVVF.J-34*02		4	6	9	1	18
53277	V-9-2*02.CVLRPFNSGGSNAKLTF.J-42*01		13	9	19	6	6
53390	V-9-2*02.CVLSGVTEGADRLTF.J-45*01		8	9	40	15	48
53397	V-9-2*02.CVLSLHTEGADRLTF.J-45*01		19	3	18	8	7
53417	V-9-2*02.CVLSPLSNTNKVVF.J-34*02		5	7	14	6	13
53501	V-9-2*02.CVLTVYNTNTGKLTF.J-27*01		5	2	56	6	21
53532	V-9-2*02.CVWMNYNQGKLIF.J-23*01		13	3	37	18	58
53701	V-9-4*02.CAVRGGPSSFSKLVF.J-50*01		14	9	30	8	15
53718	V-9-4*02.CAVRPFNSGGSNAKLTF.J-42*01		7	12	17	6	18
53825	V-9-4*02.CAVSARRQQGTGSKLSF.J-58*01		13	9	3	1	1
53863	V-9-4*02.CAVSEHYANKMIF.J-47*02		11	5	48	11	52
54029	V-9-4*02.CAVSSMSNYNVLYF.J-21*01		9	1	2	2	2
54050	V-9-4*02.CAVSVGSNYNVLYF.J-21*01		18	8	65	11	46
54078	V-9-4*02.CAVTLNSAGNKLTF.J-17*01		10	2	7	9	2
54213	V-9D-1*03,V-9-1*02.CAVGGSNAKLTF.J-42*01		1	5	7	6	12
54318	V-9D-1*03,V-9-1*02.CAVSAIYGSSGNKLIF.J-32*01		2	2	20	8	19
54439	V-9D-1*03,V-9-1*02.CAVSVNTNAYKVIF.J-30*01		4	3	2	4	4
54742	V-9D-3*03,V-9N-3*01.CAVSLNSAGNKLTF.J-17*01		1	1	6	2	5
54891	V-9N-2*01.CAVDSNYQLIW.J-33*01		4	6	17	2	6
55101	V-9N-2*01.CAVSRNTGYQNFYF.J-49*01		4	1	2	2	2
55273	V-9N-4*01.CALSEGSNYNVLYF.J-21*01		4	3	101	41	84
55292	V-9N-4*01.CALSIGSNYNVLYF.J-21*01		5	4	66	11	84
4	V-1*02.CAVRAPNSAGNKLTF.J-17*01	15		9	8		49
11	V-1*02.CAVRGSNSAGNKLTF.J-17*01	17	7	5			4
49	V-10*02.CAARQGKLIF.J-23*01	48		3	93		77
60	V-10*02.CAASEANYNVLYF.J-21*01	28	35	16			11
62	V-10*02.CAASEGRGSALGRLHF.J-18*01	47	17	20			5
75	V-10*02.CAASIENYNQGKLIF.J-23*01	4	12	1			5
82	V-10*02.CAASILNYNQGKLIF.J-23*01	40	81	48			6
92	V-10*02.CAASIVNYNQGKLIF.J-23*01	8	17	8			15
192	V-10*02.CAASRGGRALIF.J-15*01	9	4		9		10
210	V-10*02.CAASTGRGSALGRLHF.J-18*01	18	38	13	5
280	V-10D*03,V-10*02.CAASILNYNQGKLIF.J-23*01	9	9	4			2
310	V-10D*03,V-10*02.CAASMHYAQGLTF.J-26*01	10			18	10	19
355	V-10D*03,V-10*02.CAASWANYNVLYF.J-21*01	5	4	3			6
396	V-10D*03,V-10N*01,V-10*02.CAASKGRGSALGRLHF.J-18*01	2	7	3			8
484	V-10D*03.CAASWGGLSGKLTF.J-2*01	8			6	13	17
498	V-10N*01.CAARDNVLYF.J-21*01	7	5		64		4
524	V-10N*01.CAASIGRGSALGRLHF.J-18*01	24	9	17			1
538	V-10N*01.CAASKGRGSALGRLHF.J-18*01	9	26	23			5
541	V-10N*01.CAASKSNTNKVVF.J-34*02	7	4	15			4
590	V-10N*01.CAASRTNAYKVIF.J-30*01	8	40		8		6
663	V-12-1*06,V-12-3*05.CALSDRNAGAKLTF.J-39*01	6	9		7		4
697	V-12-1*06.CALRVNNNNAPRF.J-43*01	3	4		2		4
733	V-12-1*06.CALSDRYGSSGNKLIF.J-32*01	82	66	33	3
744	V-12-1*06.CALSGNYNQGKLIF.J-23*01	30		7	67		75
763	V-12-1*06.CARGSALGRLHF.J-18*01	4			15	77	14
777	V-12-2*02.CAFMSNYNVLYF.J-21*01	119	212	35			3
781	V-12-2*02.CAFRNNYAQGLTF.J-26*01	30	9	9		1
802	V-12-2*02.CALGSSSGSWQLIF.J-22*01	2	22		15		40
950	V-12-2*02.CALSDNTGYQNFYF.J-49*01	17	43	22			5
968	V-12-2*02.CALSDRGANTGKLTF.J-52*01	6	86	15			7
976	V-12-2*02.CALSDRRDTNAYKVIF.J-30*01	13	10	4			11
1000	V-12-2*02.CALSEPNNAGAKLTF.J-39*01	14	26		7		4
1011	V-12-2*02.CALSERGTNTGKLTF.J-27*01	30	16	20			3
1045	V-12-2*02.CALSGSNTNKVVF.J-34*02	187	293	124			3
1047	V-12-2*02.CALSGSNYNVLYF.J-21*01	55	120	53			3
1049	V-12-2*02.CALSGTSGGNYKPTF.J-6*01	10	1	8			42
1148	V-12-2*02.CASMSNYNVLYF.J-21*01	31	104	56	10
1152	V-12-2*02.CASPGNYKYVF.J-40*01	4	7		3		15
1165	V-12-2*02.CAWGGSNAKLTF.J-42*01	1		12	17		4
1173	V-12-2*02.CAYMSNYNVLYF.J-21*01	2	31	9	9
1247	V-12-3*05.CALRPGNTGKLIF.J-37*01	20	7	14			6
1316	V-12-3*05.CALSDLRNTGKLIF.J-37*01	6	2		3		5
1333	V-12-3*05.CALSDQSSGSWQLIF.J-22*01	35	49	2			7
1339	V-12-3*05.CALSDRGGSALGRLHF.J-18*01	7			70	23	52
1344	V-12-3*05.CALSDRGSALGRLHF.J-18*01	5	7	7	1
1360	V-12-3*05.CALSDSSGSWQLIF.J-22*01	10	30	22			2
1390	V-12-3*05.CALSEKNAGAKLTF.J-39*01	5	13	9	7
1402	V-12-3*05.CALSEWSNNRIFF.J-31*01	31	28	3			11
1450	V-12-3*05.CALSRSNYQLIW.J-33*01	14		2	5		4
1513	V-12D-1*06,V-12N-1*01.CALGGRALIF.J-15*01	1	13		4		7
1518	V-12D-1*06,V-12N-1*01.CALHNYAQGLTF.J-26*01	23	4	4			6
1525	V-12D-1*06,V-12N-1*01.CALMNYAQGLTF.J-26*01	15	14		16		24
1555	V-12D-1*06,V-12N-1*01.CALSAYAQGLTF.J-26*01	7	2	5	17
1560	V-12D-1*06,V-12N-1*01.CALSDGGYKLTF.J-9*02	26	1		3		4
1599	V-12D-1*06,V-12N-1*01.CALTGYKLTF.J-9*02	6		4	7		1
1642	V-12D-2*02,V-12N-2*01.CALGGNYKPTF.J-6*01	10	11	13		4
1658	V-12D-2*02,V-12N-2*01.CALKDTGGLSGKLTF.J-2*01	5	10	8			5
1679	V-12D-2*02,V-12N-2*01.CALRAASSGSWQLIF.J-22*01	9	2	27	6
1712	V-12D-2*02,V-12N-2*01.CALRGGTTASLGKLQF.J-24*02	5		13	10		10
1730	V-12D-2*02,V-12N-2*01.CALRNYAQGLTF.J-26*01	126	270	114			4
1834	V-12D-2*02,V-12N-2*01.CALSINSAGNKLTF.J-17*01	14	4		2		2
1849	V-12D-2*02,V-12N-2*01.CALSRNSAGNKLTF.J-17*01	2	34	14			4
1881	V-12D-2*02,V-12N-2*01.CALTPNYAQGLTF.J-26*01	16	42	30		19
1905	V-12D-2*02,V-12N-2*01.CASDNYAQGLTF.J-26*01	30	17	2			3
1907	V-12D-2*02,V-12N-2*01.CASHMGYKLTF.J-9*02	14	4	5	18
1966	V-12D-3*04,V-12N-3*01,V-12-1*06,V-12-3*05.CALSDRGSALGRLHF.J-18*01	5	3	1			7
1975	V-12D-3*04,V-12N-3*01,V-12-1*06,V-12-3*05.CALSDRYGSSGNKLIF.J-32*01	4	10	3	1
2038	V-12D-3*04,V-12N-3*01.CALKNYNVLYF.J-21*01	8	6		20		6
2065	V-12D-3*04,V-12N-3*01.CALRNYGSSGNKLIF.J-32*01	10	4	3			2
2123	V-12D-3*04,V-12N-3*01.CALSEDRGSALGRLHF.J-18*01	22			10	4	3
2140	V-12D-3*04,V-12N-3*01.CALSGRTEGADRLTF.J-45*01	10	2		14		4
2143	V-12D-3*04,V-12N-3*01.CALSISSGSWQLIF.J-22*01	18	8	7		7
2146	V-12D-3*04,V-12N-3*01.CALSLSSGSWQLIF.J-22*01	65	120	46	15
2164	V-12D-3*04,V-12N-3*01.CALSVSNSNNRIFF.J-31*01	3	8		7		10
2174	V-12D-3*04,V-12N-3*01.CALTLSSGSWQLIF.J-22*01	4	15	13			5
2176	V-12D-3*04,V-12N-3*01.CALTNAYKVIF.J-30*01	6	11	4		1
2191	V-13-1*02.CAFHMNYNQGKLIF.J-23*01	9	23	22			11
2207	V-13-1*02.CALDPASSGSWQLIF.J-22*01	5	2		26		31
2225	V-13-1*02.CALEPISGSFNKLTF.J-4*02	5	14	3			11
2231	V-13-1*02.CALEPRDTNAYKVIF.J-30*01	72	84	60			7
2236	V-13-1*02.CALEPVSGSFNKLTF.J-4*02	11	21	6	9
2255	V-13-1*02.CALERWYGSSGNKLIF.J-32*01	20	4	6			11
2262	V-13-1*02.CALGRGNYKYVF.J-40*01	17	3	4			4
2338	V-13-1*02.CARTNYNVLYF.J-21*01	3	7	1			7
2376	V-13-2*03.CAIDRRNNAGAKLTF.J-39*01	59	92	118			7
2386	V-13-2*03.CAIFYNQGKLIF.J-23*01	12	15	28			5
2456	V-13-4/DV7*02.CAMEGNAYKVIF.J-30*01	8			17	5	38
2477	V-13-4/DV7*02.CAMERGNYKYVF.J-40*01	61	31	23			9
2510	V-13-4/DV7*02.CAMGRNYNVLYF.J-21*01	7	5	1			4
2568	V-13D-1*04,V-13N-1*01.CAMEPPNTGKLTF.J-27*01	5	3	5			2
2572	V-13D-1*04,V-13N-1*01.CAMERISGSFNKLTF.J-4*02	6	3	2	2
2618	V-13D-1*04.CAMEPPNTGKLTF.J-27*01	34	7	4			2
2638	V-13D-1*04.CARNYNQGKLIF.J-23*01	51	25	31	1
2654	V-13D-2*03,V-13N-2*01.CAIANQGGSAKLIF.J-57*01	11	10	8			6
2673	V-13D-2*03,V-13N-2*01.CAIDPRGNYKPTF.J-6*01	13		4	3		4
2712	V-13D-2*03,V-13N-2*01.CAIETNAYKVIF.J-30*01	87	85	81		3
2890	V-13N-1*01.CAMEPPNTGKLTF.J-27*01	22	58	45			4
2891	V-13N-1*01.CAMEPVSGSFNKLTF.J-4*02	6	15	21			2
2916	V-13N-1*01.CARNYNQGKLIF.J-23*01	69	77	43			20
3070	V-14-1*01.CAANNNAGAKLTF.J-39*01	2	14		1		5
3086	V-14-1*01.CAARAPNTGYQNFYF.J-49*01	5	5	11			5
3090	V-14-1*01.CAARAWNSNNRIFF.J-31*01	78	157	24			6
3115	V-14-1*01.CAARNNYAQGLTF.J-26*01	1	4	5	5
3131	V-14-1*01.CAARSNTNKVVF.J-34*02	56	6	5			5
3152	V-14-1*01.CAASAGGGNEKITF.J-48*01	18		47	2	10
3228	V-14-1*01.CAASDTNTGKLTF.J-27*01	311	148	177	1
3332	V-14-1*01.CAASNYAQGLTF.J-26*01	1		4	2	2
3415	V-14-1*01.CAASRSSGSWQLIF.J-22*01	1			1	1	1
3464	V-14-1*01.CAASWMSNYNVLYF.J-21*01	28	11	6			2
3475	V-14-1*01.CAASYTGYQNFYF.J-49*01	245	265	196	15
3500	V-14-1*01.CAAVSNTGYQNFYF.J-49*01	5	17	17			5
3518	V-14-1*01.CAVNMGYKLTF.J-9*02	3	7			12	1
3540	V-14-2*02.CAAADSGTYQRF.J-13*01	12		28	10		5
3541	V-14-2*02.CAAADYANKMIF.J-47*02	20	13	18			14
3665	V-14-2*02.CAADTNKVVF.J-34*02	18	8			6	3
3677	V-14-2*02.CAAEDYANKMIF.J-47*02	155	138	114			6
3687	V-14-2*02.CAAEGQGGSAKLIF.J-57*01	7	2	4	5
3688	V-14-2*02.CAAEGSNNRIFF.J-31*01	17	75	69			6
3703	V-14-2*02.CAAENNYAQGLTF.J-26*01	49	152	75			17
3723	V-14-2*02.CAAERNNNNAPRF.J-43*01	9	8	25			1
3757	V-14-2*02.CAAGASSGSWQLIF.J-22*01	1	11	1			1
3767	V-14-2*02.CAAGDYANKMIF.J-47*02	158	199	135	1
3768	V-14-2*02.CAAGDYAQGLTF.J-26*01	25	89	7			1
3769	V-14-2*02.CAAGDYNVLYF.J-21*01	2	7	10	3
3771	V-14-2*02.CAAGEGNNNAPRF.J-43*01	8	2			1	1
3779	V-14-2*02.CAAGFQGKLIF.J-23*01	8	5		6		2
3783	V-14-2*02.CAAGGASGSWQLIF.J-22*01	4	27	16			2
3788	V-14-2*02.CAAGGGSNYNVLYF.J-21*01	1			2	3	6
3789	V-14-2*02.CAAGGGTGYQNFYF.J-49*01	2	6	2			3
3879	V-14-2*02.CAAGTGNTGKLIF.J-37*01	2			18	40	181
3922	V-14-2*02.CAAHTNTGYQNFYF.J-49*01	4	10	5			8
3974	V-14-2*02.CAAINYNVLYF.J-21*01	53		36	7		8
4031	V-14-2*02.CAAKRNNNNAPRF.J-43*01	1	1			1	1
4059	V-14-2*02.CAALSNNNAGAKLTF.J-39*01	6	7	9	4
4060	V-14-2*02.CAALSNTGYQNFYF.J-49*01	22	46	13		2
4108	V-14-2*02.CAANDNSKLIW.J-38*01	7	5		4	11
4113	V-14-2*02.CAANEGSNAKLTF.J-42*01	24	5	3		4
4120	V-14-2*02.CAANGNYQLIW.J-33*01	15	37	7		1
4153	V-14-2*02.CAANNYAQGLTF.J-26*01	1	1	1			1
4154	V-14-2*02.CAANNYNQGKLIF.J-23*01	7	3	10			10
4158	V-14-2*02.CAANPGGNNKLTF.J-56*01	4	6	5		5
4264	V-14-2*02.CAARASSGSWQLIF.J-22*01	658	597	493			5
4280	V-14-2*02.CAARDSGTYQRF.J-13*01	2	1	1			1
4290	V-14-2*02.CAAREAGYQNFYF.J-49*01	5	1			9	7
4299	V-14-2*02.CAAREHTGYQNFYF.J-49*01	7	3		19	5
4352	V-14-2*02.CAARGTGANTGKLTF.J-52*01	1		1	1		5
4364	V-14-2*02.CAARGYGSSGNKLIF.J-32*01	1	5			3	4
4436	V-14-2*02.CAARNNYAQGLTF.J-26*01	870	959	613			4
4464	V-14-2*02.CAARQGGRALIF.J-15*01	128	92	58		1
4469	V-14-2*02.CAARRASGSWQLIF.J-22*01	45	1	4	1
4533	V-14-2*02.CAARTNNNNAPRF.J-43*01	1			1	1	2
4576	V-14-2*02.CAASAANNNNAPRF.J-43*01	1	2	2	1
4581	V-14-2*02.CAASAANTGKLTF.J-52*01	10	29		3		4
4622	V-14-2*02.CAASADNYQLIF.J-33*01	1			1	4	3
4660	V-14-2*02.CAASAGANTGKLTF.J-52*01	3	4	4		1
4667	V-14-2*02.CAASAGATGYQNFYF.J-49*01	18	18	21			11
4703	V-14-2*02.CAASAGGNYKPTF.J-6*01	1			1	5	1
4707	V-14-2*02.CAASAGGRALIF.J-15*01	16	27	4			1
4736	V-14-2*02.CAASAGGTGNTGKLIF.J-37*01	2	2		3	1
4770	V-14-2*02.CAASAGNNNALIF.J-43*01	3			2	2	1
4776	V-14-2*02.CAASAGNNNAPLIF.J-43*01	1			3	2	6
4821	V-14-2*02.CAASAGNTGGLSGKLTF.J-2*01	2			2	1	1
4822	V-14-2*02.CAASAGNTGKLIF.J-37*01	2			5	4	14
4823	V-14-2*02.CAASAGNTGKLTF.J-27*01	1		1		1	1
4827	V-14-2*02.CAASAGNYGNEKITF.J-48*01	15	22	13		1
4831	V-14-2*02.CAASAGNYNAPRF.J-43*01	1	2		1		1
4848	V-14-2*02.CAASAGSSNNRIFF.J-31*01	8	12	9			1
4870	V-14-2*02.CAASAGTGNYKYFF.J-40*01	2	1	2		1
4924	V-14-2*02.CAASAHNNNNAPRF.J-43*01	1	8	18		1
4960	V-14-2*02.CAASAITTMPHDF.J-43*01	1	4	1		2
5036	V-14-2*02.CAASANNNAPRF.J-43*01	10	20	15			1
5039	V-14-2*02.CAASANNNHAPRF.J-43*01	2	1		2	1
5049	V-14-2*02.CAASANNNNALRF.J-43*01	7	1	1		1
5063	V-14-2*02.CAASANNNNNAPRF.J-43*01	2	2	1	1
5074	V-14-2*02.CAASANNNRAPRF.J-43*01	3	1	3	1
5125	V-14-2*02.CAASANTGYQNFYL.J-49*01	12	22	5		1
5174	V-14-2*02.CAASAQGTGNTGKLIF.J-37*01	17	10	2		3
5192	V-14-2*02.CAASARDNNAPRF.J-43*01	1	3	2			1
5211	V-14-2*02.CAASARNNYAQGLTF.J-26*01	1			20	24	34
5252	V-14-2*02.CAASASPGYQNFYF.J-49*01	9	37	22			2
5278	V-14-2*02.CAASASTGYQNFYF.J-49*01	3	8	2		1
5316	V-14-2*02.CAASAVGTGNTGKLIF.J-37*01	25	13	5			12
5337	V-14-2*02.CAASAWDTGYQNFYF.J-49*01	16	4	6	3
5377	V-14-2*02.CAASAWNNNAPRF.J-43*01	179	149	146		1
5409	V-14-2*02.CAASAYANKMIF.J-47*02	63	74	10			9
5429	V-14-2*02.CAASCNNNNAPRF.J-43*01	1	2	4			1
5442	V-14-2*02.CAASDANTGKLTF.J-27*01	92	77	145			1
5524	V-14-2*02.CAASDGNYQLIW.J-33*01	100	61	50			21
5629	V-14-2*02.CAASDNNNAPLIF.J-43*01	3	3	1	1
5635	V-14-2*02.CAASDNNNAPRL.J-43*01	4	3	4			1
5700	V-14-2*02.CAASDNSNAPRF.J-43*01	1	5	1		1
5713	V-14-2*02.CAASDNTGYQNFYF.J-49*01	31	15	4		2
5755	V-14-2*02.CAASDQNNNAPRF.J-43*01	3	4	1			15
5780	V-14-2*02.CAASDSFNKLTF.J-4*02	2			9	7	4
5792	V-14-2*02.CAASDSNNNAPRF.J-43*01	4	9	8		1
5804	V-14-2*02.CAASDSNYQLIW.J-33*01	5	5	6			1
5838	V-14-2*02.CAASDYAQGLTF.J-26*01	229	323	128			9
5845	V-14-2*02.CAASDYNNNAPRF.J-43*01	7	10	6			1
5861	V-14-2*02.CAASEANNNAPRF.J-43*01	10	4	4		1
5872	V-14-2*02.CAASEANYQLIW.J-33*01	48	10		10		19
5876	V-14-2*02.CAASEATGYQNFYF.J-49*01	32	68	42			25
5936	V-14-2*02.CAASEGFNKLTF.J-4*02	1	8		4		20
5944	V-14-2*02.CAASEGGNNAPRF.J-43*01	2	4	4			2
5969	V-14-2*02.CAASEGNKNAPRF.J-43*01	1		1	1	2
5973	V-14-2*02.CAASEGNNAPRF.J-43*01	2	6	2			6
5975	V-14-2*02.CAASEGNNDAPRF.J-43*01	3	2	5		1
5988	V-14-2*02.CAASEGNNNALIF.J-43*01	1	1	2			1
5990	V-14-2*02.CAASEGNNNAPLF.J-43*01	12	4	1	1
5991	V-14-2*02.CAASEGNNNAPLIF.J-43*01	1	1	1			3
6007	V-14-2*02.CAASEGNNNNAPRF.J-43*01	4	11	6			2
6012	V-14-2*02.CAASEGNNQGKLIF.J-23*01	21	50	25			2
6015	V-14-2*02.CAASEGNNRIFF.J-31*01	3	3	2		3
6018	V-14-2*02.CAASEGNNTAPRF.J-43*01	8	6	2		1
6023	V-14-2*02.CAASEGNQGKLIF.J-23*01	37	2			1	1
6032	V-14-2*02.CAASEGNSNAPRF.J-43*01	4	2	4			1
6054	V-14-2*02.CAASEGNYAQGLTF.J-26*01	275	314	270		1
6059	V-14-2*02.CAASEGNYNQGKLIF.J-23*01	2	1	2		1
6077	V-14-2*02.CAASEGSNNAPRF.J-43*01	1	4	4		1
6080	V-14-2*02.CAASEGSNTGKLIF.J-37*01	4	8		8		13
6094	V-14-2*02.CAASEGTGYQNFYF.J-49*01	319	294	279	1
6116	V-14-2*02.CAASEGYNNAPRF.J-43*01	1	5	6		1
6123	V-14-2*02.CAASEGYQNFYF.J-49*01	98	41	83		1
6130	V-14-2*02.CAASEHNNNAPRF.J-43*01	4	2		4		3
6143	V-14-2*02.CAASEHYQLIW.J-33*01	28	9		24		17
6147	V-14-2*02.CAASEINNNAPRF.J-43*01	2	3	2		1
6183	V-14-2*02.CAASENNNNALRF.J-43*01	1	1			1	1
6189	V-14-2*02.CAASENNNNASRF.J-43*01	2		1	1	1
6229	V-14-2*02.CAASEPNNNAPRF.J-43*01	1	38	26		2
6242	V-14-2*02.CAASEQGNNNAPRF.J-43*01	1		1	1		1
6256	V-14-2*02.CAASERGRALIF.J-15*01	2	47	26			10
6298	V-14-2*02.CAASESPGYQNFYF.J-49*01	8	37	9		18
6301	V-14-2*02.CAASESSGNKLIF.J-32*01	2		1		1	1
6327	V-14-2*02.CAASEVNTGNYKYVF.J-40*01	6	27	4	1
6329	V-14-2*02.CAASEVTGYQNFYF.J-49*01	58	25	23	8
6339	V-14-2*02.CAASEWNNNAPRF.J-43*01	1	2	6		1
6355	V-14-2*02.CAASFNNAPRF.J-43*01	21	2		6		24
6357	V-14-2*02.CAASFNNNNAPRF.J-43*01	6	6	3	1
6379	V-14-2*02.CAASGANNNNAPRF.J-43*01	2	2	2			1
6385	V-14-2*02.CAASGANTGKLTF.J-27*01	241	252	189	1
6409	V-14-2*02.CAASGDNNNAPRF.J-43*01	2	3	4		1
6464	V-14-2*02.CAASGGNYKYVF.J-40*01	283	401	235			1
6485	V-14-2*02.CAASGGSNAKLTF.J-42*01	1	4	1			1
6506	V-14-2*02.CAASGHNNNAPRF.J-43*01	3	2	1	1
6534	V-14-2*02.CAASGLNNNAPRF.J-43*01	24	7	6			1
6566	V-14-2*02.CAASGNNNAPRF.J-43*01	6	24	19	1
6605	V-14-2*02.CAASGNTGNYKYVF.J-40*01	185	101	65		1
6673	V-14-2*02.CAASGSNNKLIF.J-32*01	1		1		1	1
6685	V-14-2*02.CAASGSRGNKLIF.J-32*01	2	1	1	1
6695	V-14-2*02.CAASGSSGNKLTF.J-32*01	4	7	2			1
6696	V-14-2*02.CAASGSSGNKLVF.J-32*01	2		1	4	1
6718	V-14-2*02.CAASGTGADTGKLTF.J-52*01	1	4			1	1
6733	V-14-2*02.CAASGTGANTGRLTF.J-52*01	3		4	2		1
6735	V-14-2*02.CAASGTGASTGKLTF.J-52*01	1	6		2		1
6747	V-14-2*02.CAASGTPGYQNFYF.J-49*01	25	14	37			5
6751	V-14-2*02.CAASGTSGGNYKPTF.J-6*01	30	48	24		1
6761	V-14-2*02.CAASGTYGNEKITF.J-48*01	18	32	12			1
6784	V-14-2*02.CAASGWNNNAPRF.J-43*01	11	43	53	1
6800	V-14-2*02.CAASGYNAGAKLTF.J-39*01	26	12	32		2
6858	V-14-2*02.CAASINNNNAPRF.J-43*01	1	1	1		1
6866	V-14-2*02.CAASISSNNRIFF.J-31*01	4	16	5		7
6889	V-14-2*02.CAASKGNNNAPRF.J-43*01	4	12	6	1
6910	V-14-2*02.CAASKNNNNAPRF.J-43*01	166	91	83			1
6920	V-14-2*02.CAASKPSNTNKVVF.J-34*02	3			118	95	111
6973	V-14-2*02.CAASLNNNKAPRF.J-43*01	1	1			1	1
7039	V-14-2*02.CAASMNYNQGKLIF.J-23*01	2	1	2		1
7127	V-14-2*02.CAASNSGTYQRF.J-13*01	2	3	2	1
7181	V-14-2*02.CAASNTNTGKLTF.J-27*01	26	13	15			1
7187	V-14-2*02.CAASNYAQGLTF.J-26*01	10	1	2		1
7198	V-14-2*02.CAASPDNRIFF.J-31*01	9	11	19			3
7222	V-14-2*02.CAASPGNNRIFF.J-31*01	15	12	13			14
7227	V-14-2*02.CAASPGNYKYVF.J-40*01	7	21	11	1
7251	V-14-2*02.CAASPHDSGYNKLTF.J-11*01	15	3	3			1
7316	V-14-2*02.CAASPNYGNEKITF.J-48*01	10			24	46	84
7355	V-14-2*02.CAASQANNNAPRF.J-43*01	18	3		22		19
7362	V-14-2*02.CAASQGDTNAYKVIF.J-30*01	24	3	17		6
7387	V-14-2*02.CAASQNTGYQNFYF.J-49*01	50	52	42	2
7397	V-14-2*02.CAASQSNNNAPRF.J-43*01	16	4	7			2
7400	V-14-2*02.CAASQTGNTGKLIF.J-37*01	126	166	122		1
7416	V-14-2*02.CAASRANKMIF.J-47*02	24	43	28	11
7436	V-14-2*02.CAASRDTGYQNFYF.J-49*01	1	1			2	1
7473	V-14-2*02.CAASRGNNNAPRF.J-43*01	3	14	3			1
7487	V-14-2*02.CAASRGYANKMIF.J-47*02	81	75	69		6
7498	V-14-2*02.CAASRHYNQGKLIF.J-23*01	3	16	24		3
7520	V-14-2*02.CAASRMNYNQGKLIF.J-23*01	49	93	58			5
7535	V-14-2*02.CAASRNNNKAPRF.J-43*01	9	3	2		1
7558	V-14-2*02.CAASRNNRIFF.J-31*01	7	13	24		1
7603	V-14-2*02.CAASRSSGNWQLIF.J-22*01	1			2	4	2
7639	V-14-2*02.CAASRWSNNRIFF.J-31*01	12			63	60	39
7650	V-14-2*02.CAASRYYAQGLTF.J-26*01	17	17			13	4
7655	V-14-2*02.CAASSASGGNYKPTF.J-6*01	8	4	16			5
7666	V-14-2*02.CAASSGGNYKPTF.J-6*01	1			2	2	2
7717	V-14-2*02.CAASSNYQLIF.J-33*01	6	5	3		1
7774	V-14-2*02.CAASTDNNNAPRF.J-43*01	15	19	11	1
7784	V-14-2*02.CAASTGNMGYKLTF.J-9*02	1	4		14		32
7812	V-14-2*02.CAASTMSNYNVLYF.J-21*01	1	17	12			16
7828	V-14-2*02.CAASTNTGYQNFYL.J-49*01	2	2	2		1
7839	V-14-2*02.CAASTRNNNAPRF.J-43*01	3	87	18			1
7859	V-14-2*02.CAASTYAQGLTF.J-26*01	78	60	21			1
7869	V-14-2*02.CAASVANTGKLTF.J-52*01	6			11	13	21
7882	V-14-2*02.CAASVDNNNNAPRF.J-43*01	19	12		1	6
7997	V-14-2*02.CAASVQNYNQGKLIF.J-23*01	3	28	17			8
[truncated: 7,627 more rows]
