# Supplementary material for: Cathepsin L-dependent positive selection shapes clonal composition and functional fitness of CD4+ T cells
Source: Nat Immunol. 2025 Jun 13;26(7):1127–38. doi: 10.1038/s41590-025-02182-y (PMC12208919; doi:10.1038/s41590-025-02182-y)
Supplement: Supplementary file 7 — Statistical source data. [file 41590_2025_2182_MOESM7_ESM.xlsx]

## Sheet: Fig.4a
2W:I-Ab		huCLIP:I-Ab
WT	CtslΔTEC	WT	CtslΔTEC
15.4	2.4	186	2
12	0	156	3
9.61	1.68	19	2
		291	4
		208	8
		118	11
		518	10
		103	10

## Sheet: Fig.4b
WT	CtslΔTEC
8.72083	0
3.84813	0
3.92476	0
4.54033	0

## Sheet: Fig.4c
WT	CtslΔTEC
291.543	239.752
982.327	130.414
192.025	1022.76
757.873	746.381
680.151	208.689
617.64	768.489
296.173	330.026
382.769	2322.18
373.346	204.356
453.582	898.639
411.688	250.139
222.159	25.0582
263.186	38.5756
265.882	38.1437
98.4779	19.5476
90.1278

## Sheet: Fig.4d
WT	CtslΔTEC
12400.8	2847.73
10842.4	3939.15
17995.4	341.774
23911.8	205.576
11131	64.5945
14602.1	356.212
2225.84	76.4812
2165.26	209.567
7925.85	230.254
3856.91	275.685
4503.54	42.7148
541.268	222.774
2522.4	787.15
6554.9	3909.15
7826.9	976.018
5746.57	715.188
7272.25
9867.01
3144.79

## Sheet: Fig.4e
LLO Tetr-		LLO Tetr+
CD45.1+	CD45.2+	CD45.1+	CD45.2+
0.081	0.044	2.1241	0.00727431
0.065	0.038	2.43469	0
0.066	0.039	3.37592	0
0.069	0.038	2.33838	0.0183402

## Sheet: Fig.4f
Input		Day 7
Tetr-	Tetr+	Tetr-	Tetr+
1.18162	4.16	0.514655	0.00342466
		0.577922	0
		0.582361	0
		0.517891	0.00784314
