# Supplementary material for: Cathepsin L-dependent positive selection shapes clonal composition and functional fitness of CD4+ T cells
Source: Nat Immunol. 2025 Jun 13;26(7):1127–38. doi: 10.1038/s41590-025-02182-y (PMC12208919; doi:10.1038/s41590-025-02182-y)
Supplement: Supplementary file 8 — Bulk TCR-sequencing data table. [file 41590_2025_2182_MOESM8_ESM.xlsx]

## Sheet: Fig 5c
8613 Recurrent TCRs in Ctsl+/+ M2 CD4SPs (from Fig 3f) and representation in natural CD5lo and hi M2 cells
TCRclonotype	1M2ThymusWT	2M2ThymusWT	3M2ThymusWT	4M2ThymusCtslDeltaTEC	5M2ThymusCtslDeltaTEC	6M2ThymusCtslDeltaTEC	1M2_CD5loThymusWT	3M2_CD5loThymusWT	5M2_CD5loThymusWT	7M2_CD5loThymusWT	2M2_CD5hiThymusWT	4M2_CD5hiThymusWT	6M2_CD5hiThymusWT	8M2_CD5hiThymusWT
V-1*02.CAVRDGTGGYKVVF.J-12*02	2	8	14				866	648	808	94
V-1*02.CAVRGTNSAGNKLTF.J-17*01	14	9	32				1470	753	350	372
V-10*02.CAAEGDYNQGKLIF.J-23*01	5	17	9				89	52	1	45	19
V-10*02.CAAENSGTYQRF.J-13*01	19	14	2				779	648	226	257
V-10*02.CAAGPSNTNKVVF.J-34*02	4	25	28				923	353	366	269
V-10*02.CAARDNAGAKLTF.J-39*01	14	7	6				19	17		26
V-10*02.CAARFYNQGKLIF.J-23*01	7	18	5								371	55	115	124
V-10*02.CAARLSGSFNKLTF.J-4*02	2	9	8						10
V-10*02.CAARPGTGGYKVVF.J-12*02	9	14	5				270	138	167	70
V-10*02.CAARTNSAGNKLTF.J-17*01	46	41	68								164	67	52	58
V-10*02.CAASASNTNKVVF.J-34*02	82	99	54				2855	2338	1271	1307
V-10*02.CAASEGNQGKLIF.J-23*01	9	9	10				277	192	280	80
V-10*02.CAASHNSGGSNAKLTF.J-42*01	4	4	10				57	13			1	36
V-10*02.CAASIGRGSALGRLHF.J-18*01	55	36	29				1	18	49			117	1
V-10*02.CAASIMNYNQGKLIF.J-23*01	22	70	24				154	338	49			22	23
V-10*02.CAASINAGAKLTF.J-39*01	26	26	34					40			63	14		7
V-10*02.CAASIRNYNQGKLIF.J-23*01	8	23	4					95
V-10*02.CAASISGGNYKPTF.J-6*01	49	131	38				5786	2651	2276	878
V-10*02.CAASITNYNQGKLIF.J-23*01	21	21	8				227	35	50	55
V-10*02.CAASKANYNVLYF.J-21*01	93	218	114				17	12	4	64	240	292	139	31
V-10*02.CAASKDRGSALGRLHF.J-18*01	1	61	12								85	104	20
V-10*02.CAASKGGLSGKLTF.J-2*01	19	6	7				34
V-10*02.CAASKGSNAKLTF.J-42*01	8	26	2									8
V-10*02.CAASKNTGNYKYVF.J-40*01	11	11	36					38			48	124		15
V-10*02.CAASKSNTNKVVF.J-34*02	36	87	77				1963	1974	578	701
V-10*02.CAASKSNYNVIYF.J-21*01	1	1	1
V-10*02.CAASKSNYNVLYF.J-21*01	280	348	271				862	812	256	202	17	16
V-10*02.CAASKTNYNVLYF.J-21*01	12	26	6				882	626	420	276
V-10*02.CAASKTSNTNKVVF.J-34*02	8	10	17				1081	880	528	194
V-10*02.CAASLMNYNQGKLIF.J-23*01	78	86	79				708	576	158	26
V-10*02.CAASMANYNQGKLIF.J-23*01	7	4	19				325	142	105	129
V-10*02.CAASMANYNVLYF.J-21*01	68	70	35				3628	2362	1843	1139			18
V-10*02.CAASMGDNYAQGLTF.J-26*01	4	25	7								458	395	353	290
V-10*02.CAASMGNNYAQGLTF.J-26*01	14	38	23				219	403	129	23
V-10*02.CAASMGRGSALGRLHF.J-18*01	50	172	68				1002	710	402	106		85
V-10*02.CAASMLNYNQGKLIF.J-23*01	14	10	4				54	13	1	17
V-10*02.CAASMMNYNQGKLIF.J-23*01	35	19	15				103	39
V-10*02.CAASMNNYNQGKLIF.J-23*01	6	2	6
V-10*02.CAASMPNYNQGKLIF.J-23*01	20	13	10				8		21
V-10*02.CAASMSNTNKVVF.J-34*02	61	97	44				2903	1926	463	624
V-10*02.CAASMTNYNQGKLIF.J-23*01	37	27	29				91	239
V-10*02.CAASNGRGSALGRLHF.J-18*01	18	7	4				357	121	122
V-10*02.CAASPNSGGSNAKLTF.J-42*01	104	79	76				6458	4575	2751	1160
V-10*02.CAASQSNTNKVVF.J-34*02	5	6	4				147	64		24
V-10*02.CAASRAGTGSNRLTF.J-28*01	43	11	16				3204	1557	951	407
V-10*02.CAASRANTGKLTF.J-27*01	4	5	5				120	48
V-10*02.CAASRANTNKVVF.J-34*02	169	275	165				16687	9015	6893	4688
V-10*02.CAASRANYNVLYF.J-21*01	119	236	113				7983	4522	3792	2237
V-10*02.CAASRDRGSALGRLHF.J-18*01	2	60	23				4	73	27	1	76	99
V-10*02.CAASRNTNTGKLTF.J-27*01	10	7	6				527	138	148
V-10*02.CAASSGRGSALGRLHF.J-18*01	28	8	7					39	20	31
V-10*02.CAASTANYNVLYF.J-21*01	79	63	36				2272	1203	777	907
V-10*02.CAASTENYNQGKLIF.J-23*01	6	3	7				316	209	313	125
V-10*02.CAASTLNYNQGKLIF.J-23*01	20	20	21				1098	852	483	165
V-10*02.CAASTPNYNQGKLIF.J-23*01	38	5	17				69	112	52
V-10*02.CAASTVNYNQGKLIF.J-23*01	23	13	4				857	369	333	102
V-10*02.CAASWTNYNVLYF.J-21*01	3	24	24				85	26
V-10*02.CAATYNQGKLIF.J-23*01	10	21	7				33
V-10*02.CAAVMSNYNVLYF.J-21*01	184	143	107				1564	1382	542	289
V-10*02.CAAYTGNYKYVF.J-40*01	28	46	16					1			346	341	104	213
V-10*02.CARDYNQGKLIF.J-23*01	8	4	1								16
V-10D*03,V-10*02.CAAGPSNTNKVVF.J-34*02	5	1	5				37	13
V-10D*03,V-10*02.CAARTNSAGNKLTF.J-17*01	12	9	14								7	13		7
V-10D*03,V-10*02.CAASIGRGSALGRLHF.J-18*01	4	14	8
V-10D*03,V-10*02.CAASINAGAKLTF.J-39*01	2	6	8
V-10D*03,V-10*02.CAASISGGNYKPTF.J-6*01	16	13	8				363	126	334	63
V-10D*03,V-10*02.CAASKANYNVLYF.J-21*01	9	35	19				2	2			49	5
V-10D*03,V-10*02.CAASKSNTNKVVF.J-34*02	20	12	8				4	40	13	19
V-10D*03,V-10*02.CAASKSNYNVLYF.J-21*01	47	77	51				29	1	14	7	40
V-10D*03,V-10*02.CAASLMNYNQGKLIF.J-23*01	5	5	3				32	42
V-10D*03,V-10*02.CAASMANYNVLYF.J-21*01	1	12	11				176	56	34	112
V-10D*03,V-10*02.CAASMGNNYAQGLTF.J-26*01	1	6	1							18
V-10D*03,V-10*02.CAASMGRGSALGRLHF.J-18*01	12	32	16				28	78	4	34		10	2
V-10D*03,V-10*02.CAASMSNTNKVVF.J-34*02	12	13	20				107	72	35	45
V-10D*03,V-10*02.CAASPNSGGSNAKLTF.J-42*01	7	5	11				170	140	94	35
V-10D*03,V-10*02.CAASPNTGGLSGKLTF.J-2*01	7	18	1				22
V-10D*03,V-10*02.CAASRANTNKVVF.J-34*02	4	48	24				492	423	259	212
V-10D*03,V-10*02.CAASRANYNVLYF.J-21*01	22	25	13				350	107	142	146
V-10D*03,V-10*02.CAASRDRGSALGRLHF.J-18*01	13	11	9									2
V-10D*03,V-10*02.CAASTGRGSALGRLHF.J-18*01	5	5	3								15	32	45	16
V-10D*03,V-10*02.CAASWTNYNVLYF.J-21*01	1	2	19
V-10D*03,V-10*02.CAAVMSNYNVLYF.J-21*01	21	22	10				65	34	11	18
V-10D*03,V-10N*01,V-10*02.CAASEGRGSALGRLHF.J-18*01	4	1	6
V-10D*03,V-10N*01,V-10*02.CAASKANYNVLYF.J-21*01	7	15	1
V-10D*03,V-10N*01,V-10*02.CAASKSNYNVLYF.J-21*01	13	32	23				3	9		3
V-10D*03,V-10N*01,V-10*02.CAASMANYNVLYF.J-21*01	1	12	1				15	1		2
V-10D*03,V-10N*01,V-10*02.CAASPNTGGLSGKLTF.J-2*01	2	3	1				3	7
V-10D*03,V-10N*01,V-10*02.CAASRANTNKVVF.J-34*02	5	5	4				40	51	23	12
V-10D*03,V-10N*01,V-10*02.CAASRANYNVLYF.J-21*01	4	11	8				24	16	11	6
V-10D*03,V-10N*01,V-10*02.CAASRTNAYKVIF.J-30*01	9	10	3					2
V-10D*03,V-10N*01,V-10*02.CAASTANYNVLYF.J-21*01	1	10	3					2	11
V-10D*03,V-10N*01,V-10*02.CAASTLNYNQGKLIF.J-23*01	3	2	1				5	9
V-10D*03,V-10N*01,V-10*02.CAAVMSNYNVLYF.J-21*01	8	6	6							2
V-10D*03.CAARTNSAGNKLTF.J-17*01	9	15	4								9		81	6
V-10D*03.CAASISGGNYKPTF.J-6*01	6	25	21				5158	995	3202	958
V-10D*03.CAASKANYNVLYF.J-21*01	16	12	34				8	3	4		146	40
V-10D*03.CAASKSNTNKVVF.J-34*02	1	9	1				306	227	81	99
V-10D*03.CAASKSNYNVLYF.J-21*01	33	64	54				299	82	101	75	10			25
V-10D*03.CAASMANYNVLYF.J-21*01	17	1	19				1451	176	546	421
V-10D*03.CAASRANTNKVVF.J-34*02	1	10	17				1455	535	905	518
V-10N*01.CAARGQGGRALIF.J-15*01	16	21	2					631
V-10N*01.CAARLSGSFNKLTF.J-4*02	8	6	6					16
V-10N*01.CAARPGTGGYKVVF.J-12*02	5	5	6					323
V-10N*01.CAARTNSAGNKLTF.J-17*01	23	8	5									189
V-10N*01.CAARTSNMGYKLTF.J-9*02	5	2	7					14
V-10N*01.CAASIENYNQGKLIF.J-23*01	5	19	7					34
V-10N*01.CAASIMNYNQGKLIF.J-23*01	20	3	37					85				17
V-10N*01.CAASISGGNYKPTF.J-6*01	56	107	77					3432	1
V-10N*01.CAASKAGGLSGKLTF.J-2*01	14	4	2					82
V-10N*01.CAASKANYNVLYF.J-21*01	47	82	30					60			6	345
V-10N*01.CAASKASNYNVLYF.J-21*01	11	6	5
V-10N*01.CAASKSNYNVLYF.J-21*01	126	163	72					317				38
V-10N*01.CAASKTNYNVLYF.J-21*01	10	15	17					410
V-10N*01.CAASLMNYNQGKLIF.J-23*01	4	24	20					241
V-10N*01.CAASLSGGNYKPTF.J-6*01	5	51	6					1082	1
V-10N*01.CAASMANYNVLYF.J-21*01	10	70	14					869	16
V-10N*01.CAASMENYNQGKLIF.J-23*01	4	2	3				18	119	1
V-10N*01.CAASMGRGSALGRLHF.J-18*01	18	41	71					239	1			68
V-10N*01.CAASMHTGYQNFYF.J-49*01	19	8	6
V-10N*01.CAASMSNTNKVVF.J-34*02	1	17	5					225
V-10N*01.CAASMTNYNQGKLIF.J-23*01	1	17	19					151
V-10N*01.CAASPHDSGYNKLTF.J-11*01	22	22	32					280
V-10N*01.CAASPNSGGSNAKLTF.J-42*01	50	33	13				6	535
V-10N*01.CAASPNTGGLSGKLTF.J-2*01	2	47	31					171
V-10N*01.CAASRAGTGSNRLTF.J-28*01	38	7	6				33	722	19
V-10N*01.CAASRANTNKVVF.J-34*02	21	87	16				49	1270
V-10N*01.CAASRANYNVLYF.J-21*01	70	69	50				1	2201	8
V-10N*01.CAASRDRGSALGRLHF.J-18*01	7	46	12						14			36
V-10N*01.CAASSGRGSALGRLHF.J-18*01	4	16	7
V-10N*01.CAASTANYNVLYF.J-21*01	15	29	5				29	303
V-10N*01.CAASVSGGNYKPTF.J-6*01	7	5	5					310
V-10N*01.CAAVMSNYNVLYF.J-21*01	60	66	14					137				25
V-12-1*06,V-12-3*05.CALSALNVGDNSKLIW.J-38*01	5	1	2								1	5		1
V-12-1*06,V-12-3*05.CALSDGNSNNRIFF.J-31*01	2	20	11					1	1
V-12-1*06,V-12-3*05.CALSDRSSGSWQLIF.J-22*01	3	2	4				3				4	2		4
V-12-1*06,V-12-3*05.CALSEGNSNNRIFF.J-31*01	7	9	2								23	48	12	21
V-12-1*06.CALINTNTGKLTF.J-27*01	30	40	9					38				17
V-12-1*06.CALSARDTNAYKVIF.J-30*01	17	23	12								436	597	474	237
V-12-1*06.CALSDHYGSSGNKLIF.J-32*01	17	23	3								15		10
V-12-1*06.CALSDQGGRALIF.J-15*01	158	218	106				66	197	102		36	36	62
V-12-1*06.CALSDQYGSSGNKLIF.J-32*01	11	18	9
V-12-1*06.CALSDRGGSNYKLTF.J-53*01	16	9	4								288	397	241	213
V-12-1*06.CALSDRPSGSWQLIF.J-22*01	27	24	15								1178	775	684	474
V-12-1*06.CALSERDTNAYKVIF.J-30*01	20	25	46								336	607	365	160
V-12-1*06.CALSRGTGNTGKLIF.J-37*01	6	11	9
V-12-2*02.CACMDYANKMIF.J-47*02	2	9	12				50
V-12-2*02.CACMSNYNVLYF.J-21*01	2	24	19								182	236	86	39
V-12-2*02.CAFDDTNAYKVIF.J-30*01	36	27	5				7	46	12
V-12-2*02.CAFDSNNRIFF.J-31*01	12	15	11				576	383	174	140
V-12-2*02.CAFLMSNYNVLYF.J-21*01	5	10	2				18		34
V-12-2*02.CAFMDYANKMIF.J-47*02	4	6	5								176	166	40
V-12-2*02.CAFYNNAGAKLTF.J-39*01	8	10	21						13
V-12-2*02.CALDDTNAYKVIF.J-30*01	73	145	54				226	73			14		40
V-12-2*02.CALGASSSFSKLVF.J-50*01	5	23	4				3
V-12-2*02.CALGGGRALIF.J-15*01	13	13	5				8
V-12-2*02.CALIGSFNKLTF.J-4*02	1	1	7							14
V-12-2*02.CALIPITGNTGKLIF.J-37*01	24	31	6								364	463	454	205
V-12-2*02.CALIPNTGYQNFYF.J-49*01	6	32	7								282	458	269	163
V-12-2*02.CALISNTGYQNFYF.J-49*01	16	20	10
V-12-2*02.CALIYNAGAKLTF.J-39*01	14	9	21								532	224	404	85
V-12-2*02.CALKTGNYKYVF.J-40*01	14	13	10								19	10	2	49
V-12-2*02.CALKTNTGKLTF.J-27*01	27	42	13				48	1	11	160
V-12-2*02.CALKYNQGKLIF.J-23*01	12	36	29				16			22	18			21
V-12-2*02.CALMSNTGYQNFYF.J-49*01	6	3	4
V-12-2*02.CALMSNYNVLYF.J-21*01	25	1	11				232	126	139	143	3	4	1
V-12-2*02.CALPFNTGNYKYVF.J-40*01	8	4	9								43	130	110	57
V-12-2*02.CALREGTGNTGKLIF.J-37*01	8	25	2				284	133	119	203
V-12-2*02.CALRGASNTNKVVF.J-34*02	16	26	17								603	600	135	195
V-12-2*02.CALRGNNAGAKLTF.J-39*01	10	5	9								170	175	84	132
V-12-2*02.CALRGSALGRLHF.J-18*01	62	177	64				35	33			44	14	12	32
V-12-2*02.CALRGSSNTNKVVF.J-34*02	57	67	41								3536	2854	2001	847
V-12-2*02.CALRNNYAQGLTF.J-26*01	53	11	24				574	332	20		3	3	3	2
V-12-2*02.CALRPNYAQGLTF.J-26*01	5	23	4								97	140	105	23
V-12-2*02.CALRRNYAQGLTF.J-26*01	5	9	28								260	157	219	148
V-12-2*02.CALRTGGLSGKLTF.J-2*01	6	16	3				277	105	70	84			1
V-12-2*02.CALSAHNTNTGKLTF.J-27*01	20	13	12								122	133	107	22
V-12-2*02.CALSALDYANKMIF.J-47*02	15	5	13								494	351	155	120
V-12-2*02.CALSANTGYQNFYF.J-49*01	42	175	76								16	254	103	56
V-12-2*02.CALSARGSALGRLHF.J-18*01	26	50	12					5				34	7	20
V-12-2*02.CALSDEANYNVLYF.J-21*01	13	11	9				50		54
V-12-2*02.CALSDESNYNVLYF.J-21*01	44	17	21				773	584	411	246
V-12-2*02.CALSDHNTNTGKLTF.J-27*01	36	58	56								1100	851	592	561
V-12-2*02.CALSDHNYGNEKITF.J-48*01	7	41	16								316	241	379	226
V-12-2*02.CALSDLASGSWQLIF.J-22*01	21	6	12
V-12-2*02.CALSDPNYNVLYF.J-21*01	151	114	70				1141	832	702	459
V-12-2*02.CALSDPSGSFNKLTF.J-4*02	15	17	14				106	81	196	16
V-12-2*02.CALSDPSGYNKLTF.J-11*01	9	9	4								184	113	44	56
V-12-2*02.CALSDRATASLGKLQF.J-24*02	4	23	8							22		15	33
V-12-2*02.CALSDRGASLGKLQF.J-24*02	26	3	7				9	68
V-12-2*02.CALSDRGSAGNKLTF.J-17*01	31	14	7								778	353	711	295
V-12-2*02.CALSDRGSSGNKLIF.J-32*01	28	82	17				411	418	69	80
V-12-2*02.CALSDYNVGDNSKLIW.J-38*01	65	88	58				207	648	89	33
V-12-2*02.CALSEASSSFSKLVF.J-50*01	16	18	13								45	143	123	41
V-12-2*02.CALSERGSALGRLHF.J-18*01	27	122	48					6			1039	1157	395	425
V-12-2*02.CALSERGSSGNKLIF.J-32*01	211	313	167				59	58		28	343	522	107	119
V-12-2*02.CALSEVGNNRIFF.J-31*01	25	4	10				1					1
V-12-2*02.CALSEVSNNRIFF.J-31*01	32	8	10				133	87		21
V-12-2*02.CALSFSSGSWQLIF.J-22*01	5	17	9								741	514	368	179
V-12-2*02.CALSGNTNKVVF.J-34*02	14	20	1								57	120	80
V-12-2*02.CALSHNAGAKLTF.J-39*01	10	21	4								1070	762	830	531
V-12-2*02.CALSLANYGNEKITF.J-48*01	2	19	17				222	60	67	48
V-12-2*02.CALSLNNNAGAKLTF.J-39*01	6	42	16					66
V-12-2*02.CALSLPGTGGYKVVF.J-12*02	3	17	19						49
V-12-2*02.CALSPNAYKVIF.J-30*01	9	21	6								18			48
V-12-2*02.CALSPRGSALGRLHF.J-18*01	15	16	4								87	153	37	22
V-12-2*02.CALSRNNNAGAKLTF.J-39*01	39	65	66				185	155	41	146
V-12-2*02.CALSRTGGYKVVF.J-12*02	26	21	11						1		198	232	288	150
V-12-2*02.CALSVPGTGGYKVVF.J-12*02	3	35	32								115	88	101	72
V-12-2*02.CALSWGSSGNKLIF.J-32*01	14	1	2				57	20
V-12-2*02.CALTFSSGSWQLIF.J-22*01	12	8	7									17		77
V-12-2*02.CALTGITGNTGKLIF.J-37*01	10	18	45								770	727	688	302
V-12-2*02.CALTPMSNYNVLYF.J-21*01	6	40	9							76		12
V-12-2*02.CALTYITGNTGKLIF.J-37*01	16	10	5								97	108	9	50
V-12-2*02.CASNNNAGAKLTF.J-39*01	7	9	7								679	394	402	383
V-12-3*05.CALGYQGGRALIF.J-15*01	4	13	6				52
V-12-3*05.CALKTGNTGKLIF.J-37*01	59	81	19								831	1212	530	508
V-12-3*05.CALMDYANKMIF.J-47*02	16	8	5				6		24
V-12-3*05.CALREGNEKITF.J-48*01	15	56	6								166	236	145	25
V-12-3*05.CALRPPSNTGYQNFYF.J-49*01	6	3	7					16
V-12-3*05.CALRRYNQGKLIF.J-23*01	46	31	15								865	916	914	360
V-12-3*05.CALSALNVGDNSKLIW.J-38*01	41	39	49							9	2230	1738	1705	1715
V-12-3*05.CALSAPNVGDNSKLIW.J-38*01	3	24	4								493	507	91	178
V-12-3*05.CALSAPVNTGNYKYVF.J-40*01	12	17	17								119	211	70	57
V-12-3*05.CALSARTGGYKVVF.J-12*02	4	3	4				8	19	54
V-12-3*05.CALSDGGANTGKLTF.J-52*01	5	10	4
V-12-3*05.CALSDGNSNNRIFF.J-31*01	253	345	252				381	625	65	81	101	149	1	7
V-12-3*05.CALSDLGNNAGAKLTF.J-39*01	21	21	16				87	222	51	63	3
V-12-3*05.CALSDLVNTGNYKYVF.J-40*01	9	10	15					1			6		18	32
V-12-3*05.CALSDLYGNEKITF.J-48*01	40	23	9				211	559	146	95
V-12-3*05.CALSDPSSGSWQLIF.J-22*01	45	61	26				45	66	51			67	11
V-12-3*05.CALSDRRGSALGRLHF.J-18*01	54	20	15				29	18			87	580	27	190
V-12-3*05.CALSDRRMDSNYQLIW.J-33*01	9	10	4					52
V-12-3*05.CALSDRYGSSGNKLIF.J-32*01	2	2	1								11	27	13	3
V-12-3*05.CALSDSTGNTGKLIF.J-37*01	30	24	16								42	159	15
V-12-3*05.CALSEGNSNNRIFF.J-31*01	236	238	138								11683	9783	9515	5635
V-12-3*05.CALSEGRSNNRIFF.J-31*01	7	7	16							9
V-12-3*05.CALSERTNTGKLTF.J-27*01	23	65	14				1125	804	368	232	1
V-12-3*05.CALSFTGNTGKLIF.J-37*01	4	7	5								127	147	11
V-12-3*05.CALSGDNTNTGKLTF.J-27*01	38	37	34				1935	755	963	1033
V-12-3*05.CALSGLNVGDNSKLIW.J-38*01	18	9	4								239	471	191	22
V-12-3*05.CALSGSNAGAKLTF.J-39*01	13	23	11				35	16	13
V-12-3*05.CALSPSNVGDNSKLIW.J-38*01	24	3	23								398	472	354	458
V-12-3*05.CALSRGNTGKLIF.J-37*01	8	3	7								44	16		36
V-12-3*05.CALSSNYQLIW.J-33*01	20	5	5								45	5		48
V-12-3*05.CALSWTGNTGKLIF.J-37*01	28	11	3								720	582	487	485
V-12-3*05.CALSYYNVGDNSKLIW.J-38*01	2	11	14									127
V-12-3*05.CALTPSNVGDNSKLIW.J-38*01	6	1	3								26	48	23
V-12-3*05.CARMSNYNVLYF.J-21*01	7	13	2					42			32	17
V-12D-1*06,V-12N-1*01.CALGSNYQLIW.J-33*01	2	4	15								50
V-12D-1*06,V-12N-1*01.CALRPSNYNVLYF.J-21*01	2	27	34				13	26			20
V-12D-1*06,V-12N-1*01.CALRSGSFNKLTF.J-4*02	17	13	13								23	18		36
V-12D-1*06,V-12N-1*01.CALRSNYQLIW.J-33*01	12	28	6					31
V-12D-1*06,V-12N-1*01.CALRTNTGKLTF.J-27*01	15	68	5					30		23		55
V-12D-1*06,V-12N-1*01.CALRTYQGGRALIF.J-15*01	12	16	4						8			16
V-12D-1*06,V-12N-1*01.CALSALNVGDNSKLIW.J-38*01	1	3	2								54	5	38	7
V-12D-1*06,V-12N-1*01.CALSEGNSNNRIFF.J-31*01	8	25	30					56		48	17	19	18	12
V-12D-1*06,V-12N-1*01.CALSENMGYKLTF.J-9*02	12	18	19				711	370	301	199
V-12D-1*06,V-12N-1*01.CALSGDQGGRALIF.J-15*01	11	6	6								30	26	41	146
V-12D-1*06,V-12N-1*01.CALSRNSAGNKLTF.J-17*01	16	15	11								39	42	23
V-12D-1*06,V-12N-1*01.CALSRNSNNRIFF.J-31*01	85	47	13								114	458	44	49
V-12D-1*06,V-12N-1*01.CALSSNMGYKLTF.J-9*02	34	75	67				1209	940	551	430	6
V-12D-1*06,V-12N-1*01.CALTASLGKLQF.J-24*02	4	12	18					9
V-12D-1*06,V-12N-1*01.CALTRNSNNRIFF.J-31*01	18	17	16									93
V-12D-2*02,V-12N-2*01.CAFMSNYNVLYF.J-21*01	12	15	17				1627	1757	885	461
V-12D-2*02,V-12N-2*01.CAGMSNYNVLYF.J-21*01	27	8	7
V-12D-2*02,V-12N-2*01.CAHMSNYNVLYF.J-21*01	8	25	18				97	18	1	34		1
V-12D-2*02,V-12N-2*01.CALARNSNNRIFF.J-31*01	14	5	18					20
V-12D-2*02,V-12N-2*01.CALDMGYKLTF.J-9*02	6	31	4									14
V-12D-2*02,V-12N-2*01.CALENYNQGKLIF.J-23*01	8	2	12								147	56	43	36
V-12D-2*02,V-12N-2*01.CALGDSGYNKLTF.J-11*01	14	5	12				43	62	13
V-12D-2*02,V-12N-2*01.CALGGGRALIF.J-15*01	1	16	5				10	52				1	14	1
V-12D-2*02,V-12N-2*01.CALHMGYKLTF.J-9*02	11	4	39								202	180	145	72
V-12D-2*02,V-12N-2*01.CALIDSGYNKLTF.J-11*01	34	32	21				2751	1889	1099	658
V-12D-2*02,V-12N-2*01.CALILANSGTYQRF.J-13*01	2	15	2									116
V-12D-2*02,V-12N-2*01.CALILNYAQGLTF.J-26*01	6	2	4				21		25
V-12D-2*02,V-12N-2*01.CALIRSGSFNKLTF.J-4*02	15	17	19								545	213	217	209
V-12D-2*02,V-12N-2*01.CALKETASLGKLQF.J-24*02	33	14	5				89						50
V-12D-2*02,V-12N-2*01.CALKTNTGKLTF.J-27*01	6	7	1				89	31
V-12D-2*02,V-12N-2*01.CALNNNAGAKLTF.J-39*01	29	34	9								27	85	19	58
V-12D-2*02,V-12N-2*01.CALRAPNSAGNKLTF.J-17*01	8	2	5								70	34	16	19
V-12D-2*02,V-12N-2*01.CALRASSGSWQLIF.J-22*01	408	478	275				289	379	16	263		46
V-12D-2*02,V-12N-2*01.CALRGGTNAYKVIF.J-30*01	23	19	43					30	16	10
V-12D-2*02,V-12N-2*01.CALRGSALGRLHF.J-18*01	78	189	61								1802	2266	1381	1370
V-12D-2*02,V-12N-2*01.CALRGTGGLSGKLTF.J-2*01	4	2	14
V-12D-2*02,V-12N-2*01.CALRNRGSALGRLHF.J-18*01	12	5	8								14	205
V-12D-2*02,V-12N-2*01.CALRPSGGNYKPTF.J-6*01	8	36	5				64	92	18
V-12D-2*02,V-12N-2*01.CALRSGTYQRF.J-13*01	22	25	5								626	562	588	187
V-12D-2*02,V-12N-2*01.CALRSNYNVLYF.J-21*01	115	106	4								1692	1474	899	1227
V-12D-2*02,V-12N-2*01.CALRVNMGYKLTF.J-9*02	39	10	5				545	257	188	181
V-12D-2*02,V-12N-2*01.CALRVSSGSWQLIF.J-22*01	21	3	10				126	188	30
V-12D-2*02,V-12N-2*01.CALSARGSALGRLHF.J-18*01	57	52	6				91	16			44
V-12D-2*02,V-12N-2*01.CALSDASGSWQLIF.J-22*01	58	33	29								1444	985	986	601
V-12D-2*02,V-12N-2*01.CALSDLAASLGKLQF.J-24*02	15	3	4					19
V-12D-2*02,V-12N-2*01.CALSDPDRGSALGRLHF.J-18*01	5	5	11											57
V-12D-2*02,V-12N-2*01.CALSDRGNYNVLYF.J-21*01	2	4	1				34
V-12D-2*02,V-12N-2*01.CALSDRGRGSALGRLHF.J-18*01	44	80	18				3138	2537	1892	1281	30
V-12D-2*02,V-12N-2*01.CALSDRGSAGNKLTF.J-17*01	50	35	36								1857	1752	1240	663
V-12D-2*02,V-12N-2*01.CALSDRRQGGRALIF.J-15*01	4	26	5				510	366	178	238
V-12D-2*02,V-12N-2*01.CALSDTGGLSGKLTF.J-2*01	6	20	24				1251	763	621	525				1
V-12D-2*02,V-12N-2*01.CALSDWGGRALIF.J-15*01	2	18	8				67	29
V-12D-2*02,V-12N-2*01.CALSENSAGNKLTF.J-17*01	51	26	26				821	703	224	378
V-12D-2*02,V-12N-2*01.CALSERGSALGRLHF.J-18*01	68	106	22					28			743	1340	244	436
V-12D-2*02,V-12N-2*01.CALSERGSSGNKLIF.J-32*01	11	15	6				224	246	70	148
V-12D-2*02,V-12N-2*01.CALSERNNYAQGLTF.J-26*01	33	28	4								541	466	451	193
V-12D-2*02,V-12N-2*01.CALSERNYNQGKLIF.J-23*01	10	19	24				281	115	95	18
V-12D-2*02,V-12N-2*01.CALSGNQGGRALIF.J-15*01	29	34	20				732	837	290	227		19
V-12D-2*02,V-12N-2*01.CALSLRGSALGRLHF.J-18*01	3	26	11
V-12D-2*02,V-12N-2*01.CALSPRGSALGRLHF.J-18*01	12	30	3					19						19
V-12D-2*02,V-12N-2*01.CALSRSNYNVLYF.J-21*01	5	11	24							30	29	78	39
V-12D-2*02,V-12N-2*01.CALSTSSGSWQLIF.J-22*01	7	49	5				950	1040	783	404
V-12D-2*02,V-12N-2*01.CALSVPGTGGYKVVF.J-12*02	42	47	22					31			4			22
V-12D-2*02,V-12N-2*01.CALSVSSGSWQLIF.J-22*01	160	420	236				225	172		41	443	460	241	89
V-12D-2*02,V-12N-2*01.CALTLNYAQGLTF.J-26*01	7	36	7				523	265	195	161
V-12D-2*02,V-12N-2*01.CALTLRGSALGRLHF.J-18*01	3	2	9					30	39			10
V-12D-2*02,V-12N-2*01.CALTPITGNTGKLIF.J-37*01	17	15	4								121	49	23	70
V-12D-2*02,V-12N-2*01.CALTRSNTNKVVF.J-34*02	8	3	17				52	191	31
V-12D-2*02,V-12N-2*01.CARGGGRALIF.J-15*01	10	2	8								474	328	152	330
V-12D-2*02,V-12N-2*01.CASMSNYNVLYF.J-21*01	9	13	4				366	447	168	1
V-12D-2*02,V-12N-2*01.CAWMSNYNVLYF.J-21*01	3	20	7					30
V-12D-2*02,V-12N-2*01.CAYMSNYNVLYF.J-21*01	17	7	6				514	497	196	107
V-12D-3*04,V-12N-3*01,V-12-1*06,V-12-3*05.CALSALNVGDNSKLIW.J-38*01	5	14	2								22	10	34	3
V-12D-3*04,V-12N-3*01,V-12-1*06,V-12-3*05.CALSDGNSNNRIFF.J-31*01	42	41	27				2	6	4
V-12D-3*04,V-12N-3*01,V-12-1*06,V-12-3*05.CALSDQGGRALIF.J-15*01	4	4	5				8	2	7		3
V-12D-3*04,V-12N-3*01,V-12-1*06,V-12-3*05.CALSDRGTGGLSGKLTF.J-2*01	2	3	2				25	28	23
V-12D-3*04,V-12N-3*01,V-12-1*06,V-12-3*05.CALSDRNAGAKLTF.J-39*01	34	28	8								17	11	11	7
V-12D-3*04,V-12N-3*01,V-12-1*06,V-12-3*05.CALSDRRGSALGRLHF.J-18*01	1	1	6				6				1			1
V-12D-3*04,V-12N-3*01,V-12-1*06,V-12-3*05.CALSEDSNNRIFF.J-31*01	24	3	1				7	20	15	4
V-12D-3*04,V-12N-3*01,V-12-1*06,V-12-3*05.CALSEGNSNNRIFF.J-31*01	6	38	11								37	69	60	42
V-12D-3*04,V-12N-3*01,V-12-1*06,V-12-3*05.CALSLSSGSWQLIF.J-22*01	4	16	2								24	21	51	13
V-12D-3*04,V-12N-3*01,V-12-1*06,V-12-3*05.CALSLTGNTGKLIF.J-37*01	4	2	3					3			1
V-12D-3*04,V-12N-3*01.CALRPSNSAGNKLTF.J-17*01	7	6	4								25	10	43	12
V-12D-3*04,V-12N-3*01.CALSDQAGGYKVVF.J-12*02	5	6	3								10	31	12
V-12D-3*04,V-12N-3*01.CALSDRGTGGLSGKLTF.J-2*01	30	10	15				1406	1422	823	324
V-12D-3*04,V-12N-3*01.CALSDRNTGGLSGKLTF.J-2*01	6	29	6				1423	1304	492	208
V-12D-3*04,V-12N-3*01.CALSDRRTGGLSGKLTF.J-2*01	5	1	2				230	113	88	48
V-12D-3*04,V-12N-3*01.CALSDWANYNVLYF.J-21*01	6	12	6								116	20	82	45
V-12D-3*04,V-12N-3*01.CALSDWSNYNVLYF.J-21*01	14	7	16								174	398	186	151
V-12D-3*04,V-12N-3*01.CALSEDGNNRIFF.J-31*01	7	5	12				8		1
V-12D-3*04,V-12N-3*01.CALSEDSNNRIFF.J-31*01	45	60	52				4494	3818	2142	1425
V-12D-3*04,V-12N-3*01.CALSEGNSNNRIFF.J-31*01	21	57	14								42	45	25	36
V-12D-3*04,V-12N-3*01.CALSEPNSAGNKLTF.J-17*01	14	9	8								867	574	384	643
V-12D-3*04,V-12N-3*01.CALSEPSNTNKVVF.J-34*02	22	8	4								45	78		12
V-12D-3*04,V-12N-3*01.CALSGDNTNTGKLTF.J-27*01	7	1	5				14	5		3	40	106
V-12D-3*04,V-12N-3*01.CALSGNTNTGKLTF.J-27*01	5	12	6				74	51		34
V-12D-3*04,V-12N-3*01.CALSLTGNTGKLIF.J-37*01	58	129	32					104		17	177	284
V-12D-3*04,V-12N-3*01.CALSPPSNMGYKLTF.J-9*02	9	53	10									37
V-12D-3*04,V-12N-3*01.CALSRTGNTGKLIF.J-37*01	9	9	6								30	53		44
V-12D-3*04,V-12N-3*01.CALSWTQVVGQLTF.J-5*01	12	21	15								221	262	20	49
V-12D-3*04,V-12N-3*01.CALSYANSGTYQRF.J-13*01	2	6	14
V-13-1*02.CAENYNQGKLIF.J-23*01	22	6	28				215	218	153	100
V-13-1*02.CAFNYNQGKLIF.J-23*01	81	37	24				4654	2854	2543	624		20
V-13-1*02.CAFRNNAGAKLTF.J-39*01	17	15	5					52				20
V-13-1*02.CAKNYNQGKLIF.J-23*01	9	3	8								184	281	112	92
V-13-1*02.CALAHQGGSAKLIF.J-57*01	13	10	21								111	186	59	43
V-13-1*02.CALANQGGSAKLIF.J-57*01	37	63	48				762	488	398	176
V-13-1*02.CALAYQGGSAKLIF.J-57*01	29	5	16				63	173	19
V-13-1*02.CALDPLSGSFNKLTF.J-4*02	22	84	33				444	381	243	200
V-13-1*02.CALELRTGGYKVVF.J-12*02	18	21	21				747	450	236	114
V-13-1*02.CALENQGGSAKLIF.J-57*01	9	15	55				967	862	330	375
V-13-1*02.CALEPHDTNAYKVIF.J-30*01	7	48	15								158	240	77	118
V-13-1*02.CALEPLSGSFNKLTF.J-4*02	16	20	10				659	251	303	329
V-13-1*02.CALEPPSGSWQLIF.J-22*01	78	62	77				4165	2216	1131	263
V-13-1*02.CALEQISGSFNKLTF.J-4*02	10	4	3								16		11
V-13-1*02.CALERISGSFNKLTF.J-4*02	28	48	22				18	94			19	147		47
V-13-1*02.CALERNTNAYKVIF.J-30*01	152	125	115								1715	2188	976	595
V-13-1*02.CALERPNTGKLTF.J-27*01	34	40	26				472	451	80	46
V-13-1*02.CALERVSGSFNKLTF.J-4*02	21	34	8				443	134	193	338
V-13-1*02.CALERWSGTYQRF.J-13*01	6	15	3
V-13-1*02.CALGRNNNNAPRF.J-43*01	139	106	108				10193	6707	3853	1273
V-13-1*02.CALHMNYNQGKLIF.J-23*01	8	8	10				94	89	26	21
V-13-1*02.CALHYNQGKLIF.J-23*01	47	32	55				1559	1025	822	442
V-13-1*02.CALINYNVLYF.J-21*01	1	7	4
V-13-1*02.CALMNQGGSAKLIF.J-57*01	21	44	52				29	11			184	117	68	9
V-13-1*02.CALNYNQGKLIF.J-23*01	354	285	272				17503	8763	6247	2743
V-13-1*02.CALRNNAGAKLTF.J-39*01	35	49	7								973	757	764	223
V-13-1*02.CALSNQGGSAKLIF.J-57*01	10	3	8				90	31	38
V-13-1*02.CALTNYNVLYF.J-21*01	29	11	32				36	68
V-13-1*02.CALVNYNVLYF.J-21*01	66	152	71				137	200	119	7		17
V-13-1*02.CALVYYNVLYF.J-21*01	16	2	12								112	135		39
V-13-1*02.CAMNYNQGKLIF.J-23*01	96	99	38				2857	1856	1255	638	3	1
V-13-1*02.CAPHMNYNQGKLIF.J-23*01	5	17	13				44
V-13-1*02.CAPNYNQGKLIF.J-23*01	35	17	31				5324	2445	2289	406
V-13-1*02.CASNYNQGKLIF.J-23*01	126	146	124				9010	4612	3488	1411	1
V-13-1*02.CASYNQGKLIF.J-23*01	23	36	8				1429	773	736	441
V-13-2*03.CAIDLRNNAGAKLTF.J-39*01	15	12	9										18
V-13-2*03.CAIDRGNNAPRF.J-43*01	94	215	93				64	315	16	17		72
V-13-2*03.CAIDRKNNAGAKLTF.J-39*01	21	13	13								27	35	71	76
V-13-2*03.CAIDRVNMGYKLTF.J-9*02	8	7	6
V-13-2*03.CAIDRWNNAGAKLTF.J-39*01	31	67	9								12	38		11
V-13-2*03.CAIDRYNNAGAKLTF.J-39*01	14	15	12					10
V-13-2*03.CAIEYQGGRALIF.J-15*01	8	3	2					36
V-13-2*03.CAIHYNQGKLIF.J-23*01	22	30	29								582	576	338	289
V-13-2*03.CAINYNQGKLIF.J-23*01	6	10	40				230	148	48	35
V-13-2*03.CAISSNYNVLYF.J-21*01	3	11	16				29							17
V-13-2*03.CAITPGYQNFYF.J-49*01	4	3	4				255	221	123	78
V-13-2*03.CAIVANYAQGLTF.J-26*01	8	1	6				186	88	34
V-13-2*03.CAIVPGYQNFYF.J-49*01	152	202	95				3872	2650	1086	1059
V-13-2*03.CAPNYNQGKLIF.J-23*01	18	19	17					1			31	110	60
V-13-2*03.CARRNNAGAKLTF.J-39*01	4	5	6				20
V-13-2*03.CASGANTGKLTF.J-52*01	16	28	9				2	47			14
V-13-2*03.CATGANTGKLTF.J-52*01	12	67	45				98	36			2	141	78
V-13-4/DV7*02.CAIEQQGTGSKLSF.J-58*01	33	21	14				502	364	112	36
V-13-4/DV7*02.CAIQNQGGSAKLIF.J-57*01	4	48	14				66	211	64	60
V-13-4/DV7*02.CAMADTGYQNFYF.J-49*01	13	8	12								291	226	353	209
V-13-4/DV7*02.CAMAPNQGGSAKLIF.J-57*01	1	10	7				246	31	13
V-13-4/DV7*02.CAMATNQGGSAKLIF.J-57*01	19	3	7								6	42
V-13-4/DV7*02.CAMAYTGYQNFYF.J-49*01	2	8	5				171	286	47
V-13-4/DV7*02.CAMEAQGTGSKLSF.J-58*01	33	20	7				759	964	304	130
V-13-4/DV7*02.CAMEGQGGSAKLIF.J-57*01	21	25	40				3596	2159	1533	836
V-13-4/DV7*02.CAMEHQGGSAKLIF.J-57*01	85	103	99				4	3	1		1606	1506	1051	413
V-13-4/DV7*02.CAMEKQGTGSKLSF.J-58*01	10	104	23				387	388	362	86
V-13-4/DV7*02.CAMENQGGSAKLIF.J-57*01	61	12	32				2485	2004	1736	351			1
V-13-4/DV7*02.CAMEQGSGGSNAKLTF.J-42*01	36	53	25				1283	948	442	154
V-13-4/DV7*02.CAMEQQGTGSELSF.J-58*01	3	4	2				380	192	77	100
V-13-4/DV7*02.CAMEQQGTGSKLSF.J-58*01	383	555	411				20357	13595	9650	5112	32
V-13-4/DV7*02.CAMERGSALGRLHF.J-18*01	19	3	4				29	59
V-13-4/DV7*02.CAMERGSGGSNAKLTF.J-42*01	314	468	215						33	25	1163	725	538	90
V-13-4/DV7*02.CAMERGSGGSSAKLTF.J-42*01	1	2	2								1
V-13-4/DV7*02.CAMERQGTGSELSF.J-58*01	6	7	9				15	16	26	19
V-13-4/DV7*02.CAMERQGTGSKLSF.J-58*01	440	586	408				3501	3470	1232	666	95		20	41
V-13-4/DV7*02.CAMERYGSSGNKLIF.J-32*01	18	38	5				321	262	154	77
V-13-4/DV7*02.CAMESQGGSAKLIF.J-57*01	69	63	45				3142	1994	918	570
V-13-4/DV7*02.CAMESQGTGSKLSF.J-58*01	5	30	18				430	713	425	215
V-13-4/DV7*02.CAMETQGGSAKLIF.J-57*01	43	36	19				921	691	376	183
V-13-4/DV7*02.CAMETQGTGSKLSF.J-58*01	18	29	11				473	290	41	122		21
V-13-4/DV7*02.CAMEWQGTGSKLSF.J-58*01	1	3	18				173	84	51	27
V-13-4/DV7*02.CAMEYQGGSAKLIF.J-57*01	91	212	144				67	157	109	67	253	288	105	54
V-13-4/DV7*02.CAMGATGNYKYVF.J-40*01	1	6	12				76	18	14
V-13-4/DV7*02.CAMHYNQGKLIF.J-23*01	4	4	4						1
V-13-4/DV7*02.CAMKPGYQNFYF.J-49*01	3	20	2					31				36
V-13-4/DV7*02.CAMKTGYQNFYF.J-49*01	2	34	11								278	208	278	102
V-13D-1*04,V-13D-3*02,V-13N-1*01,V-13N-3*01,V-13N-4*01,V-13-4/DV7*02.CAMEQQGTGSKLSF.J-58*01	2	10	6				31	12	26	8
V-13D-1*04,V-13D-3*02,V-13N-1*01,V-13N-3*01,V-13N-4*01,V-13-4/DV7*02.CAMERQGTGSKLSF.J-58*01	11	13	3				3	11	7	3
V-13D-1*04,V-13N-1*01.CAKNYNQGKLIF.J-23*01	10	4	4								64	75	40	64
V-13D-1*04,V-13N-1*01.CAMDPLSGSFNKLTF.J-4*02	3	23	5				14	20	25	10
V-13D-1*04,V-13N-1*01.CAMEQAGGYKVVF.J-12*02	8	6	1				248	147	191	21
V-13D-1*04,V-13N-1*01.CAMERPNTGKLTF.J-27*01	7	22	4				272	344	125	53
V-13D-1*04,V-13N-1*01.CAMNYNQGKLIF.J-23*01	21	17	22				1851	1029	756	314
V-13D-1*04,V-13N-4*01.CAMNYNQGKLIF.J-23*01	2	6	5				34	11	38
V-13D-1*04.CAMELNNYAQGLTF.J-26*01	19	2	18				491	125	178	35
V-13D-1*04.CAMERISGSFNKLTF.J-4*02	5	21	4				101		22
V-13D-1*04.CAMERPNTGKLTF.J-27*01	44	31	20				1493	489	449	262
V-13D-1*04.CAMNYNQGKLIF.J-23*01	102	84	80				11336	1924	5173	1291
V-13D-2*03,V-13N-2*01.CAADYNQGKLIF.J-23*01	6	1	3								10
V-13D-2*03,V-13N-2*01.CAIAGYNQGKLIF.J-23*01	45	28	64				548	490	329	86
V-13D-2*03,V-13N-2*01.CAIAQQGTGSKLSF.J-58*01	12	23	2					61	20	20
V-13D-2*03,V-13N-2*01.CAIDGYNQGKLIF.J-23*01	39	38	36				106	115	125	16
V-13D-2*03,V-13N-2*01.CAIDRGYNKLTF.J-11*01	6	4	1					11
V-13D-2*03,V-13N-2*01.CAIDRNQGKLIF.J-23*01	19	22	14								238	138	47	59
V-13D-2*03,V-13N-2*01.CAIDRPGNTGKLIF.J-37*01	7	57	46				672	745	224	43
V-13D-2*03,V-13N-2*01.CAIDRSALGRLHF.J-18*01	23	43	27				21	15			31
V-13D-2*03,V-13N-2*01.CAIEMLSGSFNKLTF.J-4*02	46	105	101				1012	1024	409	355
V-13D-2*03,V-13N-2*01.CAIEQQGTGSKLSF.J-58*01	12	13	6				121	264	69	71
V-13D-2*03,V-13N-2*01.CAIGQQGTGSKLSF.J-58*01	50	39	26					19	11				79
V-13D-2*03,V-13N-2*01.CAIHRNNYAQGLTF.J-26*01	16	10	5					3
V-13D-2*03,V-13N-2*01.CAINGYNQGKLIF.J-23*01	6	7	7
V-13D-2*03,V-13N-2*01.CAINYNQGKLIF.J-23*01	121	135	123				136	123	24	39		82		18
V-13D-2*03,V-13N-2*01.CAIPHYNQGKLIF.J-23*01	5	7	19				32	43	40
V-13D-2*03,V-13N-2*01.CAIPNYNQGKLIF.J-23*01	64	240	116				60	44		11	87	41	19
V-13D-2*03,V-13N-2*01.CAIPYNQGKLIF.J-23*01	3	4	11				336	59	175	58	1
V-13D-2*03,V-13N-2*01.CAISGYNQGKLIF.J-23*01	5	20	11				25	78	19	29
V-13D-2*03,V-13N-2*01.CAISSYNQGKLIF.J-23*01	2	5	2								40
V-13D-2*03,V-13N-2*01.CALNNYAQGLTF.J-26*01	33	23	11				200	314	114	68
V-13D-2*03,V-13N-2*01.CALNYNQGKLIF.J-23*01	13	7	4				874	560	506	79	1
V-13D-2*03,V-13N-2*01.CALPMNYNQGKLIF.J-23*01	1	1	2
V-13D-2*03,V-13N-2*01.CAMNYNQGKLIF.J-23*01	23	12	18				213	221	192	4	1		1	1
V-13D-2*03,V-13N-2*01.CAPHYNQGKLIF.J-23*01	26	33	23				178	178	43	42
V-13D-2*03,V-13N-2*01.CAPNYNQGKLIF.J-23*01	94	227	128				323	417	135	54
V-13D-2*03,V-13N-2*01.CAPSNYNQGKLIF.J-23*01	45	36	12								1063	918	430	379
V-13D-2*03,V-13N-2*01.CARGYNQGKLIF.J-23*01	19	8	4
V-13D-2*03,V-13N-2*01.CARNYNQGKLIF.J-23*01	33	68	32								410	520	262	175
V-13D-2*03,V-13N-2*01.CASNYNQGKLIF.J-23*01	75	90	111				250	279	26	3
V-13D-2*03,V-13N-2*01.CASPNYNQGKLIF.J-23*01	2	7	20
V-13D-2*03,V-13N-2*01.CATNYNQGKLIF.J-23*01	22	16	30								57	196	23
V-13D-2*03,V-13N-2*01.CATPNYNQGKLIF.J-23*01	21	4	7								496	464	357	311
V-13D-2*03,V-13N-2*01.CATSYNQGKLIF.J-23*01	6	6	8				34
V-13D-2*03,V-13N-2*01.CAVNYNQGKLIF.J-23*01	16	8	10				250	137	145	120
V-13D-2*03,V-13N-2*01.CVPNYNQGKLIF.J-23*01	4	3	9				55	108	13
V-13D-4*03.CAIGTGGYKVVF.J-12*02	7	6	5					32
V-13D-4*03.CAMERINMGYKLTF.J-9*02	7	15	3
V-13D-4*03.CAMERVNMGYKLTF.J-9*02	5	11	22
V-13D-4*03.CAMSSNYNVLYF.J-21*01	12	8	5									30
V-13D-4*03.CAMVPGYQNFYF.J-49*01	1	2	6									33
V-13N-1*01.CAENYNQGKLIF.J-23*01	7	6	6					43
V-13N-1*01.CAKNYNQGKLIF.J-23*01	7	28	44									249
V-13N-1*01.CALNYNQGKLIF.J-23*01	1	19	17					389
V-13N-1*01.CAMDPISGSFNKLTF.J-4*02	9	3	12
V-13N-1*01.CAMDPLSGSFNKLTF.J-4*02	16	97	68					34
V-13N-1*01.CAMELNNYAQGLTF.J-26*01	32	62	30					424
V-13N-1*01.CAMEQAGGYKVVF.J-12*02	25	8	24					951		1
V-13N-1*01.CAMEQISGSFNKLTF.J-4*02	2	7	4
V-13N-1*01.CAMERNTNAYKVIF.J-30*01	16	28	6					103
V-13N-1*01.CAMERPNTGKLTF.J-27*01	89	70	44					770	1
V-13N-1*01.CAMERRTGSFNKLTF.J-4*02	5	3	4					61
V-13N-1*01.CAMNYNQGKLIF.J-23*01	172	236	228					4836
V-13N-1*01.CAPNYNQGKLIF.J-23*01	25	25	33				1	1508
V-13N-4*01.CAISNYGNEKITF.J-48*01	4	3	12								13	46	45
V-13N-4*01.CAMERGGSFNKLTF.J-4*02	20	27	29								409	360	33	264
V-13N-4*01.CAMERPSNTNKVVF.J-34*02	8	7	9								230	201	34	113
V-14-1*01.CAAAYTGYQNFYF.J-49*01	22	11	4
V-14-1*01.CAAGGTNTGKLTF.J-27*01	76	105	36				701	517	421	236
V-14-1*01.CAAGLMSNYNVLYF.J-21*01	19	12	5
V-14-1*01.CAAGPTGNTGKLIF.J-37*01	5	27	5					28
V-14-1*01.CAAIRGSALGRLHF.J-18*01	13	22	24				16
V-14-1*01.CAAKGGSALGRLHF.J-18*01	26	13	5								332	251	31	105
V-14-1*01.CAAKNYGNEKITF.J-48*01	12	41	46					12	10		64
V-14-1*01.CAAKNYNQGKLIF.J-23*01	59	87	89				2	53				14
V-14-1*01.CAAKRSSGSWQLIF.J-22*01	16	47	66						6
V-14-1*01.CAAKTSGGNYKPTF.J-6*01	12	7	10								28	80	139	25
V-14-1*01.CAAMATGGNNKLTF.J-56*01	144	68	99				356	541	128	228	1			2
V-14-1*01.CAAMDTNTGKLTF.J-27*01	11	2	7								73	19	16	18
V-14-1*01.CAAMNTNTGKLTF.J-27*01	56	59	26						34
V-14-1*01.CAAMRAGNTGKLIF.J-37*01	7	16	5				1
V-14-1*01.CAAMRSNNRIFF.J-31*01	13	5	16
V-14-1*01.CAAMYNQGKLIF.J-23*01	14	25	4				71		34	13
V-14-1*01.CAANDSGYNKLTF.J-11*01	153	214	154				130	144	207		13	20		48
V-14-1*01.CAAPHQGGSAKLIF.J-57*01	11	6	7				8	24
V-14-1*01.CAAQNTNTGKLTF.J-27*01	11	12	16				108	85	137	44
V-14-1*01.CAARGTNTGKLTF.J-27*01	1	1	1				12	13	4	2			17
V-14-1*01.CAARRASGSWQLIF.J-22*01	14	18	18				22
V-14-1*01.CAARRSSGSWQLIF.J-22*01	51	59	31				96	137		24
V-14-1*01.CAARTGGLSGKLTF.J-2*01	7	14	12				156	228	76	7
V-14-1*01.CAARVTGNYKYVF.J-40*01	12	6	8									38
V-14-1*01.CAASAANYNQGKLIF.J-23*01	6	9	8				1
V-14-1*01.CAASAGGYGNEKITF.J-48*01	7	22	6				75	48	27	33
V-14-1*01.CAASAHNNAGAKLTF.J-39*01	11	25	4					44		27
V-14-1*01.CAASALNTNTGKLTF.J-27*01	12	7	26								25	25
V-14-1*01.CAASANSGGSNAKLTF.J-42*01	9	1	1						18			1	1
V-14-1*01.CAASARGTEGADRLTF.J-45*01	15	4	6								232	125		37
V-14-1*01.CAASARNTEGADRLTF.J-45*01	115	97	61								1705	1447	1469	667
V-14-1*01.CAASATNYNQGKLIF.J-23*01	16	30	5				109	126	127	9
V-14-1*01.CAASAYNTNTGKLTF.J-27*01	23	42	28					23			27	64	21
V-14-1*01.CAASDSSNTNKVVF.J-34*02	9	17	5				159	130	25
V-14-1*01.CAASEATGYQNFYF.J-49*01	2	35	20								102	62	44
V-14-1*01.CAASEGNNNAPRF.J-43*01	10	9	2				1		1
V-14-1*01.CAASEGNSGGSNAKLTF.J-42*01	20	15	11
V-14-1*01.CAASERNTEGADRLTF.J-45*01	8	2	27								186	98	88	54
V-14-1*01.CAASGRGSALGRLHF.J-18*01	222	214	189				553	599	5	106
V-14-1*01.CAASGTNTGKLTF.J-27*01	1	2	2				6		2	2
V-14-1*01.CAASHIDRGSALGRLHF.J-18*01	16	1	4
V-14-1*01.CAASNTNTGKLTF.J-27*01	448	318	257				5963	3697	2251	1409
V-14-1*01.CAASNYNQGKLIF.J-23*01	109	138	94				1723	1472	811	614	2			1
V-14-1*01.CAASPITGNTGKLIF.J-37*01	124	131	86				373	179	44	85
V-14-1*01.CAASPLSGGSNAKLTF.J-42*01	25	9	14				38		24
V-14-1*01.CAASPLTGNTGKLIF.J-37*01	88	55	41				55	90	42	55	7
V-14-1*01.CAASPNSGGSNAKLTL.J-42*01	1	3	1									2	2	1
V-14-1*01.CAASPRNTEGADRLTF.J-45*01	9	6	2
V-14-1*01.CAASPSGSWQLIF.J-22*01	87	157	177				1030	1040	140	169
V-14-1*01.CAASPTGANTGKLTF.J-52*01	8	16	5
V-14-1*01.CAASQAGNTGKLIF.J-37*01	13	12	29				124	12	17
V-14-1*01.CAASRAGNTGKLIF.J-37*01	672	888	534				365	557	26		28	150		41
V-14-1*01.CAASRAYKVIF.J-30*01	27	4	44								487	367	110	181
V-14-1*01.CAASRDNVGDNSKLIW.J-38*01	8	32	15				89
V-14-1*01.CAASRGNYKYVF.J-40*01	6	13	8				52	114
V-14-1*01.CAASRMNYNQGKLIF.J-23*01	2	6	4								47	8	38
V-14-1*01.CAASRMSNYNVLYF.J-21*01	27	95	79								30	59		15
V-14-1*01.CAASRNYKYVF.J-40*01	21	9	16								60	164	108	102
V-14-1*01.CAASSIDRGSALGRLHF.J-18*01	25	9	4					21	44
V-14-1*01.CAASSNTGYQNFYF.J-49*01	25	6	5				338	85	30		1
V-14-1*01.CAASTLNYNQGKLIF.J-23*01	3	7	31				67
V-14-1*01.CAASVISGSFNKLTF.J-4*02	14	1	4					2	50	19
V-14-1*01.CAASVNNNRIFF.J-31*01	14	10	31									13
V-14-1*01.CAASVTGGNNKLTF.J-56*01	7	4	4				274	105	125	161
V-14-1*01.CAASVYNYAQGLTF.J-26*01	2	5	28
V-14-1*01.CAASYNQGKLIF.J-23*01	472	412	504								6662	4852	4271	2869
V-14-1*01.CAAVRGSALGRLHF.J-18*01	14	5	3					10	25
V-14-1*01.CAAYNTGNYKYVF.J-40*01	74	57	87				138	251	73			1
V-14-1*01.CAVMATGGNNKLTF.J-56*01	2	17	8								40	143		49
V-14-2*02.CAAAGANTGKLTF.J-52*01	57	19	36					9				94
V-14-2*02.CAAALNTNTGKLTF.J-27*01	10	2	4								69	12	72
V-14-2*02.CAAANAYKVIF.J-30*01	26	42	17
V-14-2*02.CAAANSNNRIFF.J-31*01	86	56	147				1595	1296	677	728
V-14-2*02.CAAAPGYQNFYF.J-49*01	11	2	25								21	29	3
V-14-2*02.CAAAPNTGYQNFYF.J-49*01	12	6	19				105	73		126
V-14-2*02.CAAASSFSKLVF.J-50*01	11	16	4
V-14-2*02.CAACNNNNAPRF.J-43*01	174	302	207				1420	747	181	530
V-14-2*02.CAADGANTGKLTF.J-52*01	21	17	7				145	108	8	191
V-14-2*02.CAADGSSGNKLIF.J-32*01	82	76	37								820	768	550	270
V-14-2*02.CAADNAGAKLTF.J-39*01	32	26	33					1				67	21	21
V-14-2*02.CAADNYGNEKITF.J-48*01	2	123	15				65	170	59		4
V-14-2*02.CAADSAGNKLTF.J-17*01	34	42	13				27	193	32
V-14-2*02.CAADSGTYQRF.J-13*01	26	18	14				1				39	103	2	39
V-14-2*02.CAADSGYNKLTF.J-11*01	4	61	9				85	16	51	259
V-14-2*02.CAADSNYQLIW.J-33*01	1	1	1								5	8	7	5
V-14-2*02.CAADTGGNNKLTF.J-56*01	2	20	21								20	15		42
V-14-2*02.CAAEGGGSNAKLTF.J-42*01	5	9	37									24
V-14-2*02.CAAEGNNNAPRF.J-43*01	12	35	64								383	564	420	489
V-14-2*02.CAAENSGTYQRF.J-13*01	11	7	1								78	55	79	110
V-14-2*02.CAAENSNNRIFF.J-31*01	178	155	137				20	119		62	8	210
V-14-2*02.CAAERGGSNAKLTF.J-42*01	9	13	6
V-14-2*02.CAAESGGSNYKLTF.J-53*01	15	3	8				8	5	19
V-14-2*02.CAAESNNRIFF.J-31*01	44	115	39								540	477	371	289
V-14-2*02.CAAESYGNEKITF.J-48*01	6	11	5								1
V-14-2*02.CAAFNNAGAKLTF.J-39*01	61	32	54					1			655	755	439	663
V-14-2*02.CAAGANTGYQNFYF.J-49*01	12	7	6				25	16		1
V-14-2*02.CAAGDNTGKLTF.J-27*01	26	12	14				87	14		10
V-14-2*02.CAAGGFASALTF.J-35*01	26	17	19									30		18
V-14-2*02.CAAGGMDYANKMIF.J-47*02	4	4	10				24	81	63
V-14-2*02.CAAGGNNNNAPRF.J-43*01	8	13	30								525	157	290	106
V-14-2*02.CAAGGPSSSFSKLVF.J-50*01	5	7	13								64	74	43	68
V-14-2*02.CAAGGQGGSAKLIF.J-57*01	12	3	17				111	53	87	10
V-14-2*02.CAAGGSGGSNAKLTF.J-42*01	16	9	6				365	221	301	101
V-14-2*02.CAAGGYAQGLTF.J-26*01	5	11	15								66	158		51
V-14-2*02.CAAGGYGSSGNKLIF.J-32*01	36	90	35				122	106		111	9	1	15	2
V-14-2*02.CAAGGYQNFYF.J-49*01	37	17	35					4		19		36
V-14-2*02.CAAGGYTEGADRLTF.J-45*01	11	30	25								68	145	21	47
V-14-2*02.CAAGNNNNAPRF.J-43*01	3	2	1				4	1		3	64	13	3	41
V-14-2*02.CAAGRNTGYQNFYF.J-49*01	15	1	4				33
V-14-2*02.CAAGSAGNKLTF.J-17*01	69	36	20				111	138
V-14-2*02.CAAGSSGNKLIF.J-32*01	21	24	35				521	334	40	56
V-14-2*02.CAAGSSNTNKVVF.J-34*02	786	1179	881				7121	4943	3352	3423	1
V-14-2*02.CAAGSSNTNRVVF.J-34*02	1	1	2				1	2
V-14-2*02.CAAGSYQNFYF.J-49*01	2	5	4
V-14-2*02.CAAGVMNYNQGKLIF.J-23*01	10	1	9										103	1
V-14-2*02.CAAGVNNRIFF.J-31*01	5	4	2
V-14-2*02.CAAGYANKMIF.J-47*02	82	61	131				24	41				1
V-14-2*02.CAAGYGNEKITF.J-48*01	34	7	5								47	71	70	63
V-14-2*02.CAAHMNYNQGKLIF.J-23*01	15	50	3								129	133	99	124
V-14-2*02.CAAHNTNTGKLTF.J-27*01	39	31	28								36	167	70	34
V-14-2*02.CAAIFGGSNAKLTF.J-42*01	19	29	7				30	26
V-14-2*02.CAAIGAGAKLTF.J-39*01	8	16	1
V-14-2*02.CAAIGTNTGKLTF.J-27*01	31	41	5						18
V-14-2*02.CAAIGYGSSGNKLIF.J-32*01	5	3	5				92		39
V-14-2*02.CAAIMNTGYQNFYF.J-49*01	4	1	4										74
V-14-2*02.CAAINTGKLIF.J-37*01	3	19	5
V-14-2*02.CAAIPNTGKLTF.J-27*01	58	40	18				229	150	50
V-14-2*02.CAAIPNTGYQNFYF.J-49*01	1	26	3								208	140	94	169
V-14-2*02.CAAIRNNRIFF.J-31*01	37	28	6				34	32		6
V-14-2*02.CAAISGGSNAKLTF.J-42*01	64	23	41								878	1205	464	392
V-14-2*02.CAAITGNTGKLIF.J-37*01	1	1	2				4	19	6	2
V-14-2*02.CAAITNTGKLTF.J-27*01	42	39	26				1	60
V-14-2*02.CAAITNTGYQNFYF.J-49*01	3	19	23								7	7
V-14-2*02.CAAITSSSFSKLVF.J-50*01	4	5	4				141	94	17
V-14-2*02.CAAKGNYAQGLTF.J-26*01	10	9	8
V-14-2*02.CAAKGRGSALGRLHF.J-18*01	6	4	11				79
V-14-2*02.CAAKGSSGSWQLIF.J-22*01	14	35	23				376	114	49	12	6
V-14-2*02.CAAKRSSGSWQLIF.J-22*01	3	18	15
V-14-2*02.CAAKSGSFNKLTF.J-4*02	85	24	98				196	133	53	100		16	1
V-14-2*02.CAALGNNAGAKLTF.J-39*01	3	13	32								170	144	103
V-14-2*02.CAALGNTGYQNFYF.J-49*01	1	40	4								131		213
V-14-2*02.CAAMDGSSGNKLIF.J-32*01	19	26	41				1				13	5
V-14-2*02.CAAMDSNNRIFF.J-31*01	14	33	27				239	178	62	62
V-14-2*02.CAAMDYANKMIF.J-47*02	56	29	22				109	182	46	75	2	1		2
V-14-2*02.CAAMGDTGYQNFYF.J-49*01	33	19	10				1
V-14-2*02.CAAMGQGGSAKLIF.J-57*01	11	6	7								48	107		40
V-14-2*02.CAAMGQGTGSKLSF.J-58*01	28	14	5								89	102	15
V-14-2*02.CAAMGYQNFYF.J-49*01	8	21	9								14	68	70	30
V-14-2*02.CAAMRGNAGAKLTF.J-39*01	3	5	7
V-14-2*02.CAAMTTASLGKLQF.J-24*02	14	7	3				24	33
V-14-2*02.CAAMYNQGKLIF.J-23*01	22	22	30									92	29	18
V-14-2*02.CAANAGGSNAKLTF.J-42*01	10	16	4
V-14-2*02.CAANDNNNAPRF.J-43*01	25	25	22				313	359	149	134
V-14-2*02.CAANGSSGNKLIF.J-32*01	257	173	142				1310	1033	369	461	3	2	1	3
V-14-2*02.CAANLNTGYQNFYF.J-49*01	7	9	16								50	62
V-14-2*02.CAANLNYNQGKLIF.J-23*01	9	19	4								49	7
V-14-2*02.CAANMNYNQGKLIF.J-23*01	170	189	69					16			207	256	42	30
V-14-2*02.CAANNNNAPRF.J-43*01	2	1	1				4				1	1
V-14-2*02.CAANPGANTGKLTF.J-52*01	19	55	9				351	151	110	99
V-14-2*02.CAANPGGNYKPTF.J-6*01	8	2	24				1				2		5
V-14-2*02.CAANPGTGSNRLTF.J-28*01	16	8	4					10		2
V-14-2*02.CAANPGYQNFYF.J-49*01	4	5	6								10	120		6
V-14-2*02.CAANPSNYQLIW.J-33*01	10	10	7				43	118		50
V-14-2*02.CAANRGSNAKLTF.J-42*01	24	14	3								34	22
V-14-2*02.CAANSGTYQRF.J-13*01	267	354	299				9	4	1	1	52	354	58	31
V-14-2*02.CAANSNYQLIF.J-33*01	9	10	5				72	56	12	18			1
V-14-2*02.CAANTGANTGKLTF.J-52*01	136	261	139				4445	3106	1495	1403
V-14-2*02.CAANTGGLSGKLTF.J-2*01	14	7	34				658	388	254
V-14-2*02.CAANTNSAGNKLTF.J-17*01	14	10	2				13	12	12
V-14-2*02.CAANVGDNSKLIW.J-38*01	3	2	1				1	3
V-14-2*02.CAAPDRGSALGRLHF.J-18*01	1	5	9				283	204	92
V-14-2*02.CAAPSNNRIFF.J-31*01	34	10	3				500	323	131
V-14-2*02.CAAQNSNNRIFF.J-31*01	48	2	25				25	22		62
V-14-2*02.CAAQRNNNNAPRF.J-43*01	55	114	102				353	501	60	145
V-14-2*02.CAARDYANKMIF.J-47*02	6	1	1								73	59	57	17
V-14-2*02.CAAREGGRALIF.J-15*01	38	25	28				662	289	288	170	1	1	1
V-14-2*02.CAAREGNNNAPRF.J-43*01	1	5	1						1		1	1
V-14-2*02.CAARENTGYQNFYF.J-49*01	11	40	79				184	203	87	127
V-14-2*02.CAARFMNYNQGKLIF.J-23*01	1	1	6					21				1
V-14-2*02.CAARGNMGYKLTF.J-9*02	1	41	25				49	96	104	87
V-14-2*02.CAARGNNNNAPRF.J-43*01	634	880	571				841	776	161	501	104	186	6	5
V-14-2*02.CAARGTQVVGQLTF.J-5*01	31	58	69				857	325	279	396
V-14-2*02.CAARGYTEGADRLTF.J-45*01	1	2	4								1	4		3
V-14-2*02.CAARHMNTEGADRLTF.J-45*01	1	7	13							14
V-14-2*02.CAARHNYAQGLTF.J-26*01	23	45	33								792	627	732	475
V-14-2*02.CAARISGGNYKPTF.J-6*01	6	4	15
V-14-2*02.CAARNDNAPRF.J-43*01	2	1	1									3
V-14-2*02.CAARNNAGAKLTF.J-39*01	1	2	1								1	2
V-14-2*02.CAARNNNAQGLTF.J-26*01	4	1	1								2	3		2
V-14-2*02.CAARNNNKAPRF.J-43*01	2	5	1				3	4	1	2	2	1
V-14-2*02.CAARNNNNAPRL.J-43*01	1	1	6					2		2
V-14-2*02.CAARNNNTPRF.J-43*01	1	1	2							1	1
V-14-2*02.CAARNSNNRIFF.J-31*01	3	2	5				72	38	21	8		1
V-14-2*02.CAARNYAQGLTF.J-26*01	198	99	107								746	796	359	576
V-14-2*02.CAARRAGYQNFYF.J-49*01	10	17	8								15	28	50
V-14-2*02.CAARRDTGYQNFYF.J-49*01	85	35	55								285	293	350
V-14-2*02.CAARRHYANKMIF.J-47*02	4	11	10										64
V-14-2*02.CAARRNTGYQNFYF.J-49*01	11	9	1				1	1			275	136	109	53
V-14-2*02.CAARRSSGSWQLIF.J-22*01	2	1	1					2			1		1
V-14-2*02.CAARSNYNVLYF.J-21*01	11	34	35				1395	998	507	193	1
V-14-2*02.CAARSSNTNKVVF.J-34*02	25	10	7				127	77	34	39	4
V-14-2*02.CAARSYAQGLTF.J-26*01	31	69	78								7	1	15
V-14-2*02.CAARTMNYNQGKLIF.J-23*01	9	3	6				53	12	72
V-14-2*02.CAARTNTGYQNFYF.J-49*01	38	10	56				2		1			50		18
V-14-2*02.CAARVMNYNQGKLIF.J-23*01	23	57	24				111	95	23	29		2	5
V-14-2*02.CAARYMNYNQGKLIF.J-23*01	30	9	9									40	64
V-14-2*02.CAASAAGAGNTGKLIF.J-37*01	3	3	1							38
V-14-2*02.CAASAAGNTGKLIF.J-37*01	126	16	14				866	406	323	207
V-14-2*02.CAASAANYNQGKLIF.J-23*01	118	55	59				114	1	13		3	1	1
V-14-2*02.CAASAASGGNYKPTF.J-6*01	43	62	79				438	488	121	106	1
V-14-2*02.CAASAASNYNVLYF.J-21*01	6	32	25				63	39	53	109
V-14-2*02.CAASAATGYQNFYF.J-49*01	32	21	30								69	83	53	42
V-14-2*02.CAASADTGYQNFYF.J-49*01	3	2	1				3				1
V-14-2*02.CAASAGASGSWQLIF.J-22*01	39	11	7				314	86	200	121
V-14-2*02.CAASAGDTNAYKVIL.J-30*01	1	7	1								1	1
V-14-2*02.CAASAGGRGSALGRLHF.J-18*01	22	11	8
V-14-2*02.CAASAGGSNAKLTF.J-42*01	258	126	55				751	154	290	70	2	3	1	1
V-14-2*02.CAASAGGSNYQLIW.J-33*01	40	81	41				266	219	117	105
V-14-2*02.CAASAGGTGSNRLTF.J-28*01	80	80	43								693	326	225	163
V-14-2*02.CAASAGGYGSSGNKLIF.J-32*01	51	116	73				54		34	32	9
V-14-2*02.CAASAGNNNATRF.J-43*01	1	1	1									2
V-14-2*02.CAASAGNNNRIFF.J-31*01	1	1	1					1
V-14-2*02.CAASAGNSNNRIFF.J-31*01	339	408	375				8002	3604	3212	2575		1
V-14-2*02.CAASAGNYKYVF.J-40*01	10	2	10				14	16			4		2
V-14-2*02.CAASAGNYNQGKLIF.J-23*01	3	1	1				3	1		1		1	2	1
V-14-2*02.CAASAGSGGNYKPTF.J-6*01	30	16	3				526	300	154	131
V-14-2*02.CAASAGSNNRIFF.J-31*01	1	2	2				7	8	2	1
V-14-2*02.CAASAGTGDYKYVF.J-40*01	2	4	4								6	4	2
V-14-2*02.CAASAGTGHYKYVF.J-40*01	1	1	3									2
V-14-2*02.CAASAGTGNCKYVF.J-40*01	1	6	1								12	10	2	1
V-14-2*02.CAASAGTGNYKHVF.J-40*01	3	2	1								3	1	2
V-14-2*02.CAASAGTGNYKYAF.J-40*01	3	1	1								36	18	6
V-14-2*02.CAASAGTGNYKYVL.J-40*01	1	3	5								33	55	5	1
V-14-2*02.CAASAGTGNYNYVF.J-40*01	4	2	2								5		7	1
V-14-2*02.CAASAHAQGLTF.J-26*01	23	12	7				91	114	20	36
V-14-2*02.CAASAHNAGAKLTF.J-39*01	7	3	9								230	95	37	31
V-14-2*02.CAASAHNYAQGLTF.J-26*01	21	18	5				71	41	83		2
V-14-2*02.CAASAHTGNYKYVF.J-40*01	10	6	26									1	32
V-14-2*02.CAASAHTGYQNFYF.J-49*01	52	59	23								1007	959	935	169
V-14-2*02.CAASAITGYQNFYF.J-49*01	4	32	7				1			1	15	4	3
V-14-2*02.CAASAITTMPHSF.J-43*01	1	2	1					1
V-14-2*02.CAASALANAYKVIF.J-30*01	4	4	13						34
V-14-2*02.CAASALSNYNVLYF.J-21*01	133	96	59				7	37		16
V-14-2*02.CAASAMNYNQGKLIF.J-23*01	1	1	1				29				2	2		1
V-14-2*02.CAASANKMIF.J-47*02	1	3	1								3	5	2	3
V-14-2*02.CAASANNNAGAKLTF.J-39*01	165	189	158				186	88	11	51		17
V-14-2*02.CAASANNNNAQRF.J-43*01	3	1	1											1
V-14-2*02.CAASANNNNEPRF.J-43*01	3	1	1					1
V-14-2*02.CAASANNNNTPRF.J-43*01	2	3	1						5		2	4
V-14-2*02.CAASANNRIFF.J-31*01	2	1	1				2	1	2	2
V-14-2*02.CAASANNRNAPRF.J-43*01	1	1	1
V-14-2*02.CAASANNYAQGLTF.J-26*01	1	1	1				4	2			5	5	2
V-14-2*02.CAASANSNNRIFF.J-31*01	8	8	3				25	24	5	10			1
V-14-2*02.CAASANSNYQLIW.J-33*01	41	22	12					1			226	127	59	81
V-14-2*02.CAASANTGNYKYVF.J-40*01	1	2	3				2			1	9	8	1
V-14-2*02.CAASANTGYKNFYF.J-49*01	3	3	4				1	3	1		2	1
V-14-2*02.CAASANTGYQKFYF.J-49*01	2	1	2				1		1	1
V-14-2*02.CAASANTNNNAPRF.J-43*01	2	1	1
V-14-2*02.CAASANYAQGLTF.J-26*01	2	4	1				4				5	5	3	2
V-14-2*02.CAASAPDTNAYKVIF.J-30*01	13	32	10					31		57
V-14-2*02.CAASAPGTGYQNFYF.J-49*01	14	5	6					31
V-14-2*02.CAASAPNNNNAPRF.J-43*01	91	138	70				28	11		47	28	222	54
V-14-2*02.CAASAPNTGKLTF.J-27*01	151	152	135				2187	1479	699	586
V-14-2*02.CAASAPTGYQNFYL.J-49*01	2	1	1								5	3	9	2
V-14-2*02.CAASAQTGGYKVVF.J-12*02	16	1	5								50	12	1	1
V-14-2*02.CAASARATNAYKVIF.J-30*01	3	41	13						33
V-14-2*02.CAASARDRGSALGRLHF.J-18*01	12	20	50								323	325	90	126
V-14-2*02.CAASARGTGANTGKLTF.J-52*01	149	70	25				18	8	24
V-14-2*02.CAASARNNNNAPRF.J-43*01	1	2	2								2	2	2
V-14-2*02.CAASASAGNKLTF.J-17*01	101	77	74				148	95	22	38
V-14-2*02.CAASASGTGNTGKLIF.J-37*01	11	26	6								331	172	172	30
V-14-2*02.CAASASGTYQRF.J-13*01	14	13	31				2	1				16
V-14-2*02.CAASASLGKLQF.J-24*02	2	2	3
V-14-2*02.CAASASNTNKVVF.J-34*02	4	3	1				20	12	5	3	6
V-14-2*02.CAASASNYNQGKLIF.J-23*01	1	23	19				359	152	116
V-14-2*02.CAASASYAQGLTF.J-26*01	32	38	54				255	80	78	121
V-14-2*02.CAASASYQNFYF.J-49*01	7	1	13				1
V-14-2*02.CAASATGTGNTGKLIF.J-37*01	35	13	5								182	296	64	109
V-14-2*02.CAASAVNYNQGKLIF.J-23*01	31	105	34								450	283	213	248
V-14-2*02.CAASAWAQGLTF.J-26*01	1	26	7				26	58	14
V-14-2*02.CAASAWDNNAPRF.J-43*01	30	47	34				1	1			169	163	387	71
V-14-2*02.CAASAWDNRIFF.J-31*01	5	7	10
V-14-2*02.CAASAWEGNTGKLIF.J-37*01	23	3	9
V-14-2*02.CAASAWGGRALIF.J-15*01	22	18	10				71	102	52
V-14-2*02.CAASAWGNEKITF.J-48*01	150	196	87				1245	767	474	260
V-14-2*02.CAASAWGTNTGKLTF.J-27*01	41	14	22				494	237	124
V-14-2*02.CAASAWNAGAKLTF.J-39*01	1	11	12									27
V-14-2*02.CAASAWNSNNRIFF.J-31*01	230	212	267				62	214	82	53
V-14-2*02.CAASAWSNNRIFF.J-31*01	4	31	1				246	206	270	137
V-14-2*02.CAASAWSSGNKLIF.J-32*01	30	23	13								22	33	27
V-14-2*02.CAASAWTGNTGKLIF.J-37*01	44	84	51					73	1	34
V-14-2*02.CAASAWYNQGKLIF.J-23*01	9	15	11				33		37
V-14-2*02.CAASAYTNKVVF.J-34*02	3	12	11								19	69	3
V-14-2*02.CAASDANKMIF.J-47*02	131	57	47				645	373	377	175	2
V-14-2*02.CAASDANNAPRF.J-43*01	16	4	9				1				12
V-14-2*02.CAASDASGSWQLIF.J-22*01	3	12	11				98	102	32	51
V-14-2*02.CAASDASSGSWQLIF.J-22*01	19	23	36				627	265	293	85
V-14-2*02.CAASDDNNAPRF.J-43*01	1	2	1				12	3	2
V-14-2*02.CAASDDNRIFF.J-31*01	1	1	5
V-14-2*02.CAASDGANTGKLTF.J-52*01	90	180	100				2667	1818	795	829
V-14-2*02.CAASDGGGSAKLIF.J-57*01	5	6	6				1
V-14-2*02.CAASDGGTGSNRLTF.J-28*01	7	13	3								11
V-14-2*02.CAASDGNEKITF.J-48*01	27	10	27				690	392	213	57
V-14-2*02.CAASDGNNAPRF.J-43*01	41	69	67				2	2		1	11	26		1
V-14-2*02.CAASDGNNNNAPRF.J-43*01	3	3	2				3	1		1		2	2
V-14-2*02.CAASDGNSRIFF.J-31*01	1	2	2
V-14-2*02.CAASDGSALGRLHF.J-18*01	32	86	7				522	154	185	122
V-14-2*02.CAASDGSGSWQLIF.J-22*01	7	30	6					1			24	16
V-14-2*02.CAASDGSSGNKLIF.J-32*01	20	3	1				24		54		1	4
V-14-2*02.CAASDGTGYQNFYF.J-49*01	58	61	127				19	112				1	1	49
V-14-2*02.CAASDGTNTGKLTF.J-27*01	98	118	123				3431	1944	1215	1200
V-14-2*02.CAASDHSNNRIFF.J-31*01	16	12	5				113	50		23
V-14-2*02.CAASDHTGYQNFYF.J-49*01	25	6	1					14			30	47	42	93
V-14-2*02.CAASDLYGSSGNKLIF.J-32*01	2	26	7								85	153	128
V-14-2*02.CAASDNNAPRF.J-43*01	4	7	9						2	1		2
V-14-2*02.CAASDNNKAPRF.J-43*01	8	6	5				32	19	12	5
V-14-2*02.CAASDNNKNPRF.J-43*01	1	1	2				2		2
V-14-2*02.CAASDNNNAKRF.J-43*01	4	1	2				21	19	2	6
V-14-2*02.CAASDNNNALRF.J-43*01	7	1	2				10	13	2	1
V-14-2*02.CAASDNNNAPLLF.J-43*01	1	2	2				4	3	1	1
V-14-2*02.CAASDNNNAPRS.J-43*01	1	2	2				4	1	1	1
V-14-2*02.CAASDNNNASRF.J-43*01	6	2	1				8	20
V-14-2*02.CAASDNNNGPRF.J-43*01	2	2	1				6	6	1	3
V-14-2*02.CAASDNNNKAPRF.J-43*01	2	3	1								1
V-14-2*02.CAASDNNNRIFF.J-31*01	3	3	1				9	3	4				1
V-14-2*02.CAASDNNNTPRF.J-43*01	1	4	5				14	6	1	4
V-14-2*02.CAASDNNRAPRF.J-43*01	2	1	1				3	1	1	1
V-14-2*02.CAASDNNTAPRF.J-43*01	5	4	3				2	3	1
V-14-2*02.CAASDNNYAPRF.J-43*01	1	1	2				1	3	1
V-14-2*02.CAASDNNYAQGLTF.J-26*01	1	2	1
V-14-2*02.CAASDNSAGNKLTF.J-17*01	132	131	87				428	460	150	207
V-14-2*02.CAASDNTNTGKLTF.J-27*01	1	2	2				4	8	3	2	3	1	1	2
V-14-2*02.CAASDNYAQGLTF.J-26*01	8	2	4				2	2	1		28	16	19	8
V-14-2*02.CAASDNYNVLYF.J-21*01	75	29	80				766	354	141	61
V-14-2*02.CAASDNYQLIW.J-33*01	87	55	38				771	384	506	402				1
V-14-2*02.CAASDPNTGKFTF.J-27*01	1	1	1				5	2	2	1
V-14-2*02.CAASDPNTGKLTF.J-27*01	278	313	235				2247	2806	720	809
V-14-2*02.CAASDPSNNRIFF.J-31*01	12	8	5				521	355	280	66
V-14-2*02.CAASDQGKLIF.J-23*01	57	86	24				6	44		2		18
V-14-2*02.CAASDRGSALGRLHF.J-18*01	2	1	1				5	7	1				1
V-14-2*02.CAASDRGSNAKLTF.J-42*01	2	2	8									55		31
V-14-2*02.CAASDRQGGRALIF.J-15*01	3	54	8				161	1	1	17
V-14-2*02.CAASDSGTYQRF.J-13*01	19	8	37				587	301	16		5	2	2	2
V-14-2*02.CAASDSNNAPRF.J-43*01	3	12	2				103	215	20	41
V-14-2*02.CAASDSNNRIFF.J-31*01	17	19	16				120	82	41	18
V-14-2*02.CAASDTGKLIF.J-37*01	9	40	15				80
V-14-2*02.CAASDTNTGKLTF.J-27*01	9	10	5				170	121	38		2	2	3
V-14-2*02.CAASDWNNNAPRF.J-43*01	2	1	1				3				2		4
V-14-2*02.CAASDYANKMIF.J-47*02	160	350	201				42	3		13	330	572	347	103
V-14-2*02.CAASDYNNAPRF.J-43*01	12	7	29				5	1				1
V-14-2*02.CAASDYNVLYF.J-21*01	1	2	6				1					3
V-14-2*02.CAASEAGNNNAPRF.J-43*01	1	1	1
V-14-2*02.CAASEANKMIF.J-47*02	21	63	27				57	104	20	31
V-14-2*02.CAASEANTGKLTF.J-27*01	48	13	31				42	83	2	5	13			13
V-14-2*02.CAASEANYNQGKLIF.J-23*01	4	18	36									1	1
V-14-2*02.CAASEDNVLYF.J-21*01	14	40	9				117	91	26	59
V-14-2*02.CAASEDTGYQNFYF.J-49*01	4	3	1				1	1				1	1
V-14-2*02.CAASEEGKLIF.J-23*01	4	1	9
V-14-2*02.CAASEEGTGANTGKLTF.J-52*01	4	7	3					15	46
V-14-2*02.CAASEFANKMIF.J-47*02	1	13	7								22
V-14-2*02.CAASEGDTNAYKVIF.J-30*01	120	137	80				1358	954	158	422	1	1
V-14-2*02.CAASEGGNNNAPRF.J-43*01	44	29	49				275	165	196	124
V-14-2*02.CAASEGGNTGKLIF.J-37*01	146	116	123				1025	541	264	425
V-14-2*02.CAASEGGTGYQNFYF.J-49*01	20	44	23								42	77		79
V-14-2*02.CAASEGHNNAPRF.J-43*01	3	1	3								1		1
V-14-2*02.CAASEGNNNAKRF.J-43*01	1	1	1					1					1
V-14-2*02.CAASEGNNNATRF.J-43*01	1	1	2					1
V-14-2*02.CAASEGNNNTPRF.J-43*01	3	7	3					1			3	2
V-14-2*02.CAASEGNNRAPRF.J-43*01	2	1	1					1			1
V-14-2*02.CAASEGNTGKLIF.J-37*01	156	100	87				490	449	32	12
V-14-2*02.CAASEGNTGKLTF.J-27*01	104	150	54				221	214	34	19				59
V-14-2*02.CAASEGNYKYVF.J-40*01	8	33	5				159	106	37	53
V-14-2*02.CAASEGNYQLIW.J-33*01	6	1	1					1			2	14	2	1
V-14-2*02.CAASEGSALGRLHF.J-18*01	11	5	29				178	34	170	3
V-14-2*02.CAASEGSNNRIFF.J-31*01	1	1	2				3	2	1
V-14-2*02.CAASEGTGYQNFYL.J-49*01	3	2	1				8	2
V-14-2*02.CAASEGYNKGKLIF.J-23*01	2	2	1				5	3	1	2
V-14-2*02.CAASEGYNVLYF.J-21*01	4	2	3				187	139		60
V-14-2*02.CAASEHYAQGLTF.J-26*01	58	36	8				16				2
V-14-2*02.CAASEINTGNYKYVF.J-40*01	7	24	13				5				156	187	169	84
V-14-2*02.CAASEITGYQNFYF.J-49*01	21	20	1								150	147	59
V-14-2*02.CAASEMTGNTGKLIF.J-37*01	45	36	27					1			65	86
V-14-2*02.CAASENNNAPRF.J-43*01	11	13	6				7	6	2	2		1	2
V-14-2*02.CAASENNYAQGLTF.J-26*01	223	297	129				31				308	755	243	180
V-14-2*02.CAASENNYQLIW.J-33*01	1	2	1								2	3	1
V-14-2*02.CAASEPNTGKLTF.J-27*01	26	7	33				661	373	107	161
V-14-2*02.CAASEPNTNKVVF.J-34*02	11	32	40				702	343	379	94
V-14-2*02.CAASEQGGRALIF.J-15*01	42	136	58				1372	491	358	354
V-14-2*02.CAASESGTYQRF.J-13*01	21	1	49				65	16
V-14-2*02.CAASESNNQLIW.J-33*01	2	2	4								7	12	3	3
V-14-2*02.CAASESNTNKVVF.J-34*02	31	4	39				530	179	188	55
V-14-2*02.CAASESNYQLIL.J-33*01	3	1	2					2			36	52	15	7
V-14-2*02.CAASESTGYQNFYF.J-49*01	30	35	1				110	162	41	34				1
V-14-2*02.CAASEYANKMIF.J-47*02	5	5	40								239	710	54
V-14-2*02.CAASEYNNNAPRF.J-43*01	5	1	4								1	1
V-14-2*02.CAASEYNVLYF.J-21*01	11	22	2				1				19
V-14-2*02.CAASFNNNAPRF.J-43*01	47	55	68				418	596	365	325
V-14-2*02.CAASFVGDNSKLIL.J-38*01	1	1	1				9	5		1
V-14-2*02.CAASFVGDNSKLIW.J-38*01	151	171	160				2375	1189	639	725
V-14-2*02.CAASFYANKMIF.J-47*02	3	19	15								173	208	159	217
V-14-2*02.CAASGAGTGSNRLTF.J-28*01	62	111	78				32	34		68
V-14-2*02.CAASGANTGKLTF.J-52*01	468	548	346				40	75	11	44	174	378	45	60
V-14-2*02.CAASGAPGYQNFYF.J-49*01	24	18	46				116	12			1
V-14-2*02.CAASGASAGNKLTF.J-17*01	1	16	5					1
V-14-2*02.CAASGATGGNNKLTF.J-56*01	11	6	12					24	112	75			1
V-14-2*02.CAASGFGSSGNKLIF.J-32*01	5	12	17				56	88	29	46	3
V-14-2*02.CAASGGASSSFSKLVF.J-50*01	10	11	12				39							1
V-14-2*02.CAASGGGTGYQNFYF.J-49*01	47	83	32				21		14	45			1
V-14-2*02.CAASGGLNYNQGKLIF.J-23*01	14	3	9
V-14-2*02.CAASGGLSGKLTF.J-2*01	35	34	13				774	305	502	218
V-14-2*02.CAASGGNNNNAPRF.J-43*01	1	2	1				3	1			2	1
V-14-2*02.CAASGGPGNYKYVF.J-40*01	5	1	10
V-14-2*02.CAASGGSSSFSKLVF.J-50*01	50	54	40								173	78	129	19
V-14-2*02.CAASGGTGANTGKLTF.J-52*01	39	8	3				260	119	208
V-14-2*02.CAASGITGNTGKLIF.J-37*01	5	1	28				211	73	227		1
V-14-2*02.CAASGLSGSFNKLTF.J-4*02	8	19	7				20	66		131				1
V-14-2*02.CAASGMSNYNVLYF.J-21*01	48	32	61					1	1	1	1057	490	569	780
V-14-2*02.CAASGNGGSNAKLTF.J-42*01	12	20	2
V-14-2*02.CAASGNNNKAPRF.J-43*01	3	3	1				1	1			16	9	1	4
V-14-2*02.CAASGNNNNNAPRF.J-43*01	2	1	1
V-14-2*02.CAASGNSNNRIFF.J-31*01	6	2	1				253	147	62	64
V-14-2*02.CAASGPTGANTGKLTF.J-52*01	11	13	17				30	13	20	35
V-14-2*02.CAASGQGGSAKLIF.J-57*01	82	113	83				3	1	1		187	215	183	161
V-14-2*02.CAASGQGTGSKLSF.J-58*01	72	120	59				579	646	290	220		4
V-14-2*02.CAASGRNNNAPRF.J-43*01	1	3	1								5	5	2
V-14-2*02.CAASGSGTGNTGKLIF.J-37*01	1	7	14								1
V-14-2*02.CAASGSGTYQRF.J-13*01	70	39	56				7	2		3
V-14-2*02.CAASGSNSAGNKLTF.J-17*01	18	47	7				120	42	21	22
V-14-2*02.CAASGSNTGANTGKLTF.J-52*01	42	29	28				16
V-14-2*02.CAASGSSAGNKLTF.J-17*01	1	1	18						1
V-14-2*02.CAASGSSGGNYKPTF.J-6*01	37	33	90				3	36		88		2
V-14-2*02.CAASGSSNNRIFF.J-31*01	106	37	77				1153	1316	441	594
V-14-2*02.CAASGSTGNYKYVF.J-40*01	142	206	138				243	380	89	98
V-14-2*02.CAASGTTASLGKLQF.J-24*02	88	70	38					2	1		268	639	457	155
V-14-2*02.CAASGTTGNTGKLIF.J-37*01	22	33	40					16
V-14-2*02.CAASGVNTGNYKYVF.J-40*01	47	36	8				1	1			344	539	254	222
V-14-2*02.CAASGVTGNTGKLIF.J-37*01	17	53	37								527	446	577	162
V-14-2*02.CAASGWGGRALIF.J-15*01	2	6	20				1				49	18
V-14-2*02.CAASGWGSSGNKLIF.J-32*01	21	62	29				24	46		13
V-14-2*02.CAASGWNYNQGKLIF.J-23*01	23	6	1				26	10
V-14-2*02.CAASGYNNNAPRF.J-43*01	1	11	6					1		1	9	12	5	1
V-14-2*02.CAASHPNTGKLTF.J-27*01	22	14	8				154	133		5
V-14-2*02.CAASHSGTYQRF.J-13*01	10	31	41				2		1		276	188	229	182
V-14-2*02.CAASHSGYNKLTF.J-11*01	15	8	4								310	146	106	65
V-14-2*02.CAASHSNNRIFF.J-31*01	1	1	1				1	2	1
V-14-2*02.CAASHTGNTGKLIF.J-37*01	4	3	5				94	222	107	70
V-14-2*02.CAASHYANKMIF.J-47*02	59	120	17								1320	908	887	338
V-14-2*02.CAASIGGSSGNKLIF.J-32*01	17	11	7				21	172	46	18
V-14-2*02.CAASIGNNNAPRF.J-43*01	30	43	21				27			15
V-14-2*02.CAASIGNYNQGKLIF.J-23*01	15	16	5											60
V-14-2*02.CAASIQGGRALIF.J-15*01	9	24	3				127	89	21	48	1
V-14-2*02.CAASKAGNYKYVF.J-40*01	13	14	10
V-14-2*02.CAASKDNNNAPRF.J-43*01	42	71	27				361	294	139	217	1	3
V-14-2*02.CAASKGSNNRIFF.J-31*01	125	105	125				33	74		39
V-14-2*02.CAASKGTGSKLSF.J-58*01	46	6	24				228	54	7	49
V-14-2*02.CAASKNTGYQNFYF.J-49*01	151	157	72					1			482	962	253	188
V-14-2*02.CAASKRNNNAPRF.J-43*01	57	79	66				1				305	234	131	95
V-14-2*02.CAASKSNYNVLYF.J-21*01	21	27	10						3
V-14-2*02.CAASKTGNTGKLIF.J-37*01	2	24	23				184	171	128	29
V-14-2*02.CAASLAGYQNFYF.J-49*01	2	5	9								28	73
V-14-2*02.CAASLANTNKVVF.J-34*02	12	21	11				186	102	156	139
V-14-2*02.CAASLANYNQGKLIF.J-23*01	40	12	4								150	159	18	173
V-14-2*02.CAASLATGYQNFYF.J-49*01	1	19	9
V-14-2*02.CAASLGDTNAYKVIF.J-30*01	20	8	24				192	158	87	135
V-14-2*02.CAASLGNYNQGKLIF.J-23*01	26	26	15				33		52	48	1	48	1
V-14-2*02.CAASLINNYAQGLTF.J-26*01	2	11	1
V-14-2*02.CAASLMGYKLTF.J-9*02	47	13	11									3
V-14-2*02.CAASLNNNSAPRF.J-43*01	1	1	1							2	1	1		1
V-14-2*02.CAASLNSAGNKLTF.J-17*01	114	186	123					35			163	220		32
V-14-2*02.CAASLNSNYQLIW.J-33*01	6	3	7								133	152	261	124
V-14-2*02.CAASLNTGYQNFYF.J-49*01	24	27	10				368	204	118	76	3	2
V-14-2*02.CAASLPGSWQLIF.J-22*01	19	4	13				62	160	23	16
V-14-2*02.CAASLRNNNAPRF.J-43*01	74	108	52				11	20	28	57		11	16
V-14-2*02.CAASLSAGNKLTF.J-17*01	3	9	5				182	89	69	67
V-14-2*02.CAASLSNYNQGKLIF.J-23*01	74	12	24									70
V-14-2*02.CAASLSNYQLIW.J-33*01	108	93	130								86	403	130	239
V-14-2*02.CAASLYANKMIF.J-47*02	41	19	13				51		35		7			2
V-14-2*02.CAASLYNVLYF.J-21*01	1	8	10
V-14-2*02.CAASMGGSSGNKLIF.J-32*01	4	30	11				13	24				28
V-14-2*02.CAASMNNNNAPRF.J-43*01	10	21	16				1				140	126	188
V-14-2*02.CAASMNTGGLSGKLTF.J-2*01	16	5	9				351	216	58
V-14-2*02.CAASNAGAKLTF.J-39*01	3	1	2								2	1	2	1
V-14-2*02.CAASNAGNTGKLIF.J-37*01	19	3	7				100	27	35	24
V-14-2*02.CAASNAGNYKYVF.J-40*01	19	53	47								167	110	33	168
V-14-2*02.CAASNANTGKLTF.J-27*01	18	7	1				1
V-14-2*02.CAASNGNNNAPRF.J-43*01	6	16	13				461	268	132	34	1
V-14-2*02.CAASNGNNRIFF.J-31*01	23	41	47				78	85		18
V-14-2*02.CAASNHYAQGLTF.J-26*01	10	8	10
V-14-2*02.CAASNMNYNQGKLIF.J-23*01	20	1	9					15			1	1
V-14-2*02.CAASNNNAPRF.J-43*01	4	4	8				5	1			1	4		1
V-14-2*02.CAASNNNKAPRF.J-43*01	6	5	4				19	20	5	3	1
V-14-2*02.CAASNNNNAPRL.J-43*01	1	6	4				16	20
V-14-2*02.CAASNNNNRIFF.J-31*01	3	4	3				22	32	2	1		1
V-14-2*02.CAASNNNRAPRF.J-43*01	1	1	2				2			1	1			1
V-14-2*02.CAASNNNSAPRF.J-43*01	2	1	1				2	5	1	1	1	1
V-14-2*02.CAASNNNTAPRF.J-43*01	20	2	1					2	1
V-14-2*02.CAASNPNTGKLTF.J-27*01	15	1	2				206	123	1	39
V-14-2*02.CAASNSNDRIFF.J-31*01	1	4	1					1
V-14-2*02.CAASNSNNAPRF.J-43*01	1	4	5				2	1	2	2	1	15
V-14-2*02.CAASNSNNKIFF.J-31*01	1	17	2				4	10	2	2
V-14-2*02.CAASNSNNNAPRF.J-43*01	10	9	11				1	2	1	1	97	106
V-14-2*02.CAASNSNNNNAPRF.J-43*01	6	5	1					2		2
V-14-2*02.CAASNSNNRIFF.J-31*01	2524	3987	2417				4528	5069	2062	2718	2	163	3
V-14-2*02.CAASNSNNRILF.J-31*01	5	2	1				3	3	18	22
V-14-2*02.CAASNSNNRISF.J-31*01	2	7	1				2		1	4
V-14-2*02.CAASNSNNRSFF.J-31*01	1	2	2				4	1	1
V-14-2*02.CAASNSNNRTFF.J-31*01	4	3	1					13	2
V-14-2*02.CAASNSNTNKVVF.J-34*02	54	47	18				1398	684	411	369
V-14-2*02.CAASNSNYQLIW.J-33*01	1	2	1				5	7	1	1	1
V-14-2*02.CAASNSSNRIFF.J-31*01	1	2	2				2	9	1
V-14-2*02.CAASNTGNTGKLIF.J-37*01	58	49	40				67	64	60	163		10
V-14-2*02.CAASNTNTGKFTF.J-27*01	2	1	1										2
V-14-2*02.CAASNYANKMIF.J-47*02	29	43	23								422	246	68	188
V-14-2*02.CAASPDTGYQNFYF.J-49*01	1	2	1
V-14-2*02.CAASPGNQNFYF.J-49*01	3	3	5								12	9	6	3
V-14-2*02.CAASPGRGSALGRLHF.J-18*01	7	9	1								31		101	71
V-14-2*02.CAASPGYKNFYF.J-49*01	3	1	1								26	13	9	3
V-14-2*02.CAASPGYQNFYL.J-49*01	2	2	2								41	20	20	30
V-14-2*02.CAASPGYQSFYF.J-49*01	2	1	3								7	2	8	5
V-14-2*02.CAASPHNNNAPRF.J-43*01	1	1	1
V-14-2*02.CAASPLNAGAKLTF.J-39*01	7	5	6
V-14-2*02.CAASPNSGGSNAKLTF.J-42*01	2	1	3				1				2	4	1
V-14-2*02.CAASPNTGYQNFYL.J-49*01	5	7	10					1
V-14-2*02.CAASPNTGYQNLYF.J-49*01	1	3	1
V-14-2*02.CAASPNTGYQSFYF.J-49*01	2	2	4
V-14-2*02.CAASPPVNTGNYKYVF.J-40*01	5	8	21									58
V-14-2*02.CAASPSNNNAPRF.J-43*01	1	1	2
V-14-2*02.CAASPTGYQNFYF.J-49*01	228	241	115							14	377	658	381	158
V-14-2*02.CAASQAGNTGKLIF.J-37*01	19	45	34				1333	576	414	659
V-14-2*02.CAASQGNYKYVF.J-40*01	5	21	17				63	53
V-14-2*02.CAASQMNYNQGKLIF.J-23*01	9	10	21					1
V-14-2*02.CAASQRNNNAPRF.J-43*01	25	18	46								593	511	285	297
V-14-2*02.CAASQSAGNKLTF.J-17*01	15	26	16				39	50
V-14-2*02.CAASQTGNTRKLIF.J-37*01	1	1	1				8	3	3	4
V-14-2*02.CAASQWNNNAPRF.J-43*01	4	5	14
V-14-2*02.CAASRADYANKMIF.J-47*02	8	11	18								2
V-14-2*02.CAASRAGNTGKLIF.J-37*01	42	24	36				189	185	55	23	4
V-14-2*02.CAASRANNNAPRF.J-43*01	76	32	55				2	1			376	427	417	138
V-14-2*02.CAASRANYGNEKITF.J-48*01	28	66	23				75	185	30	14		19	63
V-14-2*02.CAASRATGYQNFYF.J-49*01	5	7	11									17
V-14-2*02.CAASRDNNNAPRF.J-43*01	3	4	3				2	2	1		2	3	4	3
V-14-2*02.CAASRDSNYQLIW.J-33*01	83	48	20							1	842	285	1170	729
V-14-2*02.CAASRENVGDNSKLIW.J-38*01	1	17	14
V-14-2*02.CAASRETNKVVF.J-34*02	24	3	4				37	79
V-14-2*02.CAASRGDTNTGKLTF.J-27*01	5	23	37				288	85	121	48	1
V-14-2*02.CAASRGDYANKMIF.J-47*02	101	39	44						17		2	89	56
V-14-2*02.CAASRGGTGNYKYVF.J-40*01	18	5	15								75	29	127	88
V-14-2*02.CAASRGGTGSNRLTF.J-28*01	11	4	14								14
V-14-2*02.CAASRGNSNNRIFF.J-31*01	48	163	90				792	509	228	313		1	1
V-14-2*02.CAASRGNTEGADRLTF.J-45*01	5	2	5				96	73	73	40
V-14-2*02.CAASRGNYGNEKITF.J-48*01	17	84	27					1			24	87		20
V-14-2*02.CAASRGTGYQNFYF.J-49*01	34	9	6				261	80	26		1
V-14-2*02.CAASRHNNNAPRF.J-43*01	16	20	1					1			436	322	511	320
V-14-2*02.CAASRLNYNQGKLIF.J-23*01	17	11	1									9
V-14-2*02.CAASRMDYANKMIF.J-47*02	68	42	28								291	396	440	165
V-14-2*02.CAASRNNNNAPRL.J-43*01	2	2	2								1	36	4	3
V-14-2*02.CAASRNNNTAPRF.J-43*01	5	2	6										1
V-14-2*02.CAASRNRIFF.J-31*01	9	17	1								2	49
V-14-2*02.CAASRNSNNRIFF.J-31*01	2	1	2				15	3	3	1		23
V-14-2*02.CAASRNTGGLSGKLTF.J-2*01	1	8	1
V-14-2*02.CAASRNYNVLYF.J-21*01	10	21	26					1			305	144	81	46
V-14-2*02.CAASRPNNNAPRF.J-43*01	21	7	43								363	183	360	255
V-14-2*02.CAASRPTGYQNFYF.J-49*01	10	23	13								1	1
V-14-2*02.CAASRRNNNAPRF.J-43*01	94	142	103				1				200	323	67	47
V-14-2*02.CAASRTGNTGKLIF.J-37*01	390	340	391				4733	3685	1626	1819	10
V-14-2*02.CAASRVGNTGKLIF.J-37*01	41	46	16								24
V-14-2*02.CAASRVNTGNYKYVF.J-40*01	82	114	96								64	55	14
V-14-2*02.CAASSANNNAPRF.J-43*01	2	6	23				44	24	34	46	1
V-14-2*02.CAASSANTGANTGKLTF.J-52*01	3	4	4								1
V-14-2*02.CAASSASSFSKLVF.J-50*01	5	8	18					13	47	9
V-14-2*02.CAASSGNNNAPRF.J-43*01	77	144	121				85	82	28	71	11	30	2
V-14-2*02.CAASSGSNAKLTF.J-42*01	21	53	52											28
V-14-2*02.CAASSGSWQLIF.J-22*01	1	1	1				1	1			1
V-14-2*02.CAASSGTGNTGKLIF.J-37*01	45	6	17				281	91	95	15
V-14-2*02.CAASSGTYQRF.J-13*01	17	132	12				247	107	30	176	1	3	3	1
V-14-2*02.CAASSLSNYNVLYF.J-21*01	1	48	21				1				64	35		59
V-14-2*02.CAASSMSNYNVLYF.J-21*01	24	16	29				202	109	172	125		1
V-14-2*02.CAASSNNNAGAKLTF.J-39*01	112	181	39					34				8	1
V-14-2*02.CAASSNNNAPRF.J-43*01	4	1	1				2	7	2	6	1	1	1
V-14-2*02.CAASSSFSKLVF.J-50*01	136	70	70					18		19			2
V-14-2*02.CAASSSGQKLVF.J-16*01	1	1	3				42	20	7	4
V-14-2*02.CAASSSGTYQRF.J-13*01	27	14	13								23	3	56
V-14-2*02.CAASSSNTNKVVF.J-34*02	12	8	9				50	47	13	23
V-14-2*02.CAASSSSNNRIFF.J-31*01	23	6	3				1	33					27
V-14-2*02.CAASSTSGGNYKPTF.J-6*01	27	24	26				290	180	182	63
V-14-2*02.CAASSWNSNNRIFF.J-31*01	15	5	1
V-14-2*02.CAASSYANKMIF.J-47*02	32	31	34				1				716	474	381	314
V-14-2*02.CAASSYNTNTGKLTF.J-27*01	5	2	35								148	188	246	210
V-14-2*02.CAASSYTNKVVF.J-34*02	15	6	8								40	35	89
V-14-2*02.CAASTAGYQNFYF.J-49*01	25	19	11								33	29		32
V-14-2*02.CAASTGNYKYVF.J-40*01	357	169	264				3				1404	1948	697	588
V-14-2*02.CAASTGNYNQGKLIF.J-23*01	17	64	7				253	98	155	75			1
V-14-2*02.CAASTLNYNQGKLIF.J-23*01	8	17	20				37		8	1
V-14-2*02.CAASTMNYNQGKLIF.J-23*01	9	31	18				235	280	162	37
V-14-2*02.CAASTNNNAPRF.J-43*01	105	74	46				1784	1035	729	441
V-14-2*02.CAASTNTGKLTF.J-27*01	11	10	11				1	2			1	3
V-14-2*02.CAASTQGGRALIF.J-15*01	152	64	68				400	219	124	10
V-14-2*02.CAASTSYQNFYF.J-49*01	7	1	3
V-14-2*02.CAASTYANKMIF.J-47*02	10	41	19								340	268	408	164
V-14-2*02.CAASTYNNNAPRF.J-43*01	7	14	7								5	4	2
V-14-2*02.CAASVAGYQNFYF.J-49*01	13	12	15					86	11
V-14-2*02.CAASVANKMIF.J-47*02	12	27	69				192	65	64	26
V-14-2*02.CAASVANNNAPRF.J-43*01	15	35	15								91	143	228	35
V-14-2*02.CAASVANYNQGKLIF.J-23*01	113	75	21				1				583	657	484	201
V-14-2*02.CAASVEDTNAYKVIF.J-30*01	55	19	15								19	130	122
V-14-2*02.CAASVENYNQGKLIF.J-23*01	2	7	11				211	192	95	59		1
V-14-2*02.CAASVGASGSWQLIF.J-22*01	3	31	17				97	199	34	151
V-14-2*02.CAASVGDNNAPRF.J-43*01	12	14	7								137	72	13
V-14-2*02.CAASVGDNSKLIF.J-38*01	1	1	1									2
V-14-2*02.CAASVGDTNAYKVIF.J-30*01	81	66	53				36	135		67
V-14-2*02.CAASVGGRALIF.J-15*01	15	1	9				2	1	1	1	124	42	125	177
V-14-2*02.CAASVGGSSGNKLIF.J-32*01	276	283	226				2691	1289	1086	711
V-14-2*02.CAASVGNYNQGKLIF.J-23*01	182	190	119				72	19	53		23			20
V-14-2*02.CAASVMNYNQGKLIF.J-23*01	236	277	194					2	1		993	1307	451	484
V-14-2*02.CAASVPDTNAYKVIF.J-30*01	4	4	1								116	53		32
V-14-2*02.CAASVPGNYKYVF.J-40*01	6	3	18								131	133	100	98
V-14-2*02.CAASVPGSWQLIF.J-22*01	24	15	33				318	126		33
V-14-2*02.CAASVPNTGKLTF.J-27*01	50	62	79				866	658	566	354
V-14-2*02.CAASVQGGRALIF.J-15*01	149	162	186				958	701	97	356				1
V-14-2*02.CAASVRGGRALIF.J-15*01	11	8	21					27
V-14-2*02.CAASVSGTYQRF.J-13*01	9	16	17				1	2			52	23	74	168
V-14-2*02.CAASVSNNNNAPRF.J-43*01	5	2	3				6	1	2	1
V-14-2*02.CAASVSNNRIFF.J-31*01	6	1	1				59	121		10
V-14-2*02.CAASVSNTNKVVF.J-34*02	306	332	245				5463	3895	2302	1930
V-14-2*02.CAASVSNYNQGKLIF.J-23*01	12	43	20								49	72	79
V-14-2*02.CAASVSNYQLIW.J-33*01	2	6	1					1				1	2
V-14-2*02.CAASVSTGSKLSF.J-58*01	19	4	10
V-14-2*02.CAASVTGTGNTGKLIF.J-37*01	9	9	1								6	44	18	12
V-14-2*02.CAASVVNYNQGKLIF.J-23*01	22	62	16								76	119	7	50
V-14-2*02.CAASVWGYQNFYF.J-49*01	8	8	18								19	14
V-14-2*02.CAASVWNNNAPRF.J-43*01	5	4	7				83	104	40	70
V-14-2*02.CAASVYANKMIF.J-47*02	98	92	79								731	668	468	237
V-14-2*02.CAASVYNVLYF.J-21*01	3	21	13									24
V-14-2*02.CAASWAASLGKLQF.J-24*02	8	1	1
V-14-2*02.CAASWGNYNQGKLIF.J-23*01	5	4	19										78
V-14-2*02.CAASWNSNNRIFF.J-31*01	1	2	1				9	4	1
V-14-2*02.CAASWRNNNAPRF.J-43*01	3	17	12				15	32				1
V-14-2*02.CAASWSSSFSKLVF.J-50*01	9	25	7				37			25
V-14-2*02.CAASWTNKVVF.J-34*02	10	17	11
V-14-2*02.CAASYANKMIF.J-47*02	3	22	5				44	98	29	29	1	3	1	1
V-14-2*02.CAASYGGNYKYVF.J-40*01	4	5	6
V-14-2*02.CAASYGNNNAPRF.J-43*01	11	12	31								5
V-14-2*02.CAASYNNNAPRF.J-43*01	2	3	1				3	2			1
V-14-2*02.CAASYNQGKLIF.J-23*01	13	5	7				6	2	2	3	10	8	7	5
V-14-2*02.CAASYNTGNYKYVF.J-40*01	140	157	178				315	55	79	239		6
V-14-2*02.CAASYYANKMIF.J-47*02	1	16	4								207	127	128	237
V-14-2*02.CAATASLGKLQF.J-24*02	48	45	38
V-14-2*02.CAATDGSSGNKLIF.J-32*01	4	14	4								15	80	17
V-14-2*02.CAATDNNNAPRF.J-43*01	13	15	37				523	256	172	175
V-14-2*02.CAATDYANKMIF.J-47*02	45	3	12								361	341	453	213
V-14-2*02.CAATGGLSGKLTF.J-2*01	14	18	11				85	63	80	17
V-14-2*02.CAATGGNYQLIW.J-33*01	28	4	6								53	67	1
V-14-2*02.CAATGSNYQLIW.J-33*01	28	44	22								265	342	122	298
V-14-2*02.CAATGYGSSGNKLIF.J-32*01	59	23	12								72	91	42
V-14-2*02.CAATHNYAQGLTF.J-26*01	8	37	49									49		37
V-14-2*02.CAATLYANKMIF.J-47*02	4	6	7								35	10
V-14-2*02.CAATMNYNQGKLIF.J-23*01	89	29	15				567	278	204	120
V-14-2*02.CAATNNNNAPRF.J-43*01	231	157	177				2735	1825	786	1022	1	1
V-14-2*02.CAATNSGTYQRF.J-13*01	37	25	41				5	4	1	3	157	158	14
V-14-2*02.CAATPGSWQLIF.J-22*01	5	1	2
V-14-2*02.CAATPNYNQGKLIF.J-23*01	49	133	35					44	10	46
V-14-2*02.CAATPSGSWQLIF.J-22*01	39	3	24				297	41	175	102
V-14-2*02.CAATPYNTNTGKLTF.J-27*01	19	9	19									35
V-14-2*02.CAATRNNNNAPRF.J-43*01	158	273	152				246	235	69	95	16	86	2
V-14-2*02.CAATSGSSGNKLIF.J-32*01	4	2	4				24	66	11
V-14-2*02.CAATSGSWQLIF.J-22*01	65	26	35				33	30
V-14-2*02.CAATSNNNAGAKLTF.J-39*01	5	8	10
V-14-2*02.CAATSSGQKLVF.J-16*01	122	30	40				985	603	436	293
V-14-2*02.CAATSSSGSWQLIF.J-22*01	33	32	24				85	113	95	18
V-14-2*02.CAATYAQGLTF.J-26*01	24	24	48				259	231	112	168
V-14-2*02.CAAVGGTGNYKYVF.J-40*01	6	7	4					18
V-14-2*02.CAAVGTNTGKLTF.J-27*01	21	6	2				12	17
V-14-2*02.CAAVGYGSSGNKLIF.J-32*01	49	19	5				107	14	27	37
V-14-2*02.CAAVNQGKLIF.J-23*01	6	6	1
V-14-2*02.CAAVNSGTYQRF.J-13*01	16	25	15				5	3		1	215	112	93	30
V-14-2*02.CAAVSGGSNAKLTF.J-42*01	15	8	24								163	131	135	50
V-14-2*02.CAAVSGGSNYKLTF.J-53*01	24	6	3				134	33	27	14	1
V-14-2*02.CAAWGTEGADRLTF.J-45*01	11	4	5				54	22	44
V-14-2*02.CAAYANKMIF.J-47*02	36	39	18								358	327	420	144
V-14-2*02.CAAYGSSGNKLIF.J-32*01	3	1	1								21	19	10	14
V-14-2*02.CAAYSNTGYQNFYF.J-49*01	19	28	12					51		18
V-14-2*02.CAAYYNQGKLIF.J-23*01	3	4	1				2	9	1	1
V-14-2*02.CAGDGSSGNKLIF.J-32*01	4	23	21					1
V-14-2*02.CAGDNTNTGKLTF.J-27*01	11	4	33				54	87	40	12
V-14-2*02.CAGGGYQNFYF.J-49*01	17	16	6
V-14-2*02.CAGHVGDNSKLIW.J-38*01	3	14	3				45	44	3
V-14-2*02.CAGMDYANKMIF.J-47*02	24	13	10
V-14-2*02.CAGNSGTYQRF.J-13*01	1	28	13								10	20
V-14-2*02.CAGRNNNNAPRF.J-43*01	39	101	41				9	53		52	20
V-14-2*02.CAGSNNNNAPRF.J-43*01	26	27	12					1		30
V-14-2*02.CAGVTGNTGKLIF.J-37*01	9	12	15				104	57	125	60
V-14-2*02.CAPGGSSGNKLIF.J-32*01	14	22	11								14	35
V-14-2*02.CAPHNNNAPRF.J-43*01	15	17	7				15	24	78	80
V-14-2*02.CAPITGNTGKLIF.J-37*01	35	29	37				99	240	262	83
V-14-2*02.CAPNVGDNSKLIW.J-38*01	21	77	43				30	53
V-14-2*02.CAPSNSNNRIFF.J-31*01	4	3	3								49		85
V-14-2*02.CAPTGNTGKLIF.J-37*01	14	1	7								62	156	75	22
V-14-2*02.CAPYGSSGNKLIF.J-32*01	37	41	16								852	521	589	444
V-14-2*02.CAPYSGGSNAKLTF.J-42*01	14	21	5				114	84		32
V-14-2*02.CASSNNNNAPRF.J-43*01	7	3	14
V-14-2*02.CAVDNTNTGKLTF.J-27*01	20	16	7
V-14-2*02.CAVGSSGNKLIF.J-32*01	2	6	3				95	22	27	30
V-14-2*02.CAVGSSNTNKVVF.J-34*02	39	18	7				1
V-14-2*02.CAVNQGGSAKLIF.J-57*01	34	16	4								95	48	21
V-14-2*02.CAVNSNYQLIW.J-33*01	6	19	5				2		16
V-14-2*02.CAVNTGANTGKLTF.J-52*01	72	87	50				1134	1038	451	450
V-14-2*02.CAVSNNNNAPRF.J-43*01	24	9	28				35	64		32
V-14-2*02.CAVSNSNNRIFF.J-31*01	33	33	12				30	82		33
V-14-2*02.CVASAGTGNYKYVF.J-40*01	1	3	1								10
V-14-2*02.CVASDNNNAPRF.J-43*01	4	6	1					15		12
V-14-2*02.RAASDNNNAPRF.J-43*01	1	1	5				5	1	1	5
V-14-2*02.RAASRNNNNAPRF.J-43*01	1	2	1									2	1
V-14-3*04.CAAASNNNNAPRF.J-43*01	2	22	14				73	160	52	28
V-14-3*04.CAADYNQGKLIF.J-23*01	9	14	3				172	130	107	36	1
V-14-3*04.CAAEGQGTGSKLSF.J-58*01	6	7	8								29		66
V-14-3*04.CAAERNNNNAPRF.J-43*01	23	26	6				11	110	17	66	2		1
V-14-3*04.CAAGGNSNNRIFF.J-31*01	7	17	11				13	37	19
V-14-3*04.CAAGSNYQLIW.J-33*01	2	14	1				49	34	35	74
V-14-3*04.CAAHDSNYQLIW.J-33*01	16	1	7				48	23		21
V-14-3*04.CAAHYQGGSAKLIF.J-57*01	3	1	4				35
V-14-3*04.CAAIGNNNNAPRF.J-43*01	19	7	3								293	92	154	311
V-14-3*04.CAAIGQQGTGSKLSF.J-58*01	13	1	10									22
V-14-3*04.CAAIHNAGAKLTF.J-39*01	12	24	15
V-14-3*04.CAAINYAQGLTF.J-26*01	34	33	24							69	46	59	113	66
V-14-3*04.CAAISGGSNAKLTF.J-42*01	68	139	40								251	500	308	637
V-14-3*04.CAAISNNNNAPRF.J-43*01	14	5	11				176	268	44	79	1
V-14-3*04.CAAIYNAGAKLTF.J-39*01	4	11	11								799	231	192	101
V-14-3*04.CAAKRNAGAKLTF.J-39*01	17	6	3								216	154	91
V-14-3*04.CAAKYNAGAKLTF.J-39*01	4	14	2					33					1
V-14-3*04.CAAMDYANKMIF.J-47*02	146	350	198				408	354	49	96	16	11	6	5
V-14-3*04.CAANPGYQNFYF.J-49*01	18	85	3				23	108
V-14-3*04.CAANSNNNNAPRF.J-43*01	10	15	8							50
V-14-3*04.CAANYGGSGNKLIF.J-32*01	14	9	2				22	29		1	21
V-14-3*04.CAANYQGGSAKLIF.J-57*01	8	26	56								11	28	9	38
V-14-3*04.CAARFNNNNAPRF.J-43*01	88	149	55							30	118	227	116
V-14-3*04.CAARGQGGRALIF.J-15*01	1	1	1				13	8	4		1
V-14-3*04.CAARGSNAKLTF.J-42*01	18	3	9				114	23	29	5
V-14-3*04.CAARHYAQGLTF.J-26*01	4	2	1								14		1
V-14-3*04.CAARKGTGSKLSF.J-58*01	37	36	24								129	202	93	93
V-14-3*04.CAARKNNNNAPRF.J-43*01	2	6	4				1
V-14-3*04.CAARNSNNRIFF.J-31*01	383	178	237				1823	2103	814	871
V-14-3*04.CAARRSSGSWQLIF.J-22*01	2	3	1								3	1		1
V-14-3*04.CAARSNNNNAPRF.J-43*01	111	155	84				49	59	25	12	34	19	19	1
V-14-3*04.CAARTGNTRKLIF.J-37*01	14	3	9				7	7			33	26	13
V-14-3*04.CAARYNNNAPRF.J-43*01	18	15	15								329	356	219	255
V-14-3*04.CAASAGGTGNTGKLIF.J-37*01	8	30	12				11	29
V-14-3*04.CAASAGGTGNYKYVF.J-40*01	46	17	9				296	223	119	162	2	1
V-14-3*04.CAASAGNNRIFF.J-31*01	1	2	4				1			1
V-14-3*04.CAASAGNYKYVF.J-40*01	6	5	3					1	1		18	39
V-14-3*04.CAASAGSSGSWQLIF.J-22*01	9	12	10				43	3			27
V-14-3*04.CAASAGYQNFYF.J-49*01	42	1	11				802	731	309	125	6	5	7	1
V-14-3*04.CAASANNNRAPRF.J-43*01	2	1	3								3	2	1	1
V-14-3*04.CAASANSAGNKLTF.J-17*01	4	2	1				48	21	40	4
V-14-3*04.CAASDGQGGSAKLIF.J-57*01	16	36	19				32	173		1		35
V-14-3*04.CAASDSGYNKLTF.J-11*01	6	1	1				1	1			17	52	35	10
V-14-3*04.CAASEGTGNYKYVF.J-40*01	1	4	4					28		1		1
V-14-3*04.CAASEMNYNQGKLIF.J-23*01	3	12	1								1
V-14-3*04.CAASENAGAKLTF.J-39*01	12	42	31				1017	835	508	339
V-14-3*04.CAASEPSNTNKVVF.J-34*02	5	8	31				596	271	64
V-14-3*04.CAASGATGANTGKLTF.J-52*01	23	29	13								62	44	55
V-14-3*04.CAASGGNNNAPRF.J-43*01	1	2	6				1	12	1	1	15	2	3	3
V-14-3*04.CAASGGRGTGSKLSF.J-58*01	14	5	1								10	22	34
V-14-3*04.CAASGNSNNRIFF.J-31*01	108	64	64				3467	2610	1141	1026
V-14-3*04.CAASGNTEGADRLTF.J-45*01	183	165	99				3424	2459	1732	1380
V-14-3*04.CAASGSTGYQNFYF.J-49*01	31	23	43				445	286	238	74
V-14-3*04.CAASHNAGAKLTF.J-39*01	9	8	15				8							1
V-14-3*04.CAASHSNYQLIW.J-33*01	7	28	24								406	548	430	349
V-14-3*04.CAASKGGGSAKLIF.J-57*01	7	18	4					15	17
V-14-3*04.CAASKGSNYKLTF.J-53*01	28	42	12				16	87	20
V-14-3*04.CAASKGSNYQLIW.J-33*01	3	62	5				103	93	29	95				1
V-14-3*04.CAASKNNNNAPRF.J-43*01	19	68	8				263	187	188	159	8	16	3	1
V-14-3*04.CAASKQGTGSKLSF.J-58*01	1	18	9								776	496	752	247
V-14-3*04.CAASKSNYQLIW.J-33*01	3	26	7								142	187	31	85
V-14-3*04.CAASLGGGSNYKLTF.J-53*01	8	7	14								16	16	61
V-14-3*04.CAASLNAGAKLTF.J-39*01	9	36	23				62	155	29	16	13	1	2
V-14-3*04.CAASNSNYQLIW.J-33*01	24	24	40				573	298	177	97				1
V-14-3*04.CAASPINTGNYKYVF.J-40*01	2	8	8								58	112
V-14-3*04.CAASPITGNTGKLIF.J-37*01	2	1	1				1	2
V-14-3*04.CAASPNTGNYKYVF.J-40*01	6	1	2				11
V-14-3*04.CAASPPDTNAYKVIF.J-30*01	9	8	6									1
V-14-3*04.CAASRAGNTGKLIF.J-37*01	3	1	3				2	1
V-14-3*04.CAASRGGNYKYVF.J-40*01	4	61	45				17	20	42	41
V-14-3*04.CAASRHYNQGKLIF.J-23*01	3	4	17								186	251	122	22
V-14-3*04.CAASRMNYNQGKLIF.J-23*01	6	7	1								13	44	99	69
V-14-3*04.CAASRSNYQLIW.J-33*01	27	40	15								351	340	321	255
V-14-3*04.CAASRYANKMIF.J-47*02	16	7	22								263	185	262	210
V-14-3*04.CAASSGGSNAKLTF.J-42*01	11	1	3				4	1	11		2	6		7
V-14-3*04.CAASTNAGAKLTF.J-39*01	3	3	17				1	13					1
V-14-3*04.CAASVGGNYKYVF.J-40*01	7	23	4								147	158	40	234
V-14-3*04.CAASVNAGAKLTF.J-39*01	12	54	13				1115	743	334	427
V-14-3*04.CAASVSNYQLIW.J-33*01	76	74	40				129	129	33	57			1
V-14-3*04.CAASVYANKMIF.J-47*02	6	9	4								3
V-14-3*04.CAASVYSGGSNYKLTF.J-53*01	3	2	17
V-14-3*04.CAASWNSNNRIFF.J-31*01	57	43	34				427	290	141	114	9
V-14-3*04.CAASWQGTGSKLSF.J-58*01	26	67	16				11				31	19
V-14-3*04.CAASYNNNNAPRF.J-43*01	40	123	105				24	49			12	56	60	30
V-14-3*04.CAATFTGGNNKLTF.J-56*01	9	4	5				183	7		34
V-14-3*04.CAATNYAQGLTF.J-26*01	24	12	12								164	182	43	58
V-14-3*04.CAATRNNNNAPRF.J-43*01	5	11	5								19	94	13
V-14-3*04.CAATSNTGNYKYVF.J-40*01	20	13	12				318	325	124	39
V-14-3*04.CAAVNYAQGLTF.J-26*01	4	11	16								120	181	267	148
V-14-3*04.CAAVSGGSNAKLTF.J-42*01	12	26	1								53	128	17	119
V-14-3*04.CAGTNAYKVIF.J-30*01	7	1	1						30		34	33
V-14D-1*01,V-14N-1*01,V-14D-2*03,V-14N-2*01.CAADNTNTGKLTF.J-27*01	4	14	2
V-14D-1*01,V-14N-1*01,V-14D-2*03,V-14N-2*01.CAAKRSSGSWQLIF.J-22*01	2	1	8								4
V-14D-1*01,V-14N-1*01,V-14D-2*03,V-14N-2*01.CAALNNYAQGLTF.J-26*01	6	7	2					1
V-14D-1*01,V-14N-1*01,V-14D-2*03,V-14N-2*01.CAANSGTYQRF.J-13*01	7	20	12				6	11
V-14D-1*01,V-14N-1*01,V-14D-2*03,V-14N-2*01.CAARGQGGRALIF.J-15*01	8	11	10				4	33	2
V-14D-1*01,V-14N-1*01,V-14D-2*03,V-14N-2*01.CAARGSAGNKLTF.J-17*01	2	2	2					6				9
V-14D-1*01,V-14N-1*01,V-14D-2*03,V-14N-2*01.CAARGTQVVGQLTF.J-5*01	20	2	5				19	13		16
V-14D-1*01,V-14N-1*01,V-14D-2*03,V-14N-2*01.CAARNNYAQGLTF.J-26*01	8	19	10
V-14D-1*01,V-14N-1*01,V-14D-2*03,V-14N-2*01.CAARNTNTGKLTF.J-27*01	7	7	8					1
V-14D-1*01,V-14N-1*01,V-14D-2*03,V-14N-2*01.CAASAGDTNAYKVIF.J-30*01	16	11	3				14
V-14D-1*01,V-14N-1*01,V-14D-2*03,V-14N-2*01.CAASAGTGNYKYVF.J-40*01	1	13	1									3
V-14D-1*01,V-14N-1*01,V-14D-2*03,V-14N-2*01.CAASANNNNAPRF.J-43*01	9	2	2				16	13
V-14D-1*01,V-14N-1*01,V-14D-2*03,V-14N-2*01.CAASAPNTGKLTF.J-27*01	3	13	2				5	1		2
V-14D-1*01,V-14N-1*01,V-14D-2*03,V-14N-2*01.CAASDNNRIFF.J-31*01	3	7	5				41	8
V-14D-1*01,V-14N-1*01,V-14D-2*03,V-14N-2*01.CAASEGGRALIF.J-15*01	9	13	15				32	50	28	7
V-14D-1*01,V-14N-1*01,V-14D-2*03,V-14N-2*01.CAASEGNYAQGLTF.J-26*01	4	6	3
V-14D-1*01,V-14N-1*01,V-14D-2*03,V-14N-2*01.CAASESNYQLIW.J-33*01	9	11	3
V-14D-1*01,V-14N-1*01,V-14D-2*03,V-14N-2*01.CAASGANTGKLTF.J-27*01	2	3	5
V-14D-1*01,V-14N-1*01,V-14D-2*03,V-14N-2*01.CAASHSGTYQRF.J-13*01	2	2	1
V-14D-1*01,V-14N-1*01,V-14D-2*03,V-14N-2*01.CAASNSNNRIFF.J-31*01	9	14	7				74	71	22	2
V-14D-1*01,V-14N-1*01,V-14D-2*03,V-14N-2*01.CAASPNSGGSNAKLTF.J-42*01	3	7	7										2
V-14D-1*01,V-14N-1*01,V-14D-2*03,V-14N-2*01.CAASPNTGYQNFYF.J-49*01	1	4	1											2
V-14D-1*01,V-14N-1*01,V-14D-2*03,V-14N-2*01.CAASPNYNQGKLIF.J-23*01	2	6	5
V-14D-1*01,V-14N-1*01,V-14D-2*03,V-14N-2*01.CAASRGNSNNRIFF.J-31*01	1	1	3
V-14D-1*01,V-14N-1*01,V-14D-2*03,V-14N-2*01.CAASRMNYNQGKLIF.J-23*01	2	5	14								9		19
V-14D-1*01,V-14N-1*01,V-14D-2*03,V-14N-2*01.CAASRNNNNAPRF.J-43*01	7	6	9
V-14D-1*01,V-14N-1*01,V-14D-2*03,V-14N-2*01.CAASTQGGRALIF.J-15*01	2	1	3				12	7
V-14D-1*01,V-14N-1*01,V-14D-2*03,V-14N-2*01.CAASVNNNNAPRF.J-43*01	4	2	1
V-14D-1*01,V-14N-1*01,V-14D-2*03,V-14N-2*01.CAASVSAGNKLTF.J-17*01	3	6	3				9	1
V-14D-1*01,V-14N-1*01,V-14D-2*03,V-14N-2*01.CAASWSAGNKLTF.J-17*01	2	7	2
V-14D-1*01,V-14N-1*01,V-14D-2*03,V-14N-2*01.CAATNNYAQGLTF.J-26*01	1	9	8				9			13
V-14D-1*01,V-14N-1*01,V-14D-2*03,V-14N-2*01.CAATNSGTYQRF.J-13*01	2	20	22				14			2
V-14D-1*01,V-14N-1*01,V-14D-2*03,V-14N-2*01.CAATSSGQKLVF.J-16*01	20	8	13				37	60	39	12
V-14D-1*01,V-14N-1*01,V-14D-2*03,V-14N-2*01.CAPANSGTYQRF.J-13*01	2	1	1
V-14D-1*01,V-14N-1*01.CAADMTNSAGNKLTF.J-17*01	12	7	5				90	22	35
V-14D-1*01,V-14N-1*01.CAADNYAQGLTF.J-26*01	183	150	129				183	268	129	89		36
V-14D-1*01,V-14N-1*01.CAADSSNMGYKLTF.J-9*02	7	4	8									137	97
V-14D-1*01,V-14N-1*01.CAADTNAYKVIF.J-30*01	27	31	2				266	334	166
V-14D-1*01,V-14N-1*01.CAAEMNYNQGKLIF.J-23*01	16	20	40								12		41
V-14D-1*01,V-14N-1*01.CAAESNTGYQNFYF.J-49*01	7	21	17									52
V-14D-1*01,V-14N-1*01.CAAFMDSNYQLIW.J-33*01	4	4	9								11
V-14D-1*01,V-14N-1*01.CAAGGNSAGNKLTF.J-17*01	20	6	4				111	53	31	16
V-14D-1*01,V-14N-1*01.CAAIGNTGKLTF.J-27*01	14	7	4
V-14D-1*01,V-14N-1*01.CAAILMSNYNVLYF.J-21*01	12	24	7				70	105
V-14D-1*01,V-14N-1*01.CAAIMDSNYQLIW.J-33*01	18	19	15				386	245	118	42
V-14D-1*01,V-14N-1*01.CAAINNYAQGLTF.J-26*01	61	11	48				536	554	414	187
V-14D-1*01,V-14N-1*01.CAAINTNTGKLTF.J-27*01	20	29	4				197	325	27
V-14D-1*01,V-14N-1*01.CAAINYNVLYF.J-21*01	7	9	4								187	173	167	92
V-14D-1*01,V-14N-1*01.CAAKGTNSAGNKLTF.J-17*01	11	27	17								7	1		46
V-14D-1*01,V-14N-1*01.CAAKGVSNYNVLYF.J-21*01	44	4	15									18
V-14D-1*01,V-14N-1*01.CAAKNAYKVIF.J-30*01	18	29	29								32	115		32
V-14D-1*01,V-14N-1*01.CAAKNNYAQGLTF.J-26*01	111	97	98				436	365	156	262
V-14D-1*01,V-14N-1*01.CAAKNYANKMIF.J-47*02	15	41	2									15
V-14D-1*01,V-14N-1*01.CAALNNYAQGLTF.J-26*01	107	135	141				22	150	11	18		18
V-14D-1*01,V-14N-1*01.CAALRNSNNRIFF.J-31*01	30	20	30				45	41	42
V-14D-1*01,V-14N-1*01.CAAMDTNTGKLTF.J-27*01	53	27	30				375	353	357	167
V-14D-1*01,V-14N-1*01.CAAMNQGGSAKLIF.J-57*01	40	69	27								29	12		27
V-14D-1*01,V-14N-1*01.CAAMNTNTGKLTF.J-27*01	20	48	20				68	48	33	11
V-14D-1*01,V-14N-1*01.CAANGNTGKLTF.J-27*01	12	9	13
V-14D-1*01,V-14N-1*01.CAANNNYAQGLTF.J-26*01	20	10	4				12	67	27	14
V-14D-1*01,V-14N-1*01.CAANTNTGKLTF.J-27*01	187	219	58								55	213
V-14D-1*01,V-14N-1*01.CAAPSGGNYKPTF.J-6*01	21	11	22				503	165	234	162
V-14D-1*01,V-14N-1*01.CAARANYAQGLTF.J-26*01	9	7	4				85	45		19
V-14D-1*01,V-14N-1*01.CAARAQVVGQLTF.J-5*01	19	2	22				147	188	12	70
V-14D-1*01,V-14N-1*01.CAARASSGSWQLIF.J-22*01	1	1	2				6	2			7	1
V-14D-1*01,V-14N-1*01.CAARASSNTNKVVF.J-34*02	4	12	4									20
V-14D-1*01,V-14N-1*01.CAARDNNAGAKLTF.J-39*01	77	87	129								128	252	23
V-14D-1*01,V-14N-1*01.CAARGQGGRALIF.J-15*01	278	498	280				2671	2192	1217	262
V-14D-1*01,V-14N-1*01.CAARGRGSSGNKLIF.J-32*01	5	11	4
V-14D-1*01,V-14N-1*01.CAARGSAGNKLTF.J-17*01	132	162	122				205	263	79		11	37	91	91
V-14D-1*01,V-14N-1*01.CAARGSNMGYKLTF.J-9*02	9	16	13				29	22		19
V-14D-1*01,V-14N-1*01.CAARKQGTGSKLSF.J-58*01	8	6	6								383	153	442	54
V-14D-1*01,V-14N-1*01.CAARNAYKVIF.J-30*01	104	153	119								124	229	264	18
V-14D-1*01,V-14N-1*01.CAARNTNTGKLTF.J-27*01	262	256	292				191	466	2			31
V-14D-1*01,V-14N-1*01.CAARRGSSGNKLIF.J-32*01	13	27	11
V-14D-1*01,V-14N-1*01.CAARRNSNNRIFF.J-31*01	24	11	7					19
V-14D-1*01,V-14N-1*01.CAARRSSGSWQLIF.J-22*01	92	142	84				22	17		21	98	49	52	35
V-14D-1*01,V-14N-1*01.CAARRTSGSWQLIF.J-22*01	3	2	28				1				13	27
V-14D-1*01,V-14N-1*01.CAARSNYNVLYF.J-21*01	40	1	42				11	115		24
V-14D-1*01,V-14N-1*01.CAARSTNSAGNKLTF.J-17*01	3	16	27				21	46		11
V-14D-1*01,V-14N-1*01.CAARSYAQGLTF.J-26*01	36	61	18								58	118	27	54
V-14D-1*01,V-14N-1*01.CAARTMNYNQGKLIF.J-23*01	80	4	14				113	85	1
V-14D-1*01,V-14N-1*01.CAARVSSGSWQLIF.J-22*01	17	20	14									17
V-14D-1*01,V-14N-1*01.CAASAANYGNEKITF.J-48*01	14	12	6								96	117	96	32
V-14D-1*01,V-14N-1*01.CAASAANYNQGKLIF.J-23*01	11	7	15
V-14D-1*01,V-14N-1*01.CAASAGGTGNYKYVF.J-40*01	4	32	15				9	18				20
V-14D-1*01,V-14N-1*01.CAASAKNTEGADRLTF.J-45*01	4	12	8
V-14D-1*01,V-14N-1*01.CAASALGTGSNRLTF.J-28*01	16	3	1					10	22
V-14D-1*01,V-14N-1*01.CAASALNSNNRIFF.J-31*01	12	4	8				75	31		22
V-14D-1*01,V-14N-1*01.CAASANSGGSNAKLTF.J-42*01	2	1	4
V-14D-1*01,V-14N-1*01.CAASAQGGSAKLIF.J-57*01	131	55	50				26	25	4
V-14D-1*01,V-14N-1*01.CAASASASSGQKLVF.J-16*01	1	6	3				12					15
V-14D-1*01,V-14N-1*01.CAASASNYGNEKITF.J-48*01	18	19	9								131	14	33	18
V-14D-1*01,V-14N-1*01.CAASATSSGQKLVF.J-16*01	1	1	1				10	7	1	5		2	5
V-14D-1*01,V-14N-1*01.CAASAVNMGYKLTF.J-9*02	5	17	11								130	97		29
V-14D-1*01,V-14N-1*01.CAASAWYNVLYF.J-21*01	14	7	24								46	33	106
V-14D-1*01,V-14N-1*01.CAASAYAQGLTF.J-26*01	1	1	1					1			1	1		1
V-14D-1*01,V-14N-1*01.CAASEEGNMGYKLTF.J-9*02	18	38	14				63	81		17
V-14D-1*01,V-14N-1*01.CAASEGNQGKLIF.J-23*01	383	294	269					110			54
V-14D-1*01,V-14N-1*01.CAASEKNSNNRIFF.J-31*01	1	7	4						34
V-14D-1*01,V-14N-1*01.CAASENNNAGAKLTF.J-39*01	66	36	20				276	425	146	99
V-14D-1*01,V-14N-1*01.CAASETSGSWQLIF.J-22*01	46	81	49				75	63
V-14D-1*01,V-14N-1*01.CAASEVSSGSWQLIF.J-22*01	5	9	4								60	86	53	20
V-14D-1*01,V-14N-1*01.CAASGASSSFSKLVF.J-50*01	21	12	13								25	48	18
V-14D-1*01,V-14N-1*01.CAASGDRGSALGRLHF.J-18*01	69	8	14					41
V-14D-1*01,V-14N-1*01.CAASGNRGSALGRLHF.J-18*01	19	7	4									3	1
V-14D-1*01,V-14N-1*01.CAASGRGSALGRLHF.J-18*01	139	97	112				798	376	247	209		13		26
V-14D-1*01,V-14N-1*01.CAASGVSNYNVLYF.J-21*01	57	48	16				300	206	283	87
V-14D-1*01,V-14N-1*01.CAASHDRGSALGRLHF.J-18*01	18	7	17								75	59	36
V-14D-1*01,V-14N-1*01.CAASHTNAYKVIF.J-30*01	21	12	31								176	369	140	133
V-14D-1*01,V-14N-1*01.CAASITGGNNKLTF.J-56*01	5	14	4
V-14D-1*01,V-14N-1*01.CAASKGSNYQLIW.J-33*01	30	76	25				48	16
V-14D-1*01,V-14N-1*01.CAASNNNNAPRF.J-43*01	1	1	5				2	2					1
V-14D-1*01,V-14N-1*01.CAASNNYAQGLTF.J-26*01	134	12	42				2000	1491	714	192	1	6
V-14D-1*01,V-14N-1*01.CAASNSNNRIFF.J-31*01	2	1	2				19	17	7	3
V-14D-1*01,V-14N-1*01.CAASPGGYKVVF.J-12*02	96	97	85				1259	928	248	75
V-14D-1*01,V-14N-1*01.CAASPGRGSALGRLHF.J-18*01	10	34	14				26				3		6	42
V-14D-1*01,V-14N-1*01.CAASPGTNAYKVIF.J-30*01	5	5	4				154	32	17
V-14D-1*01,V-14N-1*01.CAASPLNMGYKLTF.J-9*02	8	12	9
V-14D-1*01,V-14N-1*01.CAASPNNYAQGLTF.J-26*01	11	10	1				20	49
V-14D-1*01,V-14N-1*01.CAASPNRGSALGRLHF.J-18*01	7	12	5								3	2	3	1
V-14D-1*01,V-14N-1*01.CAASPNTGGLSGKLTF.J-2*01	78	71	81									125	28
V-14D-1*01,V-14N-1*01.CAASPNTGYQNFYF.J-49*01	110	136	67				1	1		15	138	437	170	53
V-14D-1*01,V-14N-1*01.CAASPSNSGTYQRF.J-13*01	15	26	22				222	357	279	243		33
V-14D-1*01,V-14N-1*01.CAASPSNYGNEKITF.J-48*01	5	5	7
V-14D-1*01,V-14N-1*01.CAASRDTGGLSGKLTF.J-2*01	14	9	11				22		14	10			4	1
V-14D-1*01,V-14N-1*01.CAASRGNNNNAPRF.J-43*01	7	6	6
V-14D-1*01,V-14N-1*01.CAASRISGSFNKLTF.J-4*02	10	13	10				100	1	11	75
V-14D-1*01,V-14N-1*01.CAASSDTNAYKVIF.J-30*01	4	33	12				6					46
V-14D-1*01,V-14N-1*01.CAASSNYAQGLTF.J-26*01	61	33	65				1697	994	627	193
V-14D-1*01,V-14N-1*01.CAASSQGGSAKLIF.J-57*01	16	19	27				12					17
V-14D-1*01,V-14N-1*01.CAASSSFSKLVF.J-50*01	11	28	12									39	30
V-14D-1*01,V-14N-1*01.CAASTNSGTYQRF.J-13*01	54	15	40				364	514	110	104
V-14D-1*01,V-14N-1*01.CAASTYAQGLTF.J-26*01	26	56	31					160	40	48
V-14D-1*01,V-14N-1*01.CAASVANYGNEKITF.J-48*01	13	10	12								132	128	57	125
V-14D-1*01,V-14N-1*01.CAASVGNSGGSNAKLTF.J-42*01	6	10	1
V-14D-1*01,V-14N-1*01.CAASVGRGSALGRLHF.J-18*01	10	7	1				213	31	88	22
V-14D-1*01,V-14N-1*01.CAASVMNYNQGKLIF.J-23*01	62	112	128								367	434	112	71
V-14D-1*01,V-14N-1*01.CAASVRSSGSWQLIF.J-22*01	11	4	11
V-14D-1*01,V-14N-1*01.CAASVSNMGYKLTF.J-9*02	46	39	82				298	114	53	46
V-14D-1*01,V-14N-1*01.CAASVTGGNNKLTF.J-56*01	9	6	8				112	96		63
V-14D-1*01,V-14N-1*01.CAASVVNYNQGKLIF.J-23*01	2	13	1								49	64		21
V-14D-1*01,V-14N-1*01.CAASWRGSALGRLHF.J-18*01	7	12	4								115	40	189	2
V-14D-1*01,V-14N-1*01.CAASWSNNRIFF.J-31*01	12	10	27				94	24	5
V-14D-1*01,V-14N-1*01.CAASYNQGKLIF.J-23*01	1	2	2					1	1		4	5	4	1
V-14D-1*01,V-14N-1*01.CAATGNTGKLIF.J-37*01	101	177	98								258	353	20	27
V-14D-1*01,V-14N-1*01.CAATNNYAQGLTF.J-26*01	1	1	1				2	1		13
V-14D-1*01,V-14N-1*01.CAATNSGTYQRF.J-13*01	1	5	3
V-14D-1*01,V-14N-1*01.CAATNYNQGKLIF.J-23*01	86	196	118				829	967	739	434	1
V-14D-1*01,V-14N-1*01.CAATNYNVLYF.J-21*01	10	6	12
V-14D-1*01,V-14N-1*01.CAATPSNMGYKLTF.J-9*02	2	3	4
V-14D-1*01,V-14N-1*01.CAATSNSAGNKLTF.J-17*01	9	34	14				291	354	138	187
V-14D-1*01,V-14N-1*01.CAAVNNYAQGLTF.J-26*01	10	13	59				198	146	52	164
V-14D-1*01,V-14N-1*01.CAAVNQGGSAKLIF.J-57*01	23	10	6						11
V-14D-1*01,V-14N-1*01.CADDSGYNKLTF.J-11*01	18	42	15								46	82	136
V-14D-1*01,V-14N-1*01.CAGDNYAQGLTF.J-26*01	1	6	4
V-14D-1*01,V-14N-1*01.CAGHDSGYNKLTF.J-11*01	50	57	53								243	304		145
V-14D-1*01,V-14N-1*01.CAGNTNTGKLTF.J-27*01	4	14	13								15
V-14D-1*01,V-14N-1*01.CAGTGNTGKLIF.J-37*01	12	31	12
V-14D-1*01,V-14N-1*01.CAPTSGGNYKPTF.J-6*01	13	6	4				30	120	78
V-14D-1*01,V-14N-1*01.CASTSGGNYKPTF.J-6*01	18	19	21								42		16
V-14D-1*01,V-14N-1*01.CAVNNYAQGLTF.J-26*01	11	34	12				67	56	3	20	19
V-14D-2*03,V-14N-2*01,V-14-2*02.CAASAASGGNYKPTF.J-6*01	1	2	1				1	1
V-14D-2*03,V-14N-2*01,V-14-2*02.CAASAGDTNAYKVIF.J-30*01	1	1	1
V-14D-2*03,V-14N-2*01,V-14-2*02.CAASAPNTGKLTF.J-27*01	1	1	1				2	1		1
V-14D-2*03,V-14N-2*01,V-14-2*02.CAASEGNYAQGLTF.J-26*01	1	1	1
V-14D-2*03,V-14N-2*01,V-14-2*02.CAASGNNNNAPRF.J-43*01	5	2	1								2	1
V-14D-2*03,V-14N-2*01,V-14-2*02.CAASNSNNRIFF.J-31*01	5	2	2				15	4	3	2
V-14D-2*03,V-14N-2*01.CAAANNNNAPRF.J-43*01	17	7	11				80	177	31	46		4		1
V-14D-2*03,V-14N-2*01.CAADNTNTGKLTF.J-27*01	87	165	180				135	286	37	13	33	56	163	2
V-14D-2*03,V-14N-2*01.CAADPSNMGYKLTF.J-9*02	6	7	14				14	40		50
V-14D-2*03,V-14N-2*01.CAADSAGNKLTF.J-17*01	41	33	18				541	896	221	138
V-14D-2*03,V-14N-2*01.CAADSGTYQRF.J-13*01	44	32	76				16	19			3	122	28	40
V-14D-2*03,V-14N-2*01.CAADYGSSGNKLIF.J-32*01	5	7	5				62	52	35
V-14D-2*03,V-14N-2*01.CAADYNQGKLIF.J-23*01	59	56	69				522	547	190	351
V-14D-2*03,V-14N-2*01.CAADYQGGRALIF.J-15*01	32	84	4				35			45	1	15
V-14D-2*03,V-14N-2*01.CAAEGQGTGSKLSF.J-58*01	7	4	7
V-14D-2*03,V-14N-2*01.CAAEGSAGNKLTF.J-17*01	4	5	3
V-14D-2*03,V-14N-2*01.CAAEGSNNRIFF.J-31*01	10	5	98				81					84
V-14D-2*03,V-14N-2*01.CAAENNNNAPRF.J-43*01	19	16	5								42	47	34
V-14D-2*03,V-14N-2*01.CAAENNYAQGLTF.J-26*01	64	50	22				22	47
V-14D-2*03,V-14N-2*01.CAAENSAGNKLTF.J-17*01	10	5	16								89	16	74	45
V-14D-2*03,V-14N-2*01.CAAENSNNRIFF.J-31*01	87	50	57				67	96	1	44	1
V-14D-2*03,V-14N-2*01.CAAFSSSGSWQLIF.J-22*01	22	23	5					27		20
V-14D-2*03,V-14N-2*01.CAAGGMSNYNVLYF.J-21*01	9	10	6								108	272	64	89
V-14D-2*03,V-14N-2*01.CAAGGSGTYQRF.J-13*01	26	40	39							17	382	373	98	172
V-14D-2*03,V-14N-2*01.CAAGSALGRLHF.J-18*01	10	25	20				1					95
V-14D-2*03,V-14N-2*01.CAAGSSNTNKVVF.J-34*02	3	1	3				11	14	11	11
V-14D-2*03,V-14N-2*01.CAAGYNYAQGLTF.J-26*01	13	17	9
V-14D-2*03,V-14N-2*01.CAAHMNYNQGKLIF.J-23*01	35	9	4								101	69	68	119
V-14D-2*03,V-14N-2*01.CAAHSGGNYKPTF.J-6*01	7	18	19					118	29
V-14D-2*03,V-14N-2*01.CAAHVGDNSKLIW.J-38*01	21	48	12									29
V-14D-2*03,V-14N-2*01.CAAIGTNTGKLTF.J-27*01	14	14	14					34
V-14D-2*03,V-14N-2*01.CAAISGGSNAKLTF.J-42*01	3	3	4								22	65	98	36
V-14D-2*03,V-14N-2*01.CAAKGSGGNYKPTF.J-6*01	35	26	41				208	167	147	32
V-14D-2*03,V-14N-2*01.CAAKNYAQGLTF.J-26*01	49	7	19								71	187	38	21
V-14D-2*03,V-14N-2*01.CAAKQGGRALIF.J-15*01	9	11	10				87	250	88	27
V-14D-2*03,V-14N-2*01.CAAKRASGSWQLIF.J-22*01	4	31	35								6	36
V-14D-2*03,V-14N-2*01.CAAKRGGRALIF.J-15*01	25	20	13								177	138	169	207
V-14D-2*03,V-14N-2*01.CAAKSGSFNKLTF.J-4*02	43	31	111				56	223	18	98		122	120	24
V-14D-2*03,V-14N-2*01.CAALNNYAQGLTF.J-26*01	1	4	1
V-14D-2*03,V-14N-2*01.CAAMGSGGNYKPTF.J-6*01	6	10	9					61	51
V-14D-2*03,V-14N-2*01.CAANDSGYNKLTF.J-11*01	6	5	5								17	16	23	5
V-14D-2*03,V-14N-2*01.CAANPGGNYKPTF.J-6*01	23	24	38								283	215	465	195
V-14D-2*03,V-14N-2*01.CAANSGSFNKLTF.J-4*02	21	7	19											2
V-14D-2*03,V-14N-2*01.CAANTGANTGKLTF.J-52*01	23	16	22				143	357	84	41	16
V-14D-2*03,V-14N-2*01.CAANTGGLSGKLTF.J-2*01	47	19	67				835	903	479	33
V-14D-2*03,V-14N-2*01.CAANTNSAGNKLTF.J-17*01	5	11	7				21		54
V-14D-2*03,V-14N-2*01.CAARDSGTYQRF.J-13*01	3	2	2								1
V-14D-2*03,V-14N-2*01.CAARFMNYNQGKLIF.J-23*01	23	11	3								30	154		22
V-14D-2*03,V-14N-2*01.CAARGNNNNAPRF.J-43*01	47	51	23				31	7		1	1	1	1
V-14D-2*03,V-14N-2*01.CAARGTQVVGQLTF.J-5*01	134	64	170				1966	1248	639	605
V-14D-2*03,V-14N-2*01.CAARMTQVVGQLTF.J-5*01	6	2	15				5	23		30
V-14D-2*03,V-14N-2*01.CAARNNNNAPRF.J-43*01	8	6	4				6	6	8	3	3	4	6
V-14D-2*03,V-14N-2*01.CAARNNYNVLYF.J-21*01	17	6	2								30	27		38
V-14D-2*03,V-14N-2*01.CAARNSNNRIFF.J-31*01	2	1	1				48	31	10	6
V-14D-2*03,V-14N-2*01.CAARNYAQGLTF.J-26*01	85	20	28								156	327	34	237
V-14D-2*03,V-14N-2*01.CAARRASGSWQLIF.J-22*01	5	5	14				37	14	21	3
V-14D-2*03,V-14N-2*01.CAARSNMGYKLTF.J-9*02	229	252	188				254	701	66	268
V-14D-2*03,V-14N-2*01.CAARSYAQGLTF.J-26*01	14	23	16									66		17
V-14D-2*03,V-14N-2*01.CAARTMNYNQGKLIF.J-23*01	17	15	10				105	68	2
V-14D-2*03,V-14N-2*01.CAARVMNYNQGKLIF.J-23*01	9	1	23								9	83	69	18
V-14D-2*03,V-14N-2*01.CAASAANYNQGKLIF.J-23*01	117	42	45				108	30		2
V-14D-2*03,V-14N-2*01.CAASAAPGGNYKPTF.J-6*01	6	10	3				5	27	27
V-14D-2*03,V-14N-2*01.CAASADNMGYKLTF.J-9*02	40	12	20				80	104	28
V-14D-2*03,V-14N-2*01.CAASAGNSNNRIFF.J-31*01	1	2	1				88	38	22	9
V-14D-2*03,V-14N-2*01.CAASAGTGYQNFYF.J-49*01	1	1	3				2					3
V-14D-2*03,V-14N-2*01.CAASAHNYAQGLTF.J-26*01	12	6	3				162	153	7	46
V-14D-2*03,V-14N-2*01.CAASAHYNVLYF.J-21*01	17	2	5									35
V-14D-2*03,V-14N-2*01.CAASANNNTAPRF.J-43*01	1	2	2
V-14D-2*03,V-14N-2*01.CAASAPNTGKLTF.J-27*01	160	181	211				1343	1354	628	613
V-14D-2*03,V-14N-2*01.CAASAQTGGYKVVF.J-12*02	5	30	5								77	67	66	94
V-14D-2*03,V-14N-2*01.CAASARDRGSALGRLHF.J-18*01	34	40	23				1				87	40	29	10
V-14D-2*03,V-14N-2*01.CAASASSGTYQRF.J-13*01	4	17	3				100	16	33	26
V-14D-2*03,V-14N-2*01.CAASASSNNRIFF.J-31*01	2	1	2				9	2	3	2
V-14D-2*03,V-14N-2*01.CAASAWAQGLTF.J-26*01	6	15	18					37
V-14D-2*03,V-14N-2*01.CAASAWRGSALGRLHF.J-18*01	5	31	2								4	57	10
V-14D-2*03,V-14N-2*01.CAASDANTGKLTF.J-27*01	4	27	62					1
V-14D-2*03,V-14N-2*01.CAASDDRGSALGRLHF.J-18*01	12	14	11									18
V-14D-2*03,V-14N-2*01.CAASDGAGGYKVVF.J-12*02	56	13	4							25
V-14D-2*03,V-14N-2*01.CAASDGNNNAPRF.J-43*01	5	1	1				1	1				1
V-14D-2*03,V-14N-2*01.CAASDGSGSWQLIF.J-22*01	18	26	12					78
V-14D-2*03,V-14N-2*01.CAASDNNNAPRF.J-43*01	130	248	167				2303	2819	1119	896	2
V-14D-2*03,V-14N-2*01.CAASDNNRIFF.J-31*01	190	216	227				2407	1822	1107	618	10		1
V-14D-2*03,V-14N-2*01.CAASDNSAGNKLTF.J-17*01	32	79	49				670	1179	452	295
V-14D-2*03,V-14N-2*01.CAASDPNTGKLTF.J-27*01	79	104	162				736	589	240	333
V-14D-2*03,V-14N-2*01.CAASDRQGGRALIF.J-15*01	13	43	24				136	159	65	29
V-14D-2*03,V-14N-2*01.CAASDSFNKLTF.J-4*02	45	48	1				4	94
V-14D-2*03,V-14N-2*01.CAASDSGTYQRF.J-13*01	3	6	5				11	20	1		1	1
V-14D-2*03,V-14N-2*01.CAASDSNNRIFF.J-31*01	5	2	2				74	34	21	14
V-14D-2*03,V-14N-2*01.CAASDTNTGKLTF.J-27*01	2	8	2				6	3	2	12				1
V-14D-2*03,V-14N-2*01.CAASEANTGKLTF.J-27*01	72	22	48				333	470	87	82
V-14D-2*03,V-14N-2*01.CAASEGDTNAYKVIF.J-30*01	70	42	5				677	309	387	180
V-14D-2*03,V-14N-2*01.CAASEGGNTGKLIF.J-37*01	1	1	2				1	3	1
V-14D-2*03,V-14N-2*01.CAASEGNQGKLIF.J-23*01	3	6	9				1	30		41				1
V-14D-2*03,V-14N-2*01.CAASEGNTGKLIF.J-37*01	8	5	19				193	134	8
V-14D-2*03,V-14N-2*01.CAASEGNTGKLTF.J-27*01	90	80	36				227	98	20	15
V-14D-2*03,V-14N-2*01.CAASEGSALGRLHF.J-18*01	6	26	9				586	372	347	90
V-14D-2*03,V-14N-2*01.CAASEGTGYQNFYF.J-49*01	6	1	4				12	9		4	1
V-14D-2*03,V-14N-2*01.CAASENNYAQGLTF.J-26*01	38	89	88				34	25	37	51	1	76	11
V-14D-2*03,V-14N-2*01.CAASEPNTGKLTF.J-27*01	3	27	3				337	482	416	43
V-14D-2*03,V-14N-2*01.CAASEQGGRALIF.J-15*01	82	33	73				2126	1495	906	592
V-14D-2*03,V-14N-2*01.CAASERGRALIF.J-15*01	25	46	20				241	402	103	131
V-14D-2*03,V-14N-2*01.CAASERNNNAPRF.J-43*01	2	3	5							1		3	1
V-14D-2*03,V-14N-2*01.CAASEYNVLYF.J-21*01	18	7	3				141	72	51	58			1
V-14D-2*03,V-14N-2*01.CAASGANTGKLTF.J-27*01	115	103	84				41	1	1			53
V-14D-2*03,V-14N-2*01.CAASGANTGKLTF.J-52*01	26	47	7				3	4	1	1	43	37		43
V-14D-2*03,V-14N-2*01.CAASGASAGNKLTF.J-17*01	14	4	9				53	30		15
V-14D-2*03,V-14N-2*01.CAASGGLSGKLTF.J-2*01	5	5	4				332	246	191	193
V-14D-2*03,V-14N-2*01.CAASGGNYKYVF.J-40*01	2	1	1					14	13
V-14D-2*03,V-14N-2*01.CAASGGSGGNYKPTF.J-6*01	34	112	71				1552	1120	766	519		1	1
V-14D-2*03,V-14N-2*01.CAASGISGGNYKPTF.J-6*01	1	7	15								52	20		34
V-14D-2*03,V-14N-2*01.CAASGMSNYNVLYF.J-21*01	113	161	152								1450	1454	1178	451
V-14D-2*03,V-14N-2*01.CAASGNSNNRIFF.J-31*01	1	3	1				152	110	49	22
V-14D-2*03,V-14N-2*01.CAASGQGGSAKLIF.J-57*01	6	14	2						11		1			1
V-14D-2*03,V-14N-2*01.CAASGQGTGSKLSF.J-58*01	1	3	3				66	132	2
V-14D-2*03,V-14N-2*01.CAASGSGTYQRF.J-13*01	54	43	25				1096	836	543	446	1	1
V-14D-2*03,V-14N-2*01.CAASGSSAGNKLTF.J-17*01	15	41	26				111	112	55			1
V-14D-2*03,V-14N-2*01.CAASGSSGGNYKPTF.J-6*01	28	54	12				383	477	218	208		2	1
V-14D-2*03,V-14N-2*01.CAASGTQVVGQLTF.J-5*01	1	6	2				17	12	4	5
V-14D-2*03,V-14N-2*01.CAASGTSGGNYKPTF.J-6*01	110	27	54				751	595	175	50
V-14D-2*03,V-14N-2*01.CAASGTTASLGKLQF.J-24*02	87	24	22				69	225	19	65	3	2
V-14D-2*03,V-14N-2*01.CAASGVNYNQGKLIF.J-23*01	36	33	3				112	154	32	28	1	1
V-14D-2*03,V-14N-2*01.CAASGVSGGNYKPTF.J-6*01	13	4	11									10
V-14D-2*03,V-14N-2*01.CAASGWGGRALIF.J-15*01	14	6	10				43	17		65
V-14D-2*03,V-14N-2*01.CAASHSGTYQRF.J-13*01	36	49	62				238	294	133	128				1
V-14D-2*03,V-14N-2*01.CAASHSGYNKLTF.J-11*01	40	42	66								452	400	97	149
V-14D-2*03,V-14N-2*01.CAASLGGSSGNKLIF.J-32*01	30	22	32				6		18		1
V-14D-2*03,V-14N-2*01.CAASLMNYNQGKLIF.J-23*01	82	97	81								1096	1246	868	597
V-14D-2*03,V-14N-2*01.CAASLNRIFF.J-31*01	29	4	8
V-14D-2*03,V-14N-2*01.CAASLNYNQGKLIF.J-23*01	1	4	1				23					1
V-14D-2*03,V-14N-2*01.CAASLQGGRALIF.J-15*01	4	8	8				9				6	33	41
V-14D-2*03,V-14N-2*01.CAASNMNYNQGKLIF.J-23*01	9	5	16					26			11	1
V-14D-2*03,V-14N-2*01.CAASNNNNRIFF.J-31*01	1	1	6				42	29	1	16
V-14D-2*03,V-14N-2*01.CAASNSNNRIFF.J-31*01	612	744	579				12687	9698	5596	3872
V-14D-2*03,V-14N-2*01.CAASNSNNRILF.J-31*01	3	5	1				2	3	4	1
V-14D-2*03,V-14N-2*01.CAASNTNTGKLTF.J-27*01	8	1	7				14	11	1	1	1	2	3
V-14D-2*03,V-14N-2*01.CAASPGYQNFYF.J-49*01	68	48	17								318	503	422	195
V-14D-2*03,V-14N-2*01.CAASPNTGYQNFYF.J-49*01	21	42	25				69	252	74	46	1	2
V-14D-2*03,V-14N-2*01.CAASPPSNMGYKLTF.J-9*02	14	5	7				121	22	76	18
V-14D-2*03,V-14N-2*01.CAASQMNYNQGKLIF.J-23*01	7	13	6									29
V-14D-2*03,V-14N-2*01.CAASQTGNTGKLIF.J-37*01	1	2	2				181	111	77	3
V-14D-2*03,V-14N-2*01.CAASRDTGGLSGKLTF.J-2*01	19	3	3				1		3	2	12	7	38	97
V-14D-2*03,V-14N-2*01.CAASRGDTNTGKLTF.J-27*01	20	1	3				60	18	30
V-14D-2*03,V-14N-2*01.CAASRGNNNAPRF.J-43*01	22	14	29				1				19	74	1
V-14D-2*03,V-14N-2*01.CAASRGNSNNRIFF.J-31*01	73	35	29				98	103	120	60
V-14D-2*03,V-14N-2*01.CAASRGNYGNEKITF.J-48*01	13	28	13								1
V-14D-2*03,V-14N-2*01.CAASRHYNQGKLIF.J-23*01	4	4	1								61	95	60	80
V-14D-2*03,V-14N-2*01.CAASRMNYNQGKLIF.J-23*01	33	18	54					1			510	283	418	194
V-14D-2*03,V-14N-2*01.CAASRNRIFF.J-31*01	17	3	9										34
V-14D-2*03,V-14N-2*01.CAASRNTGGLSGKLTF.J-2*01	3	3	13
V-14D-2*03,V-14N-2*01.CAASRRGRALIF.J-15*01	4	9	2				40		19
V-14D-2*03,V-14N-2*01.CAASRTGNTGKLIF.J-37*01	39	34	20				330	425	185	49
V-14D-2*03,V-14N-2*01.CAASRVNTGNYKYVF.J-40*01	12	4	23				1		1
V-14D-2*03,V-14N-2*01.CAASSASGGNYKPTF.J-6*01	14	14	5				359	399	144	126
V-14D-2*03,V-14N-2*01.CAASSGDTNAYKVIF.J-30*01	26	7	9									17
V-14D-2*03,V-14N-2*01.CAASSGNNNAPRF.J-43*01	1	9	2				8		1
V-14D-2*03,V-14N-2*01.CAASSGSALGRLHF.J-18*01	15	4	2					6		17
V-14D-2*03,V-14N-2*01.CAASSGTYQRF.J-13*01	32	8	18				159	123	51	127		2	1
V-14D-2*03,V-14N-2*01.CAASSLSGGNYKPTF.J-6*01	8	6	5				18
V-14D-2*03,V-14N-2*01.CAASSNNNAGAKLTF.J-39*01	18	7	10				17	62	18
V-14D-2*03,V-14N-2*01.CAASSNYQLIW.J-33*01	1	1	1				7	4	1
V-14D-2*03,V-14N-2*01.CAASSSGQKLVF.J-16*01	6	5	9				122	68	31	20	1
V-14D-2*03,V-14N-2*01.CAASSTTASLGKLQF.J-24*02	1	2	6				259	237	212	22
V-14D-2*03,V-14N-2*01.CAASTGGLSGKLTF.J-2*01	2	1	1				11	12	1
V-14D-2*03,V-14N-2*01.CAASTGNYKYVF.J-40*01	12	6	6				1				96	19	16
V-14D-2*03,V-14N-2*01.CAASTLNYNQGKLIF.J-23*01	4	5	5					74
V-14D-2*03,V-14N-2*01.CAASTMNYNQGKLIF.J-23*01	6	18	3				140	70			1	1
V-14D-2*03,V-14N-2*01.CAASTMSNYNVLYF.J-21*01	49	63	14								66	75
V-14D-2*03,V-14N-2*01.CAASVANYNQGKLIF.J-23*01	59	11	5								330	249		250
V-14D-2*03,V-14N-2*01.CAASVGDTNAYKVIF.J-30*01	10	6	15				325	240	69	46	1
V-14D-2*03,V-14N-2*01.CAASVGGRALIF.J-15*01	54	15	10				152	208	186	38			1	1
V-14D-2*03,V-14N-2*01.CAASVGGSSGNKLIF.J-32*01	10	1	7				194	132	52	31
V-14D-2*03,V-14N-2*01.CAASVGNYNQGKLIF.J-23*01	115	70	106				152	138	80	61	1
V-14D-2*03,V-14N-2*01.CAASVMNYNQGKLIF.J-23*01	3	5	2								51	155	7	1
V-14D-2*03,V-14N-2*01.CAASVQGGRALIF.J-15*01	28	36	17				1385	1046	935	361
V-14D-2*03,V-14N-2*01.CAASVSGTYQRF.J-13*01	34	19	22				109	72	2	34
V-14D-2*03,V-14N-2*01.CAASVSNYNQGKLIF.J-23*01	11	5	4								50	64		11
V-14D-2*03,V-14N-2*01.CAASVTNYNQGKLIF.J-23*01	2	3	5								69	1
V-14D-2*03,V-14N-2*01.CAASVVNYNQGKLIF.J-23*01	50	42	6					28	29		4			1
V-14D-2*03,V-14N-2*01.CAASYNRIFF.J-31*01	32	9	5					51		47
V-14D-2*03,V-14N-2*01.CAASYSAGNKLTF.J-17*01	28	8	50				905	823	557	299
V-14D-2*03,V-14N-2*01.CAATASLGKLQF.J-24*02	34	30	10
V-14D-2*03,V-14N-2*01.CAATGGLSGKLTF.J-2*01	10	11	35				476	315	146	116
V-14D-2*03,V-14N-2*01.CAATHNYAQGLTF.J-26*01	28	10	28				7	100		38
V-14D-2*03,V-14N-2*01.CAATLASSGSWQLIF.J-22*01	27	39	23				30	18	25
V-14D-2*03,V-14N-2*01.CAATNNYAQGLTF.J-26*01	96	153	125				1102	898	583	332
V-14D-2*03,V-14N-2*01.CAATNQGKLIF.J-23*01	3	13	6
V-14D-2*03,V-14N-2*01.CAATNSGTYQRF.J-13*01	894	1279	1125				978	1563	200	237	55	174
V-14D-2*03,V-14N-2*01.CAATPNYNQGKLIF.J-23*01	137	66	19				1	12		1		10
V-14D-2*03,V-14N-2*01.CAATPSGSWQLIF.J-22*01	27	18	12				269	158	103	134
V-14D-2*03,V-14N-2*01.CAATSSGQKLVF.J-16*01	291	364	433				8788	5932	4356	2434	4
V-14D-2*03,V-14N-2*01.CAATSSSGSWQLIF.J-22*01	21	49	10				217	180	100	34
V-14D-2*03,V-14N-2*01.CAAVNSGTYQRF.J-13*01	30	53	27				1244	741	209	299
V-14D-2*03,V-14N-2*01.CAAYYNQGKLIF.J-23*01	89	47	38				1150	812	422	259
V-14D-2*03,V-14N-2*01.CAGDYAQGLTF.J-26*01	2	4	5				161	104	67	93
V-14D-2*03,V-14N-2*01.CAGGGSGTYQRF.J-13*01	2	2	4										14
V-14D-2*03,V-14N-2*01.CAGNSGTYQRF.J-13*01	15	43	30				32					14
V-14D-2*03,V-14N-2*01.CAGSNSGTYQRF.J-13*01	8	13	2								19		2
V-14D-2*03,V-14N-2*01.CAGTNSGTYQRF.J-13*01	41	44	15								16	23
V-14D-2*03,V-14N-2*01.CAPANSGTYQRF.J-13*01	20	19	23								144	77	109	150
V-14D-2*03,V-14N-2*01.CAPNSGTYQRF.J-13*01	18	18	21					37
V-14D-2*03,V-14N-2*01.CAPTNSGTYQRF.J-13*01	1	6	20
V-14D-2*03,V-14N-2*01.CAVNTGANTGKLTF.J-52*01	1	1	6				5	4	3	16
V-14D-3/DV8*08,V-14N-3*01,V-14-1*01,V-14-2*02.CAAGSSNTNKVVF.J-34*02	6	12	5				6
V-14D-3/DV8*08,V-14N-3*01,V-14-1*01,V-14-2*02.CAARGNNNNAPRF.J-43*01	2	2	9
V-14D-3/DV8*08,V-14N-3*01,V-14-1*01,V-14-2*02.CAARNNNAPRF.J-43*01	4	10	13
V-14D-3/DV8*08,V-14N-3*01,V-14-1*01,V-14-2*02.CAARNNNNAPRF.J-43*01	2	5	6
V-14D-3/DV8*08,V-14N-3*01,V-14-1*01,V-14-2*02.CAARNNYAQGLTF.J-26*01	1	7	1									3
V-14D-3/DV8*08,V-14N-3*01,V-14-1*01,V-14-2*02.CAARNSNNRIFF.J-31*01	1	3	1				4	1	4
V-14D-3/DV8*08,V-14N-3*01,V-14-1*01,V-14-2*02.CAASANSAGNKLTF.J-17*01	1	1	3				5
V-14D-3/DV8*08,V-14N-3*01,V-14-1*01,V-14-2*02.CAASANTGYQNFYF.J-49*01	2	9	2									3
V-14D-3/DV8*08,V-14N-3*01,V-14-1*01,V-14-2*02.CAASDNNNAPRF.J-43*01	31	36	34				4	3	14	1
V-14D-3/DV8*08,V-14N-3*01,V-14-1*01,V-14-2*02.CAASDNTGNYKYVF.J-40*01	8	1	4					2
V-14D-3/DV8*08,V-14N-3*01,V-14-1*01,V-14-2*02.CAASESNYQLIW.J-33*01	7	2	2								2		1
V-14D-3/DV8*08,V-14N-3*01,V-14-1*01,V-14-2*02.CAASNNNNAPRF.J-43*01	17	16	26					5	1
V-14D-3/DV8*08,V-14N-3*01,V-14-1*01,V-14-2*02.CAASNSNNRIFF.J-31*01	10	29	8				5
V-14D-3/DV8*08,V-14N-3*01,V-14-1*01,V-14-2*02.CAASPNTGYQNFYF.J-49*01	1	2	2
V-14D-3/DV8*08,V-14N-3*01,V-14-1*01,V-14-2*02.CAASRNNNNAPRF.J-43*01	12	20	10								4
V-14D-3/DV8*08,V-14N-3*01,V-14-1*01,V-14-2*02.CAASVNNNNAPRF.J-43*01	7	3	1									1
V-14D-3/DV8*08,V-14N-3*01,V-14-1*01,V-14-2*02.CAASVSNTNKVVF.J-34*02	8	1	3				1	4
V-14D-3/DV8*08.CAADSSNMGYKLTF.J-9*02	8	6	4					10
V-14D-3/DV8*08.CAAETQVVGQLTF.J-5*01	10	1	5					257
V-14D-3/DV8*08.CAAKNYNQGKLIF.J-23*01	8	9	9
V-14D-3/DV8*08.CAAKSGSFNKLTF.J-4*02	6	14	28					305
V-14D-3/DV8*08.CAANTGYQNFYF.J-49*01	13	42	12						16			11		16
V-14D-3/DV8*08.CAARASSSGSWQLIF.J-22*01	9	11	5
V-14D-3/DV8*08.CAARGSNAKLTF.J-42*01	24	63	33									17	19
V-14D-3/DV8*08.CAASANTGYQNFYF.J-49*01	3	6	9					15						37
V-14D-3/DV8*08.CAASARGYNQGKLIF.J-23*01	98	35	54									598
V-14D-3/DV8*08.CAASARYNVLYF.J-21*01	6	4	7					18
V-14D-3/DV8*08.CAASDASSGQKLVF.J-16*01	19	25	41					504
V-14D-3/DV8*08.CAASEGYGSSGNKLIF.J-32*01	22	33	23								10	253
V-14D-3/DV8*08.CAASERNYNQGKLIF.J-23*01	40	28	34									161
V-14D-3/DV8*08.CAASESNYQLIW.J-33*01	34	25	86				23	635	21				1
V-14D-3/DV8*08.CAASHSGYNKLTF.J-11*01	32	35	32					164
V-14D-3/DV8*08.CAASHYANKMIF.J-47*02	14	33	5								1	110
V-14D-3/DV8*08.CAASPHDSGYNKLTF.J-11*01	15	19	13					48
V-14D-3/DV8*08.CAASPHSGTYQRF.J-13*01	19	17	16					19
V-14D-3/DV8*08.CAASPSANSGTYQRF.J-13*01	44	5	12
V-14D-3/DV8*08.CAASPVYGSSGNKLIF.J-32*01	10	10	9
V-14D-3/DV8*08.CAASRMNYNQGKLIF.J-23*01	11	33	19								1			7
V-14D-3/DV8*08.CAASRNQGKLIF.J-23*01	10	12	1									1
V-14D-3/DV8*08.CAASRNSGYNKLTF.J-11*01	5	5	18					117
V-14D-3/DV8*08.CAASRNYNVLYF.J-21*01	23	2	8									34
V-14D-3/DV8*08.CAASVSNNRIFF.J-31*01	34	10	2				32	616
V-14D-3/DV8*08.CAASWGNYQLIW.J-33*01	7	10	2					12
V-14D-3/DV8*08.CAASYSNNRIFF.J-31*01	90	117	182
V-14D-3/DV8*08.CAATNAYKVIF.J-30*01	20	8	12					100
V-14D-3/DV8*08.CALMSNYNVLYF.J-21*01	7	3	4					93
V-14N-3*01.CAAAYQGGRALIF.J-15*01	30	9	8				967	667	299	219	16
V-14N-3*01.CAADATSSGQKLVF.J-16*01	22	26	8
V-14N-3*01.CAADYNQGKLIF.J-23*01	100	65	17				5715	3298	2574	1255
V-14N-3*01.CAAFYQGGRALIF.J-15*01	48	23	26				2440	1567	1157	671
V-14N-3*01.CAAGATSSGQKLVF.J-16*01	11	1	5
V-14N-3*01.CAAGGNSNNRIFF.J-31*01	34	49	61				85	46	67
V-14N-3*01.CAAGGNYQLIW.J-33*01	3	8	1				243	80	64	20
V-14N-3*01.CAAGSGYNKLTF.J-11*01	5	8	10								40	55		5
V-14N-3*01.CAAINYAQGLTF.J-26*01	91	109	70								804	960	646	330
V-14N-3*01.CAAIQGGRALIF.J-15*01	37	38	35				1126	433	180	112	1
V-14N-3*01.CAAISGGSNAKLTF.J-42*01	5	24	5								162	136	65	105
V-14N-3*01.CAAMDGSSGNKLIF.J-32*01	11	31	6				463	297	146	55
V-14N-3*01.CAAMDYANKMIF.J-47*02	17	5	14				117	32	13					1
V-14N-3*01.CAAMDYAQGLTF.J-26*01	7	10	7				103	234		27		1
V-14N-3*01.CAAMENQGKLIF.J-23*01	2	4	3				28	13
V-14N-3*01.CAAMENSGTYQRF.J-13*01	4	5	8
V-14N-3*01.CAANNYAQGLTF.J-26*01	120	110	74				7866	4886	1774	1481	12	3	4	5
V-14N-3*01.CAARAGGRALIF.J-15*01	4	31	6				67	3	19
V-14N-3*01.CAARASGGNYKPTF.J-6*01	2	1	5				1327	465	344	254
V-14N-3*01.CAAREGGRALIF.J-15*01	42	21	65				2774	1557	1547	901	4	2
V-14N-3*01.CAARENNNAGAKLTF.J-39*01	4	16	12									31
V-14N-3*01.CAARESNYQLIW.J-33*01	2	1	4					1
V-14N-3*01.CAARFYGSSGNKLIF.J-32*01	9	3	28								432	383	268	161
V-14N-3*01.CAARKGGRALIF.J-15*01	31	43	7					1			876	780	443	562
V-14N-3*01.CAARNSNNRIFF.J-31*01	289	186	147				13783	9787	6413	2267		22
V-14N-3*01.CAARRNYNVLYF.J-21*01	3	29	20								32	69
V-14N-3*01.CAARRSSGSWQLIF.J-22*01	1	2	7
V-14N-3*01.CAARSNNNNAPRF.J-43*01	19	28	2				35	20	1		1	12	1	1
V-14N-3*01.CAARYNNNNAPRF.J-43*01	5	13	10					2			15	65	60
V-14N-3*01.CAASAGSSGSWQLIF.J-22*01	173	172	127				376	339	86	27	1	76		20
V-14N-3*01.CAASALPGGYKVVF.J-12*02	15	4	2
V-14N-3*01.CAASASNYQLIW.J-33*01	1	12	3
V-14N-3*01.CAASAVNTGNYKYVF.J-40*01	1	13	4								11	32	65	1
V-14N-3*01.CAASDASSGQKLVF.J-16*01	18	5	20				243	356	62
V-14N-3*01.CAASDGYNQGKLIF.J-23*01	42	61	9				3238	1368	1018	1097				39
V-14N-3*01.CAASDNNNAPRF.J-43*01	1	2	2				15	15	6	1		1
V-14N-3*01.CAASDPNTGKLTF.J-27*01	12	5	7				887	907	603	244
V-14N-3*01.CAASEANYNQGKLIF.J-23*01	9	13	8				10				13
V-14N-3*01.CAASEGGRALIF.J-15*01	2	1	1				104	45	23	10	9	10	13	5
V-14N-3*01.CAASEGNTGKLTF.J-27*01	9	7	13				619	291	308	71
V-14N-3*01.CAASEGSSGSWQLIF.J-22*01	94	118	106				5529	3309	1876	434			1
V-14N-3*01.CAASEMNYNQGKLIF.J-23*01	5	4	14				242	206	53
V-14N-3*01.CAASENAGAKLTF.J-39*01	10	9	24				1511	626	407	286	1
V-14N-3*01.CAASENTGKLTF.J-27*01	25	48	20				421	403	103	50
V-14N-3*01.CAASEPSNTNKVVF.J-34*02	10	15	10				1482	491	252	286		1
V-14N-3*01.CAASESNYQLIW.J-33*01	5	15	9					1			5	33	19
V-14N-3*01.CAASEVNYNQGKLIF.J-23*01	6	11	1				585	541	271	50
V-14N-3*01.CAASEWNYNQGKLIF.J-23*01	9	5	3					51	1				36
V-14N-3*01.CAASFNNNNAPRF.J-43*01	3	9	1				15	20			18		76
V-14N-3*01.CAASFNNYAQGLTF.J-26*01	3	17	3				36	86	32	58
V-14N-3*01.CAASFNSNNRIFF.J-31*01	1	7	28				1	1
V-14N-3*01.CAASGGTGGLSGKLTF.J-2*01	6	5	6				10			32
V-14N-3*01.CAASGNSNNRIFF.J-31*01	321	495	286				20376	13401	8973	6645			39
V-14N-3*01.CAASGNTEGADRLTF.J-45*01	10	12	16				871	550	312	243
V-14N-3*01.CAASGRTNYNVLYF.J-21*01	4	1	12				93	145	45	17
V-14N-3*01.CAASGSYGNEKITF.J-48*01	8	3	17								26	30
V-14N-3*01.CAASHNAGAKLTF.J-39*01	9	1	5				71	29		20		1
V-14N-3*01.CAASHSNYQLIW.J-33*01	21	20	15								739	570	606	728
V-14N-3*01.CAASHYAQGLTF.J-26*01	21	63	58								342	232	23	175
V-14N-3*01.CAASINAGAKLTF.J-39*01	4	9	3				21	176	35	27
V-14N-3*01.CAASISNYQLIW.J-33*01	6	20	5								31
V-14N-3*01.CAASKGSALGRLHF.J-18*01	7	52	10								492	670	368	235
V-14N-3*01.CAASKGSNYQLIW.J-33*01	6	41	24				257	514	227	216
V-14N-3*01.CAASKNNNNAPRF.J-43*01	4	9	8				175	197	135	206	2	4	2
V-14N-3*01.CAASKSNYQLIW.J-33*01	26	45	3								237	340	52	172
V-14N-3*01.CAASLMNYNQGKLIF.J-23*01	18	23	11								436	356	171	78
V-14N-3*01.CAASLNAGAKLTF.J-39*01	21	8	10				113	142	18	56
V-14N-3*01.CAASNRGSALGRLHF.J-18*01	70	72	31				27	27	45	109		19
V-14N-3*01.CAASNSNYQLIW.J-33*01	17	25	45				549	658	199	189	3
V-14N-3*01.CAASPINTGNYKYVF.J-40*01	16	7	10					33				13
V-14N-3*01.CAASRGGNYKYVF.J-40*01	40	35	12				9	15			31	11
V-14N-3*01.CAASRGSSGSWQLIF.J-22*01	24	42	14				1743	729	711	670
V-14N-3*01.CAASRHYNQGKLIF.J-23*01	19	60	29								2145	1974	2004	1621
V-14N-3*01.CAASRMNYNQGKLIF.J-23*01	5	47	17				1				781	1020	462	264
V-14N-3*01.CAASRRNSNNRIFF.J-31*01	7	15	10				133	102	21	14
V-14N-3*01.CAASRSNYQLIW.J-33*01	31	48	61								1845	1734	1127	1127
V-14N-3*01.CAASSGYNKLTF.J-11*01	11	16	7								267	94	144	216
V-14N-3*01.CAASSLSGSFNKLTF.J-4*02	6	24	1				38			20			100
V-14N-3*01.CAASSMGYKLTF.J-9*02	20	46	26				1067	743	461	333
V-14N-3*01.CAASSRGSALGRLHF.J-18*01	35	30	13				29		24			45
V-14N-3*01.CAASSYAQGLTF.J-26*01	13	9	16								7	4	6
V-14N-3*01.CAASTGNMGYKLTF.J-9*02	3	4	10								91	6	137	149
V-14N-3*01.CAASVNAGAKLTF.J-39*01	54	28	22				992	786	548	324
V-14N-3*01.CAASVSNYQLIW.J-33*01	36	100	55				140	148	81	11		19	16	25
V-14N-3*01.CAASWNSNNRIFF.J-31*01	105	139	41				865	729	302	79
V-14N-3*01.CAASYTGGLSGKLTF.J-2*01	8	2	6				793	373	171	91
V-14N-3*01.CAATNYAQGLTF.J-26*01	53	34	42				1				3902	3825	2475	1712
V-14N-3*01.CAATRNNNNAPRF.J-43*01	11	1	7					1				1
V-14N-3*01.CAAVNYAQGLTF.J-26*01	57	44	24								2274	1425	1543	981
V-14N-3*01.CAAYNYAQGLTF.J-26*01	34	17	22								1119	726	732	388
V-14N-3*01.CAGRQGGRALIF.J-15*01	1	30	4								89	86
V-14N-3*01.CAGYQGGRALIF.J-15*01	7	15	10				852	431	228	98
V-16*06.CAMRDMNYNQGKLIF.J-23*01	12	25	19							22	2	19
V-16*06.CAMRDYNNNAPRF.J-43*01	5	14	13				28						15
V-16*06.CAMREADYGNEKITF.J-48*01	9	3	11				182	95	26	54
V-16*06.CAMREANTNKVVF.J-34*02	8	7	2								394	205	220	145
V-16*06.CAMREANYNQGKLIF.J-23*01	15	3	4
V-16*06.CAMREAYGSSGNKLIF.J-32*01	13	29	37								255	699	621	171
V-16*06.CAMREDNTEGADRLTF.J-45*01	68	51	57				1671	1389	569	332
V-16*06.CAMREENTNTGKLTF.J-27*01	34	28	21				49		20		54	2	1
V-16*06.CAMREFNTNTGKLTF.J-27*01	15	30	18								4	45	1	1
V-16*06.CAMREGGGGNEKITF.J-48*01	16	6	4				90	77	21	19	1		20
V-16*06.CAMREGGNEKITF.J-48*01	14	3	20					1			82
V-16*06.CAMREGGNYGNEKITF.J-48*01	95	186	96				3598	2909	1247	634	9
V-16*06.CAMREGGQGGRALIF.J-15*01	28	46	23				1772	1116	473	402
V-16*06.CAMREGLANKMIF.J-47*02	9	16	13								15	65	35	20
V-16*06.CAMREGNTNKVVF.J-34*02	63	60	55								2796	2142	2018	1612
V-16*06.CAMREGNTNTGKLTF.J-27*01	28	32	20				1				162	138	35	66
V-16*06.CAMREGNYGNEKITF.J-48*01	434	467	326				23587	17002	7009	3227	5	47
V-16*06.CAMREGQSGGSNYKLTF.J-53*01	98	119	64								2833	1967	2006	874
V-16*06.CAMREGSSTGYQNFYF.J-49*01	9	9	16					29				19
V-16*06.CAMREGVNTNKVVF.J-34*02	5	8	12				273	61	20	6
V-16*06.CAMREKTGGNNKLTF.J-56*01	76	123	117				56	33	100	22	321	204	294	42
V-16*06.CAMREKTGNYKYVF.J-40*01	37	19	9				79	122	66	136
V-16*06.CAMREKTSSFSKLVF.J-50*01	6	12	2				3	68				16
V-16*06.CAMRELNTNTGKLTF.J-27*01	2	1	9								1	90	39	1
V-16*06.CAMREMNTEGADRLTF.J-45*01	199	434	231				3995	4099	1564	798
V-16*06.CAMREMNYNQGKLIF.J-23*01	43	41	45								8	37
V-16*06.CAMRENGNEKITF.J-48*01	12	17	18								67	136		12
V-16*06.CAMREPNTNKVVF.J-34*02	23	13	6								1073	528	369	118
V-16*06.CAMREPNYGNEKITF.J-48*01	22	3	5				219	172	116	19
V-16*06.CAMREQNTEGADRLTF.J-45*01	49	87	52				493	647	78	200
V-16*06.CAMRERGAGNTGKLIF.J-37*01	7	5	10								12
V-16*06.CAMRERGTGNTGKLIF.J-37*01	46	64	77					98			62	40	39
V-16*06.CAMRERITGNTGKLIF.J-37*01	21	8	4				67	121
V-16*06.CAMRESNTEGADRLTF.J-45*01	52	36	61				2308	2236	1056	1026
V-16*06.CAMRETNTNTGKLTF.J-27*01	6	12	11								17	2	1
V-16*06.CAMRETYGSSGNKLIF.J-32*01	48	42	32								672	656	695	471
V-16*06.CAMREYNTNTGKLTF.J-27*01	18	18	22								151	305	124	41
V-16*06.CAMRGANTGNYKYVF.J-40*01	12	5	24								858	291	602	137
V-16*06.CAMRGDNTNTGKLTF.J-27*01	15	1	11								22	22	1	10
V-16*06.CAMRGGANYGNEKITF.J-48*01	9	3	7				260	325	211	20
V-16*06.CAMRGHYGSSGNKLIF.J-32*01	12	5	5								251	121	122	117
V-16*06.CAMRGIASSSFSKLVF.J-50*01	17	11	1				517	357	167	69
V-16*06.CAMRGLNTGNYKYVF.J-40*01	56	28	44				17			5	2	94	29
V-16*06.CAMRGLYGSSGNKLIF.J-32*01	34	14	4								133	72	54	16
V-16*06.CAMRGPATGGNNKLTF.J-56*01	7	19	9				18	101	115	42
V-16*06.CAMRGRTGNTGKLIF.J-37*01	10	16	8								405	471	530	153
V-16*06.CAMRPNTGYQNFYF.J-49*01	78	66	80				19	43		7	68	90
V-16*06.CAMRVANTGANTGKLTF.J-52*01	9	2	2				200	141	48
V-16*06.CAMRVMNTEGADRLTF.J-45*01	66	83	63				2516	2076	965	309
V-16*06.CAMRVNYGNEKITF.J-48*01	14	8	4				468	391	227	65
V-16*06.CAMRYYGSSGNKLIF.J-32*01	18	8	3								29	43
V-16*06.CAMSLDTNAYKVIF.J-30*01	15	6	3								47	29	47	38
V-16*06.CAMSPMNTEGADRLTF.J-45*01	11	20	9									26		1
V-16D/DV11*02.CAMRATNSAGNKLTF.J-17*01	31	17	10					6
V-16D/DV11*02.CAMREAYGSSGNKLIF.J-32*01	5	11	7								39	85
V-16D/DV11*02.CAMREGGQGGRALIF.J-15*01	104	195	187				54	3080	8	22
V-16D/DV11*02.CAMREGNTNTGKLTF.J-27*01	16	2	3								2	205
V-16D/DV11*02.CAMREGPGSGYNKLTF.J-11*01	8	1	8					61
V-16D/DV11*02.CAMREGRGSALGRLHF.J-18*01	52	15	9				6	28
V-16D/DV11*02.CAMREGRSSGSWQLIF.J-22*01	41	27	18					474		23	8	23
V-16D/DV11*02.CAMREGSQGGRALIF.J-15*01	67	53	32				40	1953	51
V-16D/DV11*02.CAMREMNYNQGKLIF.J-23*01	18	76	20									388
V-16D/DV11*02.CAMRENTGYQNFYF.J-49*01	18	10	6				7	165	34	15	11	41	1
V-16D/DV11*02.CAMRERGTGNTGKLIF.J-37*01	12	2	8
V-16D/DV11*02.CAMRETYGSSGNKLIF.J-32*01	3	7	6									61	44
V-16D/DV11*02.CAMRGSGGNYKPTF.J-6*01	3	50	27									52
V-16D/DV11*02.CAMSANSGTYQRF.J-13*01	13	4	2					79	1
V-16D/DV11*02.CAMSPDTNAYKVIF.J-30*01	7	2	11								6	132
V-16N*01,V-16*06.CAMRDMNYNQGKLIF.J-23*01	1	1	1
V-16N*01,V-16*06.CAMREGGQGGRALIF.J-15*01	10	38	7				19	11	11	6
V-16N*01,V-16*06.CAMREGNYGNEKITF.J-48*01	11	2	29				6	7
V-16N*01,V-16*06.CAMREGRMGYKLTF.J-9*02	1	1	1				1		4
V-16N*01,V-16*06.CAMREGSQGGRALIF.J-15*01	3	11	7				10	16	5	2
V-16N*01,V-16*06.CAMREMNTEGADRLTF.J-45*01	1	5	9				15
V-16N*01,V-16*06.CAMREMNYNQGKLIF.J-23*01	1	12	9								5	4
V-16N*01,V-16*06.CAMREQNTEGADRLTF.J-45*01	4	4	1					4
V-16N*01,V-16*06.CAMRESYGSSGNKLIF.J-32*01	1	3	1								15		6
V-16N*01,V-16*06.CAMRGGATGGNNKLTF.J-56*01	7	2	2
V-16N*01.CALLTNSAGNKLTF.J-17*01	1	7	4
V-16N*01.CAMLSNYNVLYF.J-21*01	8	5	12					21
V-16N*01.CAMNSNYNVLYF.J-21*01	6	6	25
V-16N*01.CAMRAFNTNTGKLTF.J-27*01	7	11	12								170	154	167	125
V-16N*01.CAMRASGTGGYKVVF.J-12*02	9	5	12								289	126	174	151
V-16N*01.CAMRASNSAGNKLTF.J-17*01	12	10	9				388	237	125	58
V-16N*01.CAMRATNSAGNKLTF.J-17*01	74	78	42					14			32	62	16	24
V-16N*01.CAMRDGNYNQGKLIF.J-23*01	4	4	3
V-16N*01.CAMRDNNVGDNSKLIW.J-38*01	13	21	4				172	388	143	17
V-16N*01.CAMREANYNQGKLIF.J-23*01	110	85	19								481	814	196	140
V-16N*01.CAMREAPNNYAQGLTF.J-26*01	6	8	6				56	129	39	31
V-16N*01.CAMREAYGSSGNKLIF.J-32*01	3	6	21								177	223	248	128
V-16N*01.CAMREAYQGGRALIF.J-15*01	140	260	109				46			34	41			19
V-16N*01.CAMREDNTEGADRLTF.J-45*01	27	38	11				252	237	59	68
V-16N*01.CAMREENTNTGKLTF.J-27*01	171	241	168								1629	1425	694	577
V-16N*01.CAMREFNTNTGKLTF.J-27*01	50	101	93								185	398	126	190
V-16N*01.CAMREGDQGGRALIF.J-15*01	29	11	22				910	524	624	534
V-16N*01.CAMREGDYGNEKITF.J-48*01	5	8	17				22		2
V-16N*01.CAMREGGGQKLVF.J-16*01	12	6	51				159	61	12
V-16N*01.CAMREGGQGGRALIF.J-15*01	1049	1607	1235				18250	13670	4660	2171	23
V-16N*01.CAMREGGQGGRALIL.J-15*01	1	12	4				11	4	5	13
V-16N*01.CAMREGIAQGLTF.J-26*01	1	3	9								53	2		17
V-16N*01.CAMREGKAASLGKLQF.J-24*02	4	9	1								15	40
V-16N*01.CAMREGKGYNQGKLIF.J-23*01	6	16	1				1185	277	235	222
V-16N*01.CAMREGNTNKVVF.J-34*02	8	9	5								791	419	627	297
V-16N*01.CAMREGNTNTGKLTF.J-27*01	47	16	33				1		1		1815	1615	626	318
V-16N*01.CAMREGNYNQGKLIF.J-23*01	18	2	10								98	221	14	1
V-16N*01.CAMREGPGAGNKLTF.J-17*01	15	49	12								742	262	832	463
V-16N*01.CAMREGRGSALGRLHF.J-18*01	97	55	38				11		14		43	254	11	37
V-16N*01.CAMREGRMGYKLTF.J-9*02	108	137	86				1784	1107	760	494
V-16N*01.CAMREGRPSSGQKLVF.J-16*01	9	7	6				180	43		36
V-16N*01.CAMREGRSSGSWQLIF.J-22*01	89	159	121				48	218	36	10
V-16N*01.CAMREGSQGGRALIF.J-15*01	188	368	370				11321	8156	5091	3406
V-16N*01.CAMREGTTASLGKLQF.J-24*02	25	3	6				1263	164	538	65
V-16N*01.CAMREGVNTNKVVF.J-34*02	8	1	5				136		23
V-16N*01.CAMREGWGSSGNKLIF.J-32*01	10	14	3
V-16N*01.CAMREKDTNTGKLTF.J-27*01	22	23	39				2000	1565	680	600
V-16N*01.CAMREKNTNKVVF.J-34*02	7	9	2								129	272	147	194
V-16N*01.CAMREKTGGYKVVF.J-12*02	29	14	19				57	8		17
V-16N*01.CAMREMNTEGADRLTF.J-45*01	18	80	51				497	372	28	64			1
V-16N*01.CAMREMNYNQGKLIF.J-23*01	146	252	247								514	997	247	80
V-16N*01.CAMREMTTASLGKLQF.J-24*02	17	50	36				3419	2210	988	257
V-16N*01.CAMRENTGYQNFYF.J-49*01	51	46	105				4100	3285	1961	639		13	1
V-16N*01.CAMRERANTGKLTF.J-27*01	9	23	16				287	36	77	69
V-16N*01.CAMRERGTGNTGKLIF.J-37*01	46	65	23									181	62	52
V-16N*01.CAMRERNYAQGLTF.J-26*01	10	5	10								81	53	115	77
V-16N*01.CAMRESNTEGADRLTF.J-45*01	17	7	29				589	415	160	65
V-16N*01.CAMRESNTGYQNFYF.J-49*01	2	17	1				380	277	65	120
V-16N*01.CAMRESNYNQGKLIF.J-23*01	109	66	18								470	714	277	262
V-16N*01.CAMRESPGTGGYKVVF.J-12*02	2	13	5
V-16N*01.CAMRESSNTNKVVF.J-34*02	66	124	73								270	346	193	102
V-16N*01.CAMREYNTNTGKLTF.J-27*01	64	39	99								2374	2674	1189	284
V-16N*01.CAMRGANTNTGKLTF.J-27*01	26	4	6								87	182	143	59
V-16N*01.CAMRGDNTNTGKLTF.J-27*01	40	26	15								452	713	224	89
V-16N*01.CAMRGFNTNTGKLTF.J-27*01	7	3	19								230	127	22
V-16N*01.CAMRGGSGSFNKLTF.J-4*02	8	8	4							19	41
V-16N*01.CAMRGLNMGYKLTF.J-9*02	14	11	2
V-16N*01.CAMRGLNTGNYKYVF.J-40*01	65	72	27								187	315	180
V-16N*01.CAMRGLYGSSGNKLIF.J-32*01	18	11	30								251	141	131	134
V-16N*01.CAMRGSGGNYKPTF.J-6*01	72	104	55				18	48	29	15		22
V-16N*01.CAMRGSNTNTGKLTF.J-27*01	16	26	15								430	649	126	526
V-16N*01.CAMRGSRNNYAQGLTF.J-26*01	5	5	7								47		189	43
V-16N*01.CAMRGVSGSFNKLTF.J-4*02	7	7	4				13
V-16N*01.CAMRPNTGYQNFYF.J-49*01	25	16	15								152	196	94	26
V-16N*01.CAMRQYNTNTGKLTF.J-27*01	5	2	6
V-16N*01.CAMRSNYNVLYF.J-21*01	3	14	36				17	59
V-16N*01.CAMRTSNMGYKLTF.J-9*02	21	3	1				93	43	110	113
V-16N*01.CAMSANSGTYQRF.J-13*01	43	22	53				1207	483	399	76
V-16N*01.CAMSDYQGGRALIF.J-15*01	11	16	2								204	76	174	138
V-16N*01.CAMSLDTNAYKVIF.J-30*01	21	7	7								305	322	238	91
V-16N*01.CAMSPRGYKLTF.J-9*02	4	11	5
V-16N*01.CAMSSDTNAYKVIF.J-30*01	10	19	7								404	195	228	260
V-16N*01.CAMTPNSAGNKLTF.J-17*01	5	16	4				188	169	58	57
V-16N*01.CAMTTNSAGNKLTF.J-17*01	11	13	4				78	81	1
V-17*02.CALDSNYQLIW.J-33*01	91	94	84				79	185	67	13		4
V-17*02.CALDTSSSFSKLVF.J-50*01	18	15	10				148	138	20	41
V-17*02.CALEANTGYQNFYF.J-49*01	360	357	209					1			6396	4475	4502	2833
V-17*02.CALEANTNKVVF.J-34*02	33	9	14								107	148	56	33
V-17*02.CALEASTEGADRLTF.J-45*01	3	12	5				34	21		17
V-17*02.CALEAYSGGSNAKLTF.J-42*01	60	59	34				1103	1258	648	552
V-17*02.CALEDNTGYQNFYF.J-49*01	10	3	9				47	9	41
V-17*02.CALEDYQGGRALIF.J-15*01	11	13	6				408	173	202	189
V-17*02.CALEENTGYQNFYF.J-49*01	12	29	24				260	215	95	159	2	1		1
V-17*02.CALEENYGNEKITF.J-48*01	32	105	39				43	90	18	21	55
V-17*02.CALEGAAGGNNKLTF.J-56*01	29	6	1				235	188	194	49
V-17*02.CALEGAGTGSKLSF.J-58*01	57	65	35							12
V-17*02.CALEGASGGNNKLTF.J-56*01	1	3	4				97	77	1
V-17*02.CALEGATGGSNKLTF.J-56*01	1	4	2				17	8	4	10
V-17*02.CALEGDGGSNYKLTF.J-53*01	29	11	31								364	441	292	295
V-17*02.CALEGFNTNTGKLTF.J-27*01	4	7	18
V-17*02.CALEGGGNNNAPRF.J-43*01	10	28	9				117	106	49	126
V-17*02.CALEGGGTGSKLSF.J-58*01	31	89	38				103	104	71	16
V-17*02.CALEGGNNAGAKLTF.J-39*01	121	175	101				5	31			22	74	30
V-17*02.CALEGGPGANTGKLTF.J-52*01	24	39	28				50	129		10				1
V-17*02.CALEGGTGNYKYVF.J-40*01	22	25	5					26			8
V-17*02.CALEGHAGGNNKLTF.J-56*01	10	7	19								66	69	112	29
V-17*02.CALEGINQGGSAKLIF.J-57*01	14	13	38				282	240	207	37
V-17*02.CALEGLNNAGAKLTF.J-39*01	123	296	131				318	586	47	146		15		16
V-17*02.CALEGNTGYQNFYF.J-49*01	199	114	75				7	21	29	90	104	90	48	40
V-17*02.CALEGNTNKVVF.J-34*02	64	108	58				1422	1243	707	252		2		51
V-17*02.CALEGPNNAGAKLTF.J-39*01	3	1	12								212	531	78	5
V-17*02.CALEGPNYGSSGNKLIF.J-32*01	27	20	10				10				12	33		22
V-17*02.CALEGPPSNTNKVVF.J-34*02	26	41	11				134	87	92
V-17*02.CALEGPTGYQNFYF.J-49*01	1	2	5								17
V-17*02.CALEGQGGTGYQNFYF.J-49*01	11	9	7						18
V-17*02.CALEGQNNAGAKLTF.J-39*01	31	37	13				477	393	433	182
V-17*02.CALEGQPGANTGKLTF.J-52*01	82	41	11									13
V-17*02.CALEGQPGTGSNRLTF.J-28*01	9	12	25
V-17*02.CALEGRANTGKLTF.J-52*01	7	5	5					16
V-17*02.CALEGRGNYAQGLTF.J-26*01	41	39	8				50	31
V-17*02.CALEGRKGYQNFYF.J-49*01	3	12	11								177	228	286	53
V-17*02.CALEGRKQQGTGSKLSF.J-58*01	10	30	8				176	127	10
V-17*02.CALEGRSGYQNFYF.J-49*01	33	7	9								163	85	75	230
V-17*02.CALEGRWGGSNYKLTF.J-53*01	4	1	5				10	29
V-17*02.CALEGSTGGNNKLTF.J-56*01	134	160	153				7831	5604	3360	3126
V-17*02.CALEGTGYQNFYF.J-49*01	851	1181	659				15038	11646	5125	4411		112	48
[truncated: 6,615 more rows]

## Sheet: Fig 5d,e
	Reads in TCRbFixed Ctsl+/+ immunized, sorted Tet+ cells					Reads in TCRbFixed Ctsl+/+ M2			Reads in TCRbFixed CtsldTEC M2
TCRa clonotype	1LLO-tetr+	2LLO-tetr+	3LLO-tetr+	4LLO-tetr+	Mean Tet+	1M2_WT	2M2_WT	3M2WT	4M2dTEC	5M2dTEC	6M2dTEC
V-14D-1*01,V-14N-1*01.CAASTNTGYQNFYF.J-49*01	88913.2	168399	228802	192778	169723	200.717	132.061	286.998	624.164	637.439	572.271	Top Ten			Ctsl-dependent	TCRa sequences from LLO-Tet+ cells from Fixed-β Ctsl+/+ after systemic immunization and classification as Ctsl-dependent or -independent. Columns B-E: Tet+ cells; column F: Mean of B-E; columns G-I: WT M2 cells corresponding to Fig 3; columns J-L: CtslΔTEC M2 cells corresponding to Fig. 3. ‘Ctsl-dependent’ TCRs are shown in blue, ‘Ctsl-independent’ TCRs are shown in gray.
V-14D-1*01,V-14N-1*01.CAASSNTGYQNFYF.J-49*01	111857	210483	101516	145661	142379	102.932	171.483	97.5795	205.518	302.623	156.074				Ctsl-independent
V-7-3*04.CAPANSGTYQRF.J-13*01	165366	127387	70427.3	34950.6	99532.7	95.2119	55.1898	80.3596
V-14D-1*01,V-14N-1*01.CAASPNTGYQNFYF.J-49*01	62410.6	119405	83395.1	106590	92950.2	283.062	268.065	192.289
V-14D-2*03,V-14N-2*01.CAAGGSGTYQRF.J-13*01	43691.2	35542.4	152004	135883	91780.2	66.9056	78.8426	111.929
V-7D-3*03.CAPANSGTYQRF.J-13*01	161072	46966.6	23522.2	9493.3	60263.4	105.505	33.5081	22.9599
V-14-2*02.CAASGASGGNYKPTF.J-6*01	75170.8	49032.8	46150.9	60532.7	57721.8	491.499	272.007	281.258	230.89	527.98	171.681
V-14D-1*01,V-14N-1*01.CAATPNTGYQNFYF.J-49*01	15842.9	11983.8	8721.89	17710.9	13564.9		11.8264	5.73997			7.8037
V-14D-1*01,V-14N-1*01.CAAVSNTGYQNFYF.J-49*01	9049.09	13983.6	8793.19	13558.9	11346.2		13.7975	40.1798			18.2086
V-14D-2*03,V-14N-2*01.CAGGGSGTYQRF.J-13*01	4147.11	1607.48	18654.9	13929.3	9584.71	5.14659	3.94213	11.4799
V-5-4*02.CAAVPNTGYQNFYF.J-49*01	4948.87	2527.39	9726.46	8999.05	6550.44	15.4398	23.6528	43.0498	121.788		104.049
V-14-2*02.CAASASGTYQRF.J-13*01	6756.34	4213.11	9179.62	4863.54	6253.15	36.0261	25.6238	88.9695
V-14D-1*01,V-14N-1*01.CAASANTGYQNFYF.J-49*01	5089.53	7397.25	4883.48	6851.76	6055.51	164.691	305.515	160.719		6.43878
V-14-2*02.CAASPGYQNFYF.J-49*01	8992.83	4454.94	7465.38	1946.06	5714.8	3569.16	3218.75	3441.11	124.325	180.286	270.528
V-14D-2*03,V-14N-2*01.CAASTNTGYQNFYF.J-49*01	1038.54	2334.16	6908.01	6439.71	4180.1	7.71988	9.85532		2.53725	6.43878	2.60123
V-14D-2*03,V-14N-2*01.CAASAWRGSALGRLHF.J-18*01	2665.5	1583.77	10855.8	160.659	3816.43	12.8665	61.103	5.73997
V-14D-2*03,V-14N-2*01.CAASSNTGYQNFYF.J-49*01	1483.96	3037.14	2735.82	4818.71	3018.91		3.94213		38.0588	19.3163	7.8037
V-14D-2*03,V-14N-2*01.CAASGISGGNYKPTF.J-6*01	2459.2	4534.37	2449.84	2536.92	2995.08	2.57329	13.7975	43.0498
V-14-2*02.CAASVSGTYQRF.J-13*01	1987.99	566.648	3545.14	5307.62	2851.85	23.1596	31.537	48.7897
V-14-2*02.CAASGSGTYQRF.J-13*01	4465.94	1129.74	1192.52	1603.92	2098.03	180.131	76.8715	160.719
V-14D-2*03,V-14N-2*01.CAASPNTGYQNFYF.J-49*01	579.048	1454.55	1842.24	3188.63	1766.12	54.0392	82.7847	71.7496
V-14D-1*01,V-14N-1*01.CAAFSNTGYQNFYF.J-49*01	206.301	440.99	3127.11	1715.48	1372.47	10.2932	29.566	8.60995	30.447	51.5102	10.4049
V-5-4*02.CAASANTGYQNFYF.J-49*01	984.617	1844.57	917.071	1457.14	1300.85	764.268	1661.61	889.695
V-14-2*02.CAASTNTGYQNFYF.J-49*01	707.986	1060.98	908.159	1015.19	923.081	733.389	816.021	688.796	7.61176	25.7551	13.0062
V-14-2*02.CAASEGTGYQNFYF.J-49*01	1526.16	1410.69	188.761	83.7989	802.352	820.881	579.493	800.726	2.53725
V-14D-2*03,V-14N-2*01.CAASGSGTYQRF.J-13*01	210.989	116.175	1468.77	1282.07	769.501	138.958	84.7558	71.7496
V-3-3*01.CAVITGNTGKLIF.J-37*01	543.883	868.94	231.698	1150.77	698.822	7331.31	9993.3	8423.4	5.07451
V-14D-2*03,V-14N-2*01.CAASGNTGYQNFYF.J-49*01	433.7	898.576	509.574	881.223	680.768	7.71988	25.6238	5.73997	2.53725	6.43878
V-14-2*02.CAASSNTGYQNFYF.J-49*01	506.374	836.932	290.028	706.687	585.005	347.395	84.7558	200.899	426.259	605.245	405.792
V-14D-2*03,V-14N-2*01.CAASGASGGNYKPTF.J-6*01	560.294	295.179	456.915	973.028	571.354	1348.41	1336.38	1569.88	941.321	1957.39	941.647
V-14D-2*03,V-14N-2*01.CAPANSGTYQRF.J-13*01	768.939	807.296	424.51	86.4677	521.803	51.4659	37.4502	66.0096
V-14D-2*03,V-14N-2*01.CAASGVSGGNYKPTF.J-6*01	986.961	643.703	68.8613	378.43	519.489	33.4528	7.88426	31.5698
V-14-2*02.CAASSSGTYQRF.J-13*01	604.836	522.786	236.559	301.569	416.438	69.4789	27.5949	37.3098
V-14-2*02.CAASHSGTYQRF.J-13*01	358.682	265.542	140.963	721.098	371.571	25.7329	61.103	117.669
V-14-2*02.CAASPNTGYQNFYF.J-49*01	278.975	427.95	227.647	543.359	369.483	2784.3	2576.18	2359.13	15.2235		106.651
V-9-1*02.CAVRDTNAYKVIF.J-30*01	328.206	260.8	331.344	525.745	361.524	4696.26	6120.16	4812.96
V-14-2*02.CAASANTGYQNFYF.J-49*01	452.455	643.703	112.609	208.697	354.366	3690.1	4056.45	3814.21	27.9098	51.5102	41.6197
V-14-2*02.CAASGNTGYQNFYF.J-49*01	309.451	526.343	177.419	381.632	348.711	18.0131	17.7396	2.86998	2.53725	6.43878
V-14D-2*03,V-14N-2*01.CAASANTGYQNFYF.J-49*01	187.546	284.51	527.397	327.19	331.66	74.6255	41.3924	22.9599	2.53725		2.60123
V-14D-2*03,V-14N-2*01.CAASPGYQNFYF.J-49*01	203.956	250.131	525.776	225.243	301.277	174.984	94.6111	48.7897
V-5-4*02.CAAVSNTGYQNFYF.J-49*01	225.055	369.862	361.319	215.635	292.968	56.6125	33.5081	40.1798	30.447		52.0247
V-6D-6*02,V-6-6*04.CALGDVGDNSKLIW.J-38*01	581.393	171.891	15.3925	151.585	230.065	2048.34	3325.19	2967.56	91.3411	19.3163	101.448
V-14-2*02.CAASGSTGNYKYVF.J-40*01	527.473	170.706	67.2411	67.2527	208.168	365.408	406.039	396.058
V-19*03.CAAGGQGGSAKLIF.J-57*01	637.656	90.0947	1.62027	99.8115	207.296	3093.1	4003.23	3380.84	3813.49	3071.3	4448.11
V-14D-2*03,V-14N-2*01.CAATNSGTYQRF.J-13*01	180.513	398.313	39.6965	164.929	195.863	2300.52	2520.99	3228.73
V-14-2*02.CAASGRGSALGRLHF.J-18*01	173.48	264.357	58.3296	250.329	186.624	241.89	157.685	160.719	68.5058	141.653	98.8469
V-14D-1*01,V-14N-1*01.CAASGASGGNYKPTF.J-6*01	138.315	116.175	104.507	288.759	161.939	12.8665			7.61176	19.3163
V-9-1*02.CAVSFNTGNYKYVF.J-40*01	143.004	276.211	117.469	105.683	160.592	1240.33	1567	1340.28	532.823	444.276	907.83
V-3D-3*02,V-3N-3*01.CAVITGNTGKLIF.J-37*01	126.594	170.706	120.71	220.973	159.746	3039.06	2826.51	3245.95
V-14-2*02.CAASEGNNNAPRF.J-43*01	339.927	94.8365	45.3675	138.775	154.727	11404.8	13381.6	12923.5	3326.34	6470.97	5829.36
V-17*02.CALEGATGGNNKLTF.J-56*01	77.3627	393.572	41.3168	91.2715	150.881	6006.07	4813.34	6199.17	76.1176	77.2653	504.639
V-14D-2*03,V-14N-2*01.CAASHSGTYQRF.J-13*01	166.447	98.3929	147.444	189.482	150.441	92.6386	96.5822	177.939
V-14-3*04.CAASTNTGYQNFYF.J-49*01	128.938	98.3929	161.216	140.91	132.364	2.57329		2.86998			13.0062
V-9-4*02.CAVSAPGYQNFYF.J-49*01	56.2638	167.149	37.2661	243.924	126.151	3950.01	4356.05	3240.21
V-14D-2*03,V-14N-2*01.CAASVSGTYQRF.J-13*01	25.7876	22.5237	192.812	238.053	119.794	87.492	37.4502	63.1396
V-14-2*02.CAASAGTGNYKYVF.J-40*01	107.839	168.335	33.2155	160.125	117.379	6294.28	6642.49	4678.07	7.61176	57.949	10.4049
V-14-3*04.CAASSNTGYQNFYF.J-49*01	105.495	142.255	66.4309	127.033	110.303	2.57329				51.5102	2.60123
V-14-2*02.CAAHSNTGYQNFYF.J-49*01	267.253	105.506	34.8357	17.08	106.169	12.8665	23.6528	14.3499	131.937	90.1429	197.694
V-6D-7*04,V-6N-7*01.CALGMSNYNVLYF.J-21*01	133.627	106.691	34.0256	111.554	96.4743	10272.6	11515	12197.4
V-8-1*03.CATETASLGKLQF.J-24*02	255.531	50.9746	34.0256	42.1663	95.6745	275.342	504.593	470.677		51.5102
V-7-5*03.CAVSSAGNKLTF.J-17*01	98.4617	68.7565	92.3552	122.763	95.584	2609.32	2538.73	3093.84	10494.1	12027.6	10844.5
V-14-3*04.CAASANNNNAPRF.J-43*01	147.692	28.451	46.1776	122.763	86.271	3633.49	3896.8	4155.74	7081.47	9072.24	7931.16
V-6D-6*02,V-6-6*04.CALGGNNYAQGLTF.J-26*01	82.0514	112.618	79.393	50.1726	81.0588	1865.64	1645.84	2123.79	8652.03	7018.27	8956.05
V-16*06.CAMREMNTEGADRLTF.J-45*01	77.3627	126.844	78.5829	24.0188	76.7021	512.085	855.442	662.966
V-14D-1*01,V-14N-1*01.CAASTNTGYQNFYL.J-49*01	9.3773	73.4983	157.976	61.9151	75.6917			5.73997	10.149		2.60123
V-6-5*04.CALSVSSGSWQLIF.J-22*01	91.4287	84.1674	30.7851	67.2527	68.4084	797.721	776.6	832.295
V-14-2*02.CAASENTGYQNFYF.J-49*01	35.1649	197.971	17.8229	22.4176	68.3441	982.998	900.777	677.316	2.53725	6.43878	10.4049
V-14-2*02.CAASDNNNAPRF.J-43*01	75.0184	68.7565	30.7851	80.5964	63.7891	11137.2	12437.4	12157.3	2.53725	270.429	104.049
V-14-3*04.CAASPNTGYQNFYF.J-49*01	67.9854	62.8292	41.3168	82.1977	63.5823	7.71988			7.61176	6.43878
V-14-2*02.CAASGTGANTGKLTF.J-52*01	72.6741	125.658	3.24053	51.7739	63.3367	2539.84	3955.93	3751.07	5051.67	10591.8	7067.55
V-14-2*02.CAASGTSGGNYKPTF.J-6*01	53.9195	74.6837	20.2533	104.081	63.2345	77.1988	94.6111	68.8796		6.43878
V-14-2*02.CAANSNTGYQNFYF.J-49*01	53.9195	47.4183	123.95	16.0125	60.3252	25.7329	68.9873	103.319		19.3163	23.4111
V-17*02.CALEVNTGYQNFYF.J-49*01	124.249	9.48365	30.7851	72.0564	59.1436	1165.7	1024.95	1027.45
V-3-3*01.CAAITGNTGKLIF.J-37*01	49.2308	3.55637	18.6331	160.659	58.0198	1284.07	1567	1231.22
V-7-4*02.CAARVPGTGSNRLTF.J-28*01	44.5422	84.1674	32.4053	56.5776	54.4231	818.307	423.779	671.576	1575.63	882.112	1326.63
V-9-1*02.CAVRANYGNEKITF.J-48*01	178.169	9.48365	18.6331	9.07377	53.8398	156.971	238.499	284.128	1058.03	457.153	1539.93
V-14D-1*01,V-14N-1*01.CAAITNTGYQNFYF.J-49*01	53.9195	34.3782	65.6208	43.2338	49.2881			2.86998	25.3725		31.2148
V-14-2*02.CAASAGNNNAPRF.J-43*01	82.0514	72.3128	16.2027	23.4851	48.513	6685.42	7620.14	7622.68	12531.5	20655.6	13588.8
V-9-2*02.CVLRLPGTGSNRLTF.J-28*01	4.68865	123.287	10.5317	52.8414	47.8373	1248.05	932.314	872.475	12.6863		15.6074
V-13-4/DV7*02.CAMERQGTGSKLSF.J-58*01	60.9525	62.8292	17.8229	44.8351	46.6099	1132.25	1155.04	1170.95
V-7D-3*03.CAVSLDTNAYKVIF.J-30*01	121.905	10.6691	15.3925	21.8838	42.4626	391.141	447.432	344.398	1405.64	1397.21	1870.29
V-14D-2*03,V-14N-2*01.CAASNSGTYQRF.J-13*01	39.8535	27.2655	71.2917	21.8838	40.0736	46.3193	29.566	5.73997	17.7608
V-6D-6*02,V-6-6*04.CALGDRGRGSALGRLHF.J-18*01	46.8865	56.9019	21.8736	30.4238	39.0215	699.936	471.084	826.555
V-7-5*03.CAVYNNAGAKLTF.J-39*01	96.1173	26.08	21.0635	10.675	38.484	483.779	555.84	459.197			15.6074
V-16*06.CAMREWATGGNNKLTF.J-56*01	35.1649	67.571	13.7723	22.9513	34.8649	275.342	413.924	439.108	17.7608	412.082	75.4358
V-14D-2*03,V-14N-2*01.CAAGDSGTYQRF.J-13*01	16.4103	4.74183	34.8357	80.5964	34.1461	365.408	321.284	370.228			10.4049
V-7-1*02.CAVITGNTGKLIF.J-37*01	28.1319	20.1528	12.152	67.7864	32.0558	1904.24	1269.37	1567.01
V-14-3*04.CAASGASGGNYKPTF.J-6*01	32.8206	26.08	11.3419	56.0439	31.5716	7.71988	1.97106	2.86998	2.53725	12.8776
V-14-2*02.CAASGSSGGNYKPTF.J-6*01	44.5422	5.92728	38.8864	32.0251	30.3452	95.2119	65.0451	258.299
V-14D-2*03,V-14N-2*01.CAATSSGQKLVF.J-16*01	70.3298	26.08	17.8229	2.135	29.0919	748.829	717.468	1242.7
V-9-4*02.CAVSVNNAGAKLTF.J-39*01	35.1649	10.6691	25.9243	42.7001	28.6146	486.353	733.236	407.538	78.6548	167.408	205.497
V-9-1*02.CAVSANYGNEKITF.J-48*01	56.2638	2.37091	18.6331	36.2951	28.3907	723.096	622.856	562.517	659.686	367.01	1399.46
V-14-3*04.CAASENYGNEKITF.J-48*01	49.2308	28.451	7.2912	18.6813	25.9136	679.35	567.667	622.787	4219.45	5582.42	4559.96
V-3D-3*02,V-3N-3*01.CAAITGNTGKLIF.J-37*01	51.5752	21.3382	15.3925	13.8775	25.5459	257.329	370.56	436.238
V-14D-1*01,V-14N-1*01.CAANDSGYNKLTF.J-11*01	7.03298	27.2655	42.9371	20.8163	24.513	2318.54	1807.47	2075	205.518	212.48	215.902
V-14-2*02.CAASESNYQLIW.J-33*01	37.5092	18.9673	15.3925	24.5526	24.1054	3250.07	3674.06	3211.51	60.8941	90.1429	122.258
V-14-2*02.CAATTNTGYQNFYF.J-49*01	23.4433	33.1928	29.1648	10.1413	23.9855	15.4398		14.3499	190.294	218.918	215.902
V-7D-4*02,V-7-4*02.CAARVPGTGSNRLTF.J-28*01	11.7216	36.7491	14.5824	32.0251	23.7696	120.945	100.524	86.0995	241.039	115.898	280.933
V-14N-3*01.CAARRNNNNAPRF.J-43*01	46.8865	20.1528	17.8229	8.00627	23.2171	136.385	171.483	166.459	540.435	135.214	496.836
V-14-2*02.CAAVSNTGYQNFYF.J-49*01	14.066	24.8946	10.5317	40.5651	22.5143	136.385	260.181	255.429	53.2823		67.6321
V-14D-2*03,V-14N-2*01.CAASENTGYQNFYF.J-49*01	18.7546	42.6764	7.2912	11.2088	19.9828	110.652	57.1609	74.6196			28.6136
V-17*02.CALEANTGYQNFYF.J-49*01	30.4762	22.5237	11.3419	15.4788	19.9551	926.386	703.67	599.827
V-14-3*04.CAASANTGYQNFYF.J-49*01	28.1319	13.04	14.5824	19.7488	18.8758	2.57329	7.88426	2.86998		6.43878	2.60123
V-14D-2*03,V-14N-2*01.CAASSGTYQRF.J-13*01	2.34433	4.74183	46.9877	5.33751	14.8528	82.3454	15.7685	51.6597
V-14D-2*03,V-14N-2*01.CAANSGTYQRF.J-13*01	2.34433	4.74183	42.1269	8.54002	14.4383	2053.49	1472.39	1621.54		32.1939
V-14-2*02.CAANSGTYQRF.J-13*01	7.03298	29.6364	3.24053	12.2763	13.0465	687.069	697.757	858.125
V-14D-2*03,V-14N-2*01.CAASEGTGYQNFYF.J-49*01	9.3773	24.8946	7.2912	8.54002	12.5258	15.4398	1.97106	11.4799
V-7D-4*02.CAARVPGTGSNRLTF.J-28*01	2.34433	36.7491	2.4304	6.93877	12.1157	90.0653	51.2477	80.3596	256.263	186.725	234.111
V-14-2*02.CAASGGSGGNYKPTF.J-6*01	14.066	7.11274	7.2912	19.215	11.9212	2.57329	25.6238	111.929		6.43878	26.0123
V-14-2*02.CAAGDSGTYQRF.J-13*01	14.066	1.18546	4.05067	22.4176	10.4299	118.372	128.119	71.7496	86.2666		57.2271
V-14-2*02.CAASKNTGYQNFYF.J-49*01	9.3773	13.04	5.67093	4.80376	8.223	388.567	309.457	206.639
V-5-4*02.CAASGNTGYQNFYF.J-49*01	2.34433	2.37091	16.2027	9.07377	7.49792	491.499	445.461	209.509
V-14D-2*03,V-14N-2*01.CAATSNTGYQNFYF.J-49*01	7.03298	5.92728	3.24053	12.2763	7.11927	41.1727	11.8264	22.9599	583.568	437.837	580.075
V-14-2*02.CAARANTGYQNFYF.J-49*01	7.03298	10.6691	1.62027	5.87126	6.2984	2.57329	1.97106		2.53725
V-14-2*02.CAASSGTYQRF.J-13*01	7.03298	3.55637	4.8608	7.47252	5.73067	43.746	260.181	34.4398
V-14D-2*03,V-14N-2*01.CAASGTSGGNYKPTF.J-6*01	4.68865	8.29819	3.24053	5.87126	5.52466	283.062	53.2187	154.979
V-14-2*02.CAASRNTGYQNFYF.J-49*01	7.03298	5.92728	4.8608	3.73626	5.38933	223.877	137.975	71.7496	5.07451	6.43878
V-14-2*02.CAASLNTGYQNFYF.J-49*01	4.68865	7.11274	3.24053	4.27001	4.82798	61.7591	53.2187	28.6998
V-14-2*02.CAASDSGTYQRF.J-13*01	7.03298	1.18546	2.4304	4.27001	3.72971	48.8926	15.7685	106.189
V-14-2*02.CAAAPNTGYQNFYF.J-49*01	4.68865	2.37091	2.4304	5.33751	3.70687	30.8795	11.8264	54.5297
V-14-2*02.CAASVNTGYQNFYF.J-49*01	2.34433	5.92728	1.62027	4.80376	3.67391	10.2932	3.94213	40.1798	2.53725		5.20247
V-14-2*02.CAARTNTGYQNFYF.J-49*01	2.34433	3.55637	4.05067	4.27001	3.55534	97.7852	19.7106	160.719
V-14D-2*03,V-14N-2*01.CAAVNSGTYQRF.J-13*01	2.34433	2.37091	8.10133	1.0675	3.47102	77.1988	104.466	77.4896
V-14D-2*03,V-14N-2*01.CAASSASGGNYKPTF.J-6*01	4.68865	3.55637	1.62027	3.73626	3.40039	36.0261	27.5949	14.3499
V-14-2*02.CAASQNTGYQNFYF.J-49*01	4.68865	2.37091	0.810133	4.80376	3.16836	128.665	102.495	120.539	5.07451
V-14-2*02.CAASAITGYQNFYF.J-49*01	2.34433	5.92728	0.810133	2.66876	2.93762	10.2932	63.0741	20.0899
V-14-2*02.CAARNTGYQNFYF.J-49*01	2.34433	2.37091	1.62027	4.80376	2.78482	2.57329	1.97106				2.60123
