# Supplementary material for: Cathepsin L-dependent positive selection shapes clonal composition and functional fitness of CD4+ T cells
Source: Nat Immunol. 2025 Jun 13;26(7):1127–38. doi: 10.1038/s41590-025-02182-y (PMC12208919; doi:10.1038/s41590-025-02182-y)
Supplement: Supplementary file 9 — Single-cell TCR-sequencing data table. [file 41590_2025_2182_MOESM9_ESM.xlsx]

## Sheet: Fig. 6a
alpha/beta Clonotype
V.CDR3α.J	V.CDR3β.DJ	TotalCount_WT	TotalCount_CtsLΔTEC
TRAV14-2*02.CAASAGNTNAYKVIF.TRAJ30*01	TRBV1*01.CTCSADWGKEQYF.TRBJ2-7*01	0	1
TRAV14-2*02.CAASGGNYKPTF.TRAJ6*01	TRBV1*01.CTCSEGQANSDYTF.TRBJ1-2*01	1	0		Identification of ‘shared’ LLO-specific TCRs. TCRα and TCRβ sequences obtained from single-cell sorted MR9-4+B20.1+Tetramer+ cells were annotated using IMGT/V-Quest with the C57BL/6-specific library. Each row represents a clonotype, defined at the level of amino-acid sequence (V-region, CDR3, J-region). Counts refer to the number of individual mice were the respective clonotype was detected. Unde…
TRAV14-2*02.CAASEGNYKYVF.TRAJ40*01	TRBV1*01.CTCSGGGGNQDTQYF.TRBJ2-5*01	1	0
TRAV14-2*02.CAASDTGNYKYVF.TRAJ40*01	TRBV1*01.CTCSGWGINQDTQYF.TRBJ2-5*01	0	1
TRAV14-2*02.CAGDNNNAPRF.TRAJ43*01	TRBV12-2*01.CASSRTGQDTQYF.TRBJ2-5*01	1	0
TRAV14D-1*01.CAASTSSGSWQLIF.TRAJ22*01	TRBV13-1*02.CASNLREGTEVFF.TRBJ1-1*01	1	0
TRAV14D-1*01.CAALASSGSWQLIF.TRAJ22*01	TRBV13-1*02.CASRALGANSDYTF.TRBJ1-2*01	1	0
TRAV14-2*02.CAASPGGNNKLTF.TRAJ56*01	TRBV13-1*02.CASRDWAHAEQFF.TRBJ2-1*01	1	0
TRAV14-1*01.CAASDLGYKLTF.TRAJ9*02	TRBV13-1*02.CASSDAGRGEQYF.TRBJ2-7*01	1	0
TRAV14-1*01.CAASPNTNKVVF.TRAJ34*02	TRBV13-1*02.CASSDGGADSDYTF.TRBJ1-2*01	1	0
TRAV14-1*01.CAASPNTNKVVF.TRAJ34*02	TRBV13-1*02.CASSDGGANSDYTF.TRBJ1-2*01	1	0
TRAV14D-1*01.CAASPNTNKVVF.TRAJ34*02	TRBV13-1*02.CASSDGGANSDYTF.TRBJ1-2*01	1	0
TRAV14D-1*01.CAASPNTNKVVF.TRAJ34*02	TRBV13-1*02.CASSDGGANTEVFF.TRBJ1-1*01	1	0
TRAV14D-1*01.CAASPNTNKVVF.TRAJ34*02	TRBV13-1*02.CASSDGQANSDYTF.TRBJ1-2*01	1	0
TRAV14D-1*01.CAARRGKLTF.TRAJ27*01	TRBV13-1*02.CASSDLDRAQAPLF.TRBJ1-5*01	0	1
TRAV14D-1*01.CAASGTSSGQKLVF.TRAJ16*01	TRBV13-1*02.CASSDLQANTEFFF.TRBJ1-1*01	1	0
TRAV14D-1*01.CAASATSSGQKLVF.TRAJ16*01	TRBV13-1*02.CASSDLQANTEVFF.TRBJ1-1*01	1	0
TRAV14D-1*01.CAASGTSSGQKLVF.TRAJ16*01	TRBV13-1*02.CASSDLQANTEVFF.TRBJ1-1*01	3	0
TRAV14-2*02.CAASGTSSGQKLVF.TRAJ16*01	TRBV13-1*02.CASSDLQYNSPLYF.TRBJ1-6*01	0	1
TRAV14D-1*01.CAASGTSSGQKLVF.TRAJ16*01	TRBV13-1*02.CASSDLQYNSPLYF.TRBJ1-6*01	1	0
TRAV14N-3*01.CAASGTSSGQKLVF.TRAJ16*01	TRBV13-1*02.CASSDLQYNSPLYF.TRBJ1-6*01	0	1
TRAV14-2*02.CAAITQGGSAKLIF.TRAJ57*01	TRBV13-1*02.CASSDWQTNTEVFF.TRBJ1-1*01	1	0
TRAV14-1*01.CAASPNTNKVVF.TRAJ34*02	TRBV13-1*02.CASSEGGAGSDYTF.TRBJ1-2*01	1	0
TRAV14D-1*01.CAARPNSGTYQRF.TRAJ13*01	TRBV13-1*02.CASSEWGGNTLYF.TRBJ2-4*01	1	0
TRAV14D-1*01.CAASNSGTYQRF.TRAJ13*01	TRBV13-1*02.CASSLDSSYEQNF.TRBJ2-7*01	0	1
TRAV14D-1*01.CAAANSGTYQRF.TRAJ13*01	TRBV13-1*02.CASSLDSSYEQYF.TRBJ2-7*01	0	1
TRAV14D-1*01.CAASNSGTYQRF.TRAJ13*01	TRBV13-1*02.CASSLDSSYEQYF.TRBJ2-7*01	0	1
TRAV14D-1*01.CAASATSGSWQLIF.TRAJ22*01	TRBV13-1*02.CASSRLTGQNYEQYF.TRBJ2-7*01	1	0
TRAV14D-1*01.CAASPNTNKVVF.TRAJ34*02	TRBV13-1*02.CASSSGGANERLFF.TRBJ1-4*02	1	0
TRAV14-1*01.CAASTGYNKLTF.TRAJ11*01	TRBV13-1*02.CATGGDYAEQFF.TRBJ2-1*01	0	1
TRAV14D-1*01.CAAGGSGTYQRF.TRAJ13*01	TRBV13-2*01.CASAGTGAYEQYF.TRBJ2-7*01	1	0
TRAV14D-1*01.CAAPNTGKLTF.TRAJ27*01	TRBV13-2*01.CASGDAGVFAETLYF.TRBJ2-3*01	0	1
TRAV14D-1*01.CAARPNSGTYQRF.TRAJ13*01	TRBV13-2*01.CASGDAPTGAEYF.TRBJ2-7*01	1	0
TRAV14D-1*01.CAASGTKAYKVIF.TRAJ30*01	TRBV13-2*01.CASGDAQANTEVFF.TRBJ1-1*01	0	1
TRAV14N-3*01.CAASERSNYNVLYF.TRAJ21*01	TRBV13-2*01.CASGDGTGGAGEQYF.TRBJ2-7*01	0	1
TRAV14D-1*01.CAASASNMGYKLTF.TRAJ9*02	TRBV13-2*01.CASGEAPNSDYTF.TRBJ1-2*01	1	0
TRAV14D-1*01.CAARTSGGNYKPTF.TRAJ6*01	TRBV13-2*01.CASGETSNTGQLYF.TRBJ2-2*01	0	1
TRAV14D-1*01.CAARGNNRIFF.TRAJ31*01	TRBV13-2*01.CASGGGLGGLDQDTQYF.TRBJ2-5*01	0	1
TRAV14D-1*01.CAARSNNRIFF.TRAJ31*01	TRBV13-2*01.CASGGGLGGVNQDTQYF.TRBJ2-5*01	0	1
TRAV14D-1*01.CAASAANYAQGLTF.TRAJ26*01	TRBV13-2*01.CASGGLGDQDTQYF.TRBJ2-5*01	1	0
TRAV14D-1*01.CAASFYQGGRALIF.TRAJ15*01	TRBV13-2*01.CASGGLGGAEQFF.TRBJ2-1*01	1	0
TRAV14-2*02.CAARGNEKITF.TRAJ48*01	TRBV13-2*01.CASGGRLGGLNQDTQYF.TRBJ2-5*01	1	0
TRAV14D-3/DV8*08.CAATGNYAQGLTF.TRAJ26*01	TRBV13-2*01.CASGPGLLNYAEQFF.TRBJ2-1*01	1	0
TRAV14-1*01.CAASAGGNNKLTF.TRAJ56*01	TRBV13-2*01.CASGRDRGTQYF.TRBJ2-5*01	0	1
TRAV14-2*02.CAAESNNRIFF.TRAJ31*01	TRBV13-3*01.CASKALQGQDTQYF.TRBJ2-5*01	1	0
TRAV14-2*02.CAASTNSAGNKLTF.TRAJ17*01	TRBV13-3*01.CASKGLGVQDTQYF.TRBJ2-5*01	0	1
TRAV14-2*02.CAAENYGSSGNKLIF.TRAJ32*01	TRBV13-3*01.CASKTGTYQDTQYF.TRBJ2-5*01	0	1
TRAV14-2*02.CAASATSSGQKLVF.TRAJ16*01	TRBV13-3*01.CASMGLGAQNTLYF.TRBJ2-4*01	1	0
TRAV14D-1*01.CASSGSWQLIF.TRAJ22*01	TRBV13-3*01.CASPRQGENTEVFF.TRBJ1-1*01	0	1
TRAV14D-1*01.CAHDSGYNKLTF.TRAJ11*01	TRBV13-3*01.CASRDWGVQDTQYF.TRBJ2-5*01	1	0
TRAV14D-1*01.CAASANTGYQNFYF.TRAJ49*01	TRBV13-3*01.CASRDWVYAEQFF.TRBJ2-1*01	1	0
TRAV14-2*02.CAASASSGSWQLIF.TRAJ22*01	TRBV13-3*01.CASRGDRSQNTLYF.TRBJ2-4*01	1	0
TRAV14D-1*01.CAASASSGSWQLIF.TRAJ22*01	TRBV13-3*01.CASRGDRSQNTLYF.TRBJ2-4*01	2	0
TRAV14-2*02.CAASESSGNKLIF.TRAJ32*01	TRBV13-3*01.CASRGGGQNTLYF.TRBJ2-4*01	0	1
TRAV14-2*02.CAASNNRIFF.TRAJ31*01	TRBV13-3*01.CASRGQGKQDTQYF.TRBJ2-5*01	0	1
TRAV14D-1*01.CAASSNNQGKLIF.TRAJ23*01	TRBV13-3*01.CASRTGGLDTQYF.TRBJ2-5*01	0	1
TRAV14-2*02.CAAENYGSSGNKLIF.TRAJ32*01	TRBV13-3*01.CASRTGTYQDTQYF.TRBJ2-5*01	0	1
TRAV14D-1*01.CAAANSGTYQRF.TRAJ13*01	TRBV13-3*01.CASRTGTYQDTQYF.TRBJ2-5*01	0	1
TRAV14D-1*01.CAASSASGSWQLIF.TRAJ22*01	TRBV13-3*01.CASRTTSQNTLYF.TRBJ2-4*01	1	0
TRAV14D-1*01.CAASGSSSGQKLVF.TRAJ16*01	TRBV13-3*01.CASSAGQYNSPLYF.TRBJ1-6*01	0	1
TRAV14-2*02.CAATGSSGNKLIF.TRAJ32*01	TRBV13-3*01.CASSALDKNSDYTF.TRBJ1-2*01	0	1
TRAV14D-1*01.CAATTTSSGQKLVF.TRAJ16*01	TRBV13-3*01.CASSALSYNSPLYF.TRBJ1-6*01	0	1
TRAV14D-1*01.CAASATSSGQKLVF.TRAJ16*01	TRBV13-3*01.CASSALTANTEVFF.TRBJ1-1*01	1	0
TRAV14D-1*01.CAASPYQGGRALIF.TRAJ15*01	TRBV13-3*01.CASSARDRNTEVFF.TRBJ1-1*01	1	0
TRAV14-2*02.CAASSTSSGQKLVF.TRAJ16*01	TRBV13-3*01.CASSARGGQNTLYF.TRBJ2-4*01	1	0
TRAV14-2*02.CAASGASSGQKLVF.TRAJ16*01	TRBV13-3*01.CASSARGLNSPLYF.TRBJ1-6*01	0	1
TRAV14-2*02.CAASSASSGQKLVF.TRAJ16*01	TRBV13-3*01.CASSARGMGTEVFF.TRBJ1-1*01	1	0
TRAV14D-1*01.CAASAASSGQKLVF.TRAJ16*01	TRBV13-3*01.CASSARQANTEVFF.TRBJ1-1*01	0	1
TRAV14-2*02.CAASGNNAGAKLTF.TRAJ39*01	TRBV13-3*01.CASSARQYNSPLYF.TRBJ1-6*01	1	0
TRAV14D-1*01.CAASTAGNYKYVF.TRAJ40*01	TRBV13-3*01.CASSDAGGAGSYEQHF.TRBJ2-7*01	0	1
TRAV14D-1*01.CAASTAGNYKYVF.TRAJ40*01	TRBV13-3*01.CASSDAGGAGSYEQYF.TRBJ2-7*01	0	1
TRAV14-2*02.CAASATSSGQKLVF.TRAJ16*01	TRBV13-3*01.CASSDAQANSPLYF.TRBJ1-6*01	1	0
TRAV14-2*02.CAANNNNAPRF.TRAJ43*01	TRBV13-3*01.CASSDAQKNTEVFF.TRBJ1-1*01	0	3
TRAV14-2*02.CAASAASSGQKLVF.TRAJ16*01	TRBV13-3*01.CASSDAQLNTEVFF.TRBJ1-1*01	0	1
TRAV14D-1*01.CAASAASSGQKLVF.TRAJ16*01	TRBV13-3*01.CASSDAQLNTEVFF.TRBJ1-1*01	0	1
TRAV14D-1*01.CAASGTSSGQKLVF.TRAJ16*01	TRBV13-3*01.CASSDAQYGTEVFF.TRBJ1-1*01	0	1
TRAV14-2*02.CAASGTSSGQKLVF.TRAJ16*01	TRBV13-3*01.CASSDAQYNSPLYF.TRBJ1-6*01	0	1
TRAV14-1*01.CAATGANKMIF.TRAJ47*02	TRBV13-3*01.CASSDARGSGNTLYF.TRBJ1-3*01	0	1
TRAV14D-1*01.CAASATSNYNVLYF.TRAJ21*01	TRBV13-3*01.CASSDEGAGAEQFF.TRBJ2-1*01	0	1
TRAV14-2*02.CAASGHQGGRALIF.TRAJ15*01	TRBV13-3*01.CASSDGQKNTEVFF.TRBJ1-1*01	0	1
TRAV14D-1*01.CAASPNYNQGKLIF.TRAJ23*01	TRBV13-3*01.CASSDGSYAEQFF.TRBJ2-1*01	1	0
TRAV14-2*02.CAASGSTNTGKLTF.TRAJ27*01	TRBV13-3*01.CASSDISYNSPLYF.TRBJ1-6*01	1	0
TRAV14D-1*01.CAASATSSGQKLVF.TRAJ16*01	TRBV13-3*01.CASSDKQINSPLYF.TRBJ1-6*01	0	1
TRAV14-2*02.CAASATSSGQKLVF.TRAJ16*01	TRBV13-3*01.CASSDLAANTEVFF.TRBJ1-1*01	2	0
TRAV14D-1*01.CAASGTSSGQKLVF.TRAJ16*01	TRBV13-3*01.CASSDLAANTEVFF.TRBJ1-1*01	1	0
TRAV14D-1*01.CAATDYNVLYF.TRAJ21*01	TRBV13-3*01.CASSDLDSQNTLYF.TRBJ2-4*01	1	0
TRAV14-2*02.CAASPGGNNKLTF.TRAJ56*01	TRBV13-3*01.CASSDLGGPEQYF.TRBJ2-7*01	1	0
TRAV14-2*02.CAASGSSSGQKLVF.TRAJ16*01	TRBV13-3*01.CASSDLGLNAEQFF.TRBJ2-1*01	1	0
TRAV14D-1*01.CAARDSGTYQRF.TRAJ13*01	TRBV13-3*01.CASSDLGNSAETLYF.TRBJ2-3*01	1	0
TRAV14-2*02.CAASPGANTGKLTF.TRAJ52*01	TRBV13-3*01.CASSDLGVQDTQYF.TRBJ2-5*01	1	0
TRAV14D-1*01.CAASSNSAGNKLTF.TRAJ17*01	TRBV13-3*01.CASSDLGYGTEVFF.TRBJ1-1*01	1	0
TRAV14D-1*01.CAASGNSAGNKLTF.TRAJ17*01	TRBV13-3*01.CASSDLPVNSPLYF.TRBJ1-6*01	0	1
TRAV14-2*02.CAASPGGNYKYVF.TRAJ40*01	TRBV13-3*01.CASSDLQAGAEQFF.TRBJ2-1*01	1	0
TRAV14-1*01.CAASATSSGQKLVF.TRAJ16*01	TRBV13-3*01.CASSDLQANTEVFF.TRBJ1-1*01	0	2
TRAV14-2*02.CAAANSGTYQRF.TRAJ13*01	TRBV13-3*01.CASSDLQANTEVFF.TRBJ1-1*01	1	0
TRAV14-2*02.CAASPSGQKLVF.TRAJ16*01	TRBV13-3*01.CASSDLQANTEVFF.TRBJ1-1*01	0	1
TRAV14-2*02.CAATSSGQKLVF.TRAJ16*01	TRBV13-3*01.CASSDLQANTEVFF.TRBJ1-1*01	1	0
TRAV14D-1*01.CAAANSGTYQRF.TRAJ13*01	TRBV13-3*01.CASSDLQANTEVFF.TRBJ1-1*01	1	0
TRAV14D-1*01.CAAGATSSGQKLVF.TRAJ16*01	TRBV13-3*01.CASSDLQANTEVFF.TRBJ1-1*01	1	0
TRAV14D-1*01.CAASEASNNRLTL.TRAJ7*01	TRBV13-3*01.CASSDLQANTEVFF.TRBJ1-1*01	0	1
TRAV14D-1*01.CAATNSGTYQRF.TRAJ13*01	TRBV13-3*01.CASSDLQANTEVFF.TRBJ1-1*01	0	1
TRAV14D-1*01.CAAGATSSGQKLVF.TRAJ16*01	TRBV13-3*01.CASSDLQINERLFF.TRBJ1-4*02	1	0
TRAV14D-1*01.CAASATSSGQKLVF.TRAJ16*01	TRBV13-3*01.CASSDLQSNTDIFF.TRBJ1-1*01	1	0
TRAV14D-1*01.CAASATSSGQKLVF.TRAJ16*01	TRBV13-3*01.CASSDLQSNTEVFF.TRBJ1-1*01	1	0
TRAV14D-1*01.CAASTNSAGNKLTF.TRAJ17*01	TRBV13-3*01.CASSDLQSNTEVFF.TRBJ1-1*01	0	1
TRAV14D-1*01.CAASATSSGQKLVF.TRAJ16*01	TRBV13-3*01.CASSDLQVNTEVFF.TRBJ1-1*01	0	1
TRAV14-2*02.CAASATSSGQKLVF.TRAJ16*01	TRBV13-3*01.CASSDLSANTEVFF.TRBJ1-1*01	1	0
TRAV14D-1*01.CAASATSSGQKLVF.TRAJ16*01	TRBV13-3*01.CASSDLSANTEVFF.TRBJ1-1*01	1	0
TRAV14D-1*01.CAASATSSGQKLVF.TRAJ16*01	TRBV13-3*01.CASSDLTANTEFFF.TRBJ1-1*01	1	0
TRAV14D-1*01.CAASATSSGQKLVF.TRAJ16*01	TRBV13-3*01.CASSDLTANTEVFF.TRBJ1-1*01	2	0
TRAV14-2*02.CAASATSSGQKLVF.TRAJ16*01	TRBV13-3*01.CASSDMQANTEVFF.TRBJ1-1*01	1	0
TRAV14D-1*01.CAASFAGNKLTF.TRAJ17*01	TRBV13-3*01.CASSDMQYNSPLYF.TRBJ1-6*01	0	1
TRAV14D-1*01.CAAGPPYKVIF.TRAJ30*01	TRBV13-3*01.CASSDQGANTEVFF.TRBJ1-1*01	0	1
TRAV14D-1*01.CAASPYQGGRALIF.TRAJ15*01	TRBV13-3*01.CASSDRGRNTEVFF.TRBJ1-1*01	0	2
TRAV14D-1*01.CAASPSSGQKLVF.TRAJ16*01	TRBV13-3*01.CASSDRQANTEVFF.TRBJ1-1*01	1	0
TRAV14D-1*01.CAASSTSSGQKLVF.TRAJ16*01	TRBV13-3*01.CASSDRQANTEVFF.TRBJ1-1*01	5	0
TRAV14D-1*01.CAASPYQGGRALIF.TRAJ15*01	TRBV13-3*01.CASSDRQIQNTLYF.TRBJ2-4*01	1	0
TRAV14D-1*01.CAASPYQGGRALIF.TRAJ15*01	TRBV13-3*01.CASSDRQKNTEVFF.TRBJ1-1*01	1	0
TRAV14D-1*01.CAASGSGSWQLIF.TRAJ22*01	TRBV13-3*01.CASSDRQRNTEVFF.TRBJ1-1*01	1	0
TRAV14D-1*01.CAASGTSSGQKLVF.TRAJ16*01	TRBV13-3*01.CASSDRQYNSPLYF.TRBJ1-6*01	2	0
TRAV14D-1*01.CAAASSGSWQLIF.TRAJ22*01	TRBV13-3*01.CASSDSGRHQAPLF.TRBJ1-5*01	0	1
TRAV14-2*02.CAASAASSGQKLVF.TRAJ16*01	TRBV13-3*01.CASSDSQINTEVFF.TRBJ1-1*01	0	1
TRAV14-2*02.CAASNNNAPRF.TRAJ43*01	TRBV13-3*01.CASSDSQKNTEVFF.TRBJ1-1*01	0	1
TRAV14-2*02.CAASGTSSGQKLVF.TRAJ16*01	TRBV13-3*01.CASSDVQYNSPLYF.TRBJ1-6*01	1	0
TRAV14D-1*01.CAANTQVVGQLTF.TRAJ5*01	TRBV13-3*01.CASSDWGGYAEQFF.TRBJ2-1*01	0	1
TRAV14D-1*01.CAASSTSSGQKLVF.TRAJ16*01	TRBV13-3*01.CASSELSANTEVFF.TRBJ1-1*01	1	0
TRAV14-1*01.CAASAINSAGNKLTF.TRAJ17*01	TRBV13-3*01.CASSELTANERLFF.TRBJ1-4*02	0	1
TRAV14-2*02.CAASATSSGQKLVF.TRAJ16*01	TRBV13-3*01.CASSEMGAGNTLYF.TRBJ1-3*01	0	1
TRAV14-2*02.CAAYNTNTGKLTF.TRAJ27*01	TRBV13-3*01.CASSEQAAETLYF.TRBJ2-3*01	0	1
TRAV14D-1*01.CAASATSSGQKLVF.TRAJ16*01	TRBV13-3*01.CASSERGAQNTLYF.TRBJ2-4*01	2	0
TRAV14D-1*01.CAAHATSSGQKLVF.TRAJ16*01	TRBV13-3*01.CASSERGSQNTLYF.TRBJ2-4*01	1	0
TRAV14D-1*01.CAASAASSGQKLVF.TRAJ16*01	TRBV13-3*01.CASSERQANSDYTF.TRBJ1-2*01	0	1
TRAV14D-1*01.CAASATSSGQKLVF.TRAJ16*01	TRBV13-3*01.CASSERQANTEVFF.TRBJ1-1*01	1	0
TRAV14D-2*03.CAASATSSGQKLVF.TRAJ16*01	TRBV13-3*01.CASSERQIQNTLYF.TRBJ2-4*01	1	0
TRAV14-2*02.CAASTPSSGQKLVF.TRAJ16*01	TRBV13-3*01.CASSERQLNSPLYF.TRBJ1-6*01	1	0
TRAV14D-1*01.CAASGTSSGQKLVF.TRAJ16*01	TRBV13-3*01.CASSERQYNSPLYF.TRBJ1-6*01	2	0
TRAV14D-2*03.CAASGTSSGQKLVF.TRAJ16*01	TRBV13-3*01.CASSERQYNSPLYF.TRBJ1-6*01	1	0
TRAV14D-1*01.CAATQGGRALIF.TRAJ15*01	TRBV13-3*01.CASSETDANTEVFF.TRBJ1-1*01	2	0
TRAV14D-1*01.CAASDYNVLYF.TRAJ21*01	TRBV13-3*01.CASSGGQANTEVFF.TRBJ1-1*01	2	0
TRAV14D-1*01.CAATPNYNVLYF.TRAJ21*01	TRBV13-3*01.CASSGGQANTEVFF.TRBJ1-1*01	1	0
TRAV14-2*02.CAAYGSSGNKLIF.TRAJ32*01	TRBV13-3*01.CASSGLALQNTLYF.TRBJ2-4*01	1	0
TRAV14D-1*01.CAASSTSSGQKLVF.TRAJ16*01	TRBV13-3*01.CASSGLASQNTLYF.TRBJ2-4*01	1	0
TRAV14D-1*01.CAAISAGNKLTF.TRAJ17*01	TRBV13-3*01.CASSGLGGHAEQFF.TRBJ2-1*01	1	0
TRAV14-2*02.CAASRPNTNKVVF.TRAJ34*02	TRBV13-3*01.CASSGLGGSYEQYF.TRBJ2-7*01	0	1
TRAV14-2*02.CAATSAGNKLTF.TRAJ17*01	TRBV13-3*01.CASSGLGGYEQYF.TRBJ2-7*01	0	1
TRAV14D-1*01.CAATSAGNKLTF.TRAJ17*01	TRBV13-3*01.CASSGLGGYEQYF.TRBJ2-7*01	1	0
TRAV14-2*02.CAASGNSAGNKLTF.TRAJ17*01	TRBV13-3*01.CASSGLGSQNTLYF.TRBJ2-4*01	0	1
TRAV14-2*02.CAASPAGNTGKLIF.TRAJ37*01	TRBV13-3*01.CASSGLGVQDTQYF.TRBJ2-5*01	1	0
TRAV14-1*01.CAASATSSGQKLVF.TRAJ16*01	TRBV13-3*01.CASSGLQANTEVFF.TRBJ1-1*01	0	1
TRAV14D-1*01.CAASPYQGGRALIF.TRAJ15*01	TRBV13-3*01.CASSGLQRNTEVFF.TRBJ1-1*01	1	0
TRAV14D-1*01.CAASGSSSGQKLVF.TRAJ16*01	TRBV13-3*01.CASSGLQSQNTLYF.TRBJ2-4*01	0	1
TRAV14-2*02.CAASATSSGQKLVF.TRAJ16*01	TRBV13-3*01.CASSGLSYNSPLYF.TRBJ1-6*01	1	0
TRAV14-2*02.CAASASSSGQKLVF.TRAJ16*01	TRBV13-3*01.CASSGRQIQNTLYF.TRBJ2-4*01	1	0
TRAV14D-1*01.CAASASSSGQKLVF.TRAJ16*01	TRBV13-3*01.CASSGRQIQNTLYF.TRBJ2-4*01	1	0
TRAV14D-1*01.CAASGSAGNKLTF.TRAJ17*01	TRBV13-3*01.CASSGRQKNSDYTF.TRBJ1-2*01	0	1
TRAV14-2*02.CAAIGSSGNKLIF.TRAJ32*01	TRBV13-3*01.CASSGRQKNTEVFF.TRBJ1-1*01	0	1
TRAV14D-1*01.CAASSTSSGQKLVF.TRAJ16*01	TRBV13-3*01.CASSGTGANERLFF.TRBJ1-4*02	0	2
TRAV14D-1*01.CAASSTSSGQKLVF.TRAJ16*01	TRBV13-3*01.CASSGTGANKRLFF.TRBJ1-4*02	0	1
TRAV14-2*02.CAASNTGYQNFYF.TRAJ49*01	TRBV13-3*01.CASSGWGYAEQFF.TRBJ2-1*01	2	0
TRAV14D-1*01.CAASATSSGQKLVF.TRAJ16*01	TRBV13-3*01.CASSHLTANTEVFF.TRBJ1-1*01	1	0
TRAV14D-2*03.CAASATSSGQKLVF.TRAJ16*01	TRBV13-3*01.CASSHLTANTEVFF.TRBJ1-1*01	1	0
TRAV14D-1*01.CAASSSGSWQLIF.TRAJ22*01	TRBV13-3*01.CASSLRDRNTEVFF.TRBJ1-1*01	0	1
TRAV14-2*02.CAASGTSSGQKLVF.TRAJ16*01	TRBV13-3*01.CASSPLGVGNTLYF.TRBJ1-3*01	1	0
TRAV14-1*01.CAASTASSGQKLVF.TRAJ16*01	TRBV13-3*01.CASSPRGLQNTLYF.TRBJ2-4*01	1	0
TRAV14D-1*01.CAASGASSGQKLVF.TRAJ16*01	TRBV13-3*01.CASSPRQIQNTLYF.TRBJ2-4*01	0	1
TRAV14D-1*01.CAASGSSSGQKLVF.TRAJ16*01	TRBV13-3*01.CASSPRQIQNTLYF.TRBJ2-4*01	0	1
TRAV14-2*02.CAATSAGNKLTF.TRAJ17*01	TRBV13-3*01.CASSRLGGYEQYF.TRBJ2-7*01	0	1
TRAV14-2*02.CAASAGGGNEKITF.TRAJ48*01	TRBV13-3*01.CASSRQGANSDYTF.TRBJ1-2*01	1	0
TRAV14D-1*01.CAASPNTGYQNFYF.TRAJ49*01	TRBV13-3*01.CASSRTGGYEQYF.TRBJ2-7*01	1	0
TRAV14D-1*01.CAASESAGNKLTF.TRAJ17*01	TRBV13-3*01.CASSSGQANTEVFF.TRBJ1-1*01	1	0
TRAV14D-1*01.CAASPSSGQKLVF.TRAJ16*01	TRBV13-3*01.CASSSGQANTEVFF.TRBJ1-1*01	1	0
TRAV14D-1*01.CAASPGGNYKPTF.TRAJ6*01	TRBV13-3*01.CASSSLGAQNTLYF.TRBJ2-4*01	1	0
TRAV14D-1*01.CAASANTGYQNFYF.TRAJ49*01	TRBV13-3*01.CASSVDSSYEQYF.TRBJ2-7*01	1	0
TRAV14D-1*01.CAATNSGTYQRF.TRAJ13*01	TRBV13-3*01.CASSVDSSYEQYF.TRBJ2-7*01	0	1
TRAV14D-1*01.CAASATSSGQKLVF.TRAJ16*01	TRBV13-3*01.CASTGLGSQNTLYF.TRBJ2-4*01	0	1
TRAV14D-1*01.CAASDAGNYKYVF.TRAJ40*01	TRBV13-3*01.CATSDLQANTEIFF.TRBJ1-1*01	1	0
TRAV14-2*02.CAASGAGNEKITF.TRAJ48*01	TRBV14*01.CASRGLGTYEQYF.TRBJ2-7*01	1	0
TRAV14D-1*01.CAASDHGNEKITF.TRAJ48*01	TRBV14*01.CASSNIYEQYF.TRBJ2-7*01	1	0
TRAV14-2*02.CAASSHGNEKITF.TRAJ48*01	TRBV14*01.CASSPDNSYEQYF.TRBJ2-7*01	1	0
TRAV14D-1*01.CAAIPNTGYQNFYF.TRAJ49*01	TRBV14*01.CASSPDSSYEQYF.TRBJ2-7*01	1	0
TRAV14D-1*01.CAAINSGTYQRF.TRAJ13*01	TRBV14*01.CASSPGTFSNERLFF.TRBJ1-4*02	1	0
TRAV14-2*02.CAASGEGNEKITF.TRAJ48*01	TRBV14*01.CASSPRSSYEQYF.TRBJ2-7*01	1	0
TRAV14-2*02.CAASGAGNEKITF.TRAJ48*01	TRBV14*01.SASRGLGTYEQYF.TRBJ2-7*01	1	0
TRAV14-2*02.CAASNNRIFF.TRAJ31*01	TRBV16*01.CASSLVLGGLGEQYF.TRBJ2-7*01	0	1
TRAV14D-1*01.CAASSNTGYQNFYF.TRAJ49*01	TRBV17*01.CASSRQGAHEQYF.TRBJ2-7*01	0	1
TRAV14D-1*01.CAAQPNTGYQNFYF.TRAJ49*01	TRBV17*01.CATSTGGREDTQYF.TRBJ2-5*01	1	0
TRAV14D-1*01.CAASSNTGYQNFYF.TRAJ49*01	TRBV19*01.CAIRPDSSQNTLYF.TRBJ2-4*01	1	0
TRAV14D-1*01.CAACSNTGYQNFYF.TRAJ49*01	TRBV19*01.CASRPDSSQNTLYF.TRBJ2-4*01	1	0
TRAV14D-1*01.CAASANTGYQNFYF.TRAJ49*01	TRBV19*01.CASRPDSSQNTLYF.TRBJ2-4*01	1	0
TRAV14D-1*01.CAASSNTGYQNFYF.TRAJ49*01	TRBV19*01.CASRPDSSQNTLYF.TRBJ2-4*01	1	0
TRAV14D-1*01.CAASANTGYQNFYF.TRAJ49*01	TRBV19*01.CASRTDTSQNTLYF.TRBJ2-4*01	1	0
TRAV14D-1*01.CAADSNYQLIW.TRAJ33*01	TRBV19*01.CASSGTGGEEQYF.TRBJ2-7*01	0	1
TRAV14-3*04.CAASGNTGANTGKLTF.TRAJ52*01	TRBV19*01.CASSIAGWGVAEQFF.TRBJ2-1*01	0	1
TRAV14N-3*01.CAARTTASLGKLQF.TRAJ24*02	TRBV19*01.CASSIARGISNERLFF.TRBJ1-4*02	1	0
TRAV14-2*02.CAATSSGQKLVF.TRAJ16*01	TRBV19*01.CASSIATETEVFF.TRBJ1-1*01	1	0
TRAV14D-3/DV8*08.CAASTSNMGYKLTF.TRAJ9*02	TRBV19*01.CASSIAVGVYEQYF.TRBJ2-7*01	1	0
TRAV14-2*02.CAALITGNTGKLIF.TRAJ37*01	TRBV19*01.CASSIGAGTGNTLYF.TRBJ1-3*01	1	0
TRAV14-2*02.CAARDTNKVVF.TRAJ34*02	TRBV19*01.CASSIGGAGAEQFF.TRBJ2-1*01	0	1
TRAV14D-1*01.CAARAYAQGLTF.TRAJ26*01	TRBV19*01.CASSIGGGAEQFF.TRBJ2-1*01	1	0
TRAV14-2*02.CAAKNTNKVVF.TRAJ34*02	TRBV19*01.CASSIGGLGQLYF.TRBJ2-2*01	1	0
TRAV14D-1*01.CAASEGYNVLYF.TRAJ21*01	TRBV19*01.CASSIGSSNERLFF.TRBJ1-4*02	1	0
TRAV14-2*02.CAASRNTGYQNFYF.TRAJ49*01	TRBV19*01.CASSILVKYAEQFF.TRBJ2-1*01	1	0
TRAV14-2*02.CAASRNTGYQNFYF.TRAJ49*01	TRBV19*01.CASSILVNYAEQFF.TRBJ2-1*01	1	0
TRAV14N-3*01.CAANQGKLIF.TRAJ23*01	TRBV19*01.CASSINNQAPLF.TRBJ1-5*01	1	0
TRAV14D-1*01.CAAAYAQGLTF.TRAJ26*01	TRBV19*01.CASSINSYNSPLYF.TRBJ1-6*01	1	0
TRAV14-2*02.CAASPNYNVLYF.TRAJ21*01	TRBV19*01.CASSIQKEQYF.TRBJ2-7*01	1	0
TRAV14-2*02.CAAIITGNTGKLIF.TRAJ37*01	TRBV19*01.CASSIQVEQYF.TRBJ2-7*01	1	0
TRAV14-2*02.CAAFNVGDNSKLIW.TRAJ38*01	TRBV19*01.CASSIQYEQYF.TRBJ2-7*01	1	0
TRAV14-2*02.CAAINVGDNSKLIW.TRAJ38*01	TRBV19*01.CASSIQYEQYF.TRBJ2-7*01	1	0
TRAV14D-1*01.CAAINVGDNSKLIW.TRAJ38*01	TRBV19*01.CASSIQYEQYF.TRBJ2-7*01	1	0
TRAV14D-1*01.CAASPSGSWQLIF.TRAJ22*01	TRBV19*01.CASSIRGQHAEQFF.TRBJ2-1*01	1	0
TRAV14-1*01.CAASDSGSWQLIF.TRAJ22*01	TRBV19*01.CASSIRGRYAEQFF.TRBJ2-1*01	1	0
TRAV14-2*02.CAASGTTNTGKLTF.TRAJ27*01	TRBV19*01.CASSISGSSYEQYF.TRBJ2-7*01	1	0
TRAV14N-3*01.CAASWRSGGSNAKLTF.TRAJ42*01	TRBV19*01.CASSITFAETLYF.TRBJ2-3*01	1	0
TRAV14D-1*01.CAATNSGTYQRF.TRAJ13*01	TRBV19*01.CASSITGSYEQYF.TRBJ2-7*01	1	0
TRAV14-2*02.CAASNTGYQNFYF.TRAJ49*01	TRBV19*01.CASSKWGYAEQFF.TRBJ2-1*01	1	0
TRAV14-2*02.CAAHNAGAKLTF.TRAJ39*01	TRBV19*01.CASSLLGSQNTLYF.TRBJ2-4*01	0	1
TRAV14-2*02.CAAFNVGDNSKLIW.TRAJ38*01	TRBV19*01.CASSLQYEQYF.TRBJ2-7*01	0	1
TRAV14-2*02.CAASEAGNTGKLIF.TRAJ37*01	TRBV19*01.CASSMPGSTLYF.TRBJ2-4*01	1	0
TRAV14N-3*01.CAASEAGNTGKLIF.TRAJ37*01	TRBV19*01.CASSMPGSTLYF.TRBJ2-4*01	1	0
TRAV14D-1*01.CAARSNSGTYQRF.TRAJ13*01	TRBV19*01.CASSPLQGGGTEVFF.TRBJ1-1*01	1	0
TRAV14D-1*01.CAATFRNSNNRIFF.TRAJ31*01	TRBV19*01.CASSQGLGQDTQYF.TRBJ2-5*01	1	0
TRAV14-2*02.CAAFNVGDNSKLIW.TRAJ38*01	TRBV19*01.CASSRQYEQYF.TRBJ2-7*01	1	0
TRAV14-2*02.CAAINVGDNSKLIW.TRAJ38*01	TRBV19*01.CASSRQYEQYF.TRBJ2-7*01	2	0
TRAV14D-1*01.CAARASSGSWQLIF.TRAJ22*01	TRBV19*01.CASTPTGGYAETLYF.TRBJ2-3*01	1	0
TRAV14D-1*01.CAARGSGSFNKLTF.TRAJ4*02	TRBV2*01.CASSQAPSNTEVFF.TRBJ1-1*01	1	0
TRAV14-2*02.CAASVANKVVF.TRAJ34*02	TRBV2*01.CASSQDGSYEQYF.TRBJ2-7*01	1	0
TRAV14D-1*01.CAARPGNNRLTL.TRAJ7*01	TRBV2*01.CASSQDNWVYEQYF.TRBJ2-7*01	0	1
TRAV14-2*02.CAASGTSSGQKLVF.TRAJ16*01	TRBV2*01.CASSQEAISGNTLYF.TRBJ1-3*01	1	0
TRAV14-1*01.CAARTNTGKLTF.TRAJ27*01	TRBV2*01.CASSQEGGYAEQFF.TRBJ2-1*01	1	0
TRAV14D-1*01.CAARDSGYNKLTF.TRAJ11*01	TRBV2*01.CASSQRGDQNTLYF.TRBJ2-4*01	0	1
TRAV14D-1*01.CAASPNTGYQNFYF.TRAJ49*01	TRBV29*01.CASRPDTSQNTLYF.TRBJ2-4*01	1	0
TRAV14-2*02.CAALNYGSSGNKLIF.TRAJ32*01	TRBV29*01.CASSLIGTGRMEVFF.TRBJ1-1*01	1	0
TRAV14D-2*03.CAAENYGSSGNKLIF.TRAJ32*01	TRBV29*01.CASSPGQGRNSDYTF.TRBJ1-2*01	1	0
TRAV14-2*02.CAANSGSSGNKLIF.TRAJ32*01	TRBV29*01.CASSRGDNQAPLF.TRBJ1-5*01	1	0
TRAV14-2*02.CAATLNRIFF.TRAJ31*01	TRBV29*01.CASSSRDRANQAPLF.TRBJ1-5*01	1	0
TRAV14D-3/DV8*08.CAASPLTNSAGNKLTF.TRAJ17*01	TRBV3*01.CASSLSGAGNTLYF.TRBJ1-3*01	0	1
TRAV14D-1*01.CAATDYNVLYF.TRAJ21*01	TRBV3*01.CASSPRQGTKNSDYTF.TRBJ1-2*01	1	0
TRAV14-2*02.CAASRSGSWQLIF.TRAJ22*01	TRBV3*01.CASSWDWGGYEQYF.TRBJ2-7*01	1	0
TRAV14-2*02.CAARGTGNTGKLIF.TRAJ37*01	TRBV31*01.CAWSETGGNTGQLYF.TRBJ2-2*01	1	0
TRAV14-2*02.CATSSGSWQLIF.TRAJ22*01	TRBV31*01.CAWSLDWVAEQFF.TRBJ2-1*01	0	1
TRAV14D-1*01.CAASPNYNVLYF.TRAJ21*01	TRBV31*01.CAWTLPGNSDYTF.TRBJ1-2*01	0	1
TRAV14-2*02.CAARGSSGSWQLIF.TRAJ22*01	TRBV4*01.CASSRDRDNNQAPLF.TRBJ1-5*01	1	0
TRAV14D-1*01.CAASSNTGYQNFYF.TRAJ49*01	TRBV4*01.CASSRDWGG*EQYF.TRBJ2-7*01	1	0
TRAV14D-1*01.CAASANTGYQNFYF.TRAJ49*01	TRBV4*01.CASSRDWGGYEQYF.TRBJ2-7*01	11	0
TRAV14D-1*01.CAASPNTGYQNFYF.TRAJ49*01	TRBV4*01.CASSRDWGGYEQYF.TRBJ2-7*01	2	0
TRAV14D-1*01.CAASSNTGYQNFYF.TRAJ49*01	TRBV4*01.CASSRDWGGYEQYF.TRBJ2-7*01	13	0
TRAV14D-1*01.CAATNSGTYQRF.TRAJ13*01	TRBV4*01.CASSRDWGGYEQYF.TRBJ2-7*01	1	0
TRAV14N-3*01.CAASANTGYQNFYF.TRAJ49*01	TRBV4*01.CASSRDWGGYEQYF.TRBJ2-7*01	1	0
TRAV14-3*04.CAASGNNNAPRF.TRAJ43*01	TRBV4*01.CASSRDWGYEQYF.TRBJ2-7*01	0	2
TRAV14D-1*01.CAATPGGYKVVF.TRAJ12*02	TRBV4*01.CASSRQNTEVFF.TRBJ1-1*01	0	1
TRAV14D-1*01.CAASANTGYQNFYF.TRAJ49*01	TRBV4*01.CASTRDWGGYEQYF.TRBJ2-7*01	1	0
TRAV14D-1*01.CAASSNSAGNKLTF.TRAJ17*01	TRBV5*01.CARGHNNQAPLF.TRBJ1-5*01	1	0
TRAV14D-1*01.CAASSNSAGNKLTF.TRAJ17*01	TRBV5*01.CARGQNNQAPLF.TRBJ1-5*01	1	0
TRAV14D-1*01.CAASTNTGYQNFYF.TRAJ49*01	TRBV5*01.CASQPTGEVKNTLYF.TRBJ2-4*01	0	1
TRAV14-2*02.CAASRNTGYQNFYF.TRAJ49*01	TRBV5*01.CASSAGQSSYEQYF.TRBJ2-7*01	1	0
TRAV14-2*02.CAASAGNYGNEKITF.TRAJ48*01	TRBV5*01.CASSAQGYAETLYF.TRBJ2-3*01	0	1
TRAV14D-3/DV8*08.CAASAGNYGNEKITF.TRAJ48*01	TRBV5*01.CASSAQGYAETLYF.TRBJ2-3*01	0	1
TRAV14N-3*01.CAASAGNYGNEKITF.TRAJ48*01	TRBV5*01.CASSAQGYAETLYF.TRBJ2-3*01	0	1
TRAV14D-1*01.CAAIPNTGYQNFYF.TRAJ49*01	TRBV5*01.CASSGDWGGYEQYF.TRBJ2-7*01	1	0
TRAV14-2*02.CAARGTSNTNKVVF.TRAJ34*02	TRBV5*01.CASSHDSNALYF.TRBJ1-3*01	1	0
TRAV14D-1*01.CAASAANMGYKLTF.TRAJ9*02	TRBV5*01.CASSHGLGGQDTQYF.TRBJ2-5*01	1	0
TRAV14D-1*01.CAASWSAGNKLTF.TRAJ17*01	TRBV5*01.CASSHGTGGSPLYF.TRBJ1-6*01	0	1
TRAV14D-1*01.CAALASSGSWQLIF.TRAJ22*01	TRBV5*01.CASSHLPGTGGPEVFF.TRBJ1-1*01	1	0
TRAV14-2*02.CAASGTGGNNKLTF.TRAJ56*01	TRBV5*01.CASSLDRVSYEQYF.TRBJ2-7*01	0	1
TRAV14-2*02.CAARSSSGSWQLIF.TRAJ22*01	TRBV5*01.CASSLDWGSSYEQYF.TRBJ2-7*01	1	0
TRAV14-2*02.CAASRNTGYQNFYF.TRAJ49*01	TRBV5*01.CASSLGHSSYEQYF.TRBJ2-7*01	1	0
TRAV14D-1*01.CAASGTSSGQKLVF.TRAJ16*01	TRBV5*01.CASSLGSSSYEQYF.TRBJ2-7*01	1	0
TRAV14-3*04.CAASGSNYGSSGNKLIF.TRAJ32*01	TRBV5*01.CASSLGTGGAETLYF.TRBJ2-3*01	1	0
TRAV14-2*02.CAARGTSNTNKVVF.TRAJ34*02	TRBV5*01.CASSLLGEVFF.TRBJ1-1*01	1	0
TRAV14D-1*01.CAASDGTNAYKVIF.TRAJ30*01	TRBV5*01.CASSLQGNTEVFF.TRBJ1-1*01	0	1
TRAV14-2*02.CAANSNYQLIW.TRAJ33*01	TRBV5*01.CASSPDGGAYEQYF.TRBJ2-7*01	1	0
TRAV14D-1*01.CAASSNTGYQNFYF.TRAJ49*01	TRBV5*01.CASSPDWGGYEQYF.TRBJ2-7*01	2	0
TRAV14D-1*01.CAAIPNTGYQNFYF.TRAJ49*01	TRBV5*01.CASSPDWGSYEQYF.TRBJ2-7*01	1	0
TRAV14-1*01.CAASAGNNYAQGLTF.TRAJ26*01	TRBV5*01.CASSPLGGRGDTQYF.TRBJ2-5*01	1	0
TRAV14D-1*01.CAANTQVVGQLTF.TRAJ5*01	TRBV5*01.CASSPQGANERLFF.TRBJ1-4*02	0	1
TRAV14D-1*01.CAASQAGYNKLTF.TRAJ11*01	TRBV5*01.CASSPQGANERLFF.TRBJ1-4*02	0	1
TRAV14-1*01.CAASGMDYANKMIF.TRAJ47*02	TRBV5*01.CASSPQGWAEVFF.TRBJ1-1*01	1	0
TRAV14D-1*01.CAAVMNYNQGKLIF.TRAJ23*01	TRBV5*01.CASSPRDTYYAEQFF.TRBJ2-1*01	1	0
TRAV14D-1*01.CAENSAGNKLTF.TRAJ17*01	TRBV5*01.CASSPTGVERLFF.TRBJ1-4*02	0	1
TRAV14D-1*01.CAASTNTGYQNFYF.TRAJ49*01	TRBV5*01.CASSQAGSQNTLYF.TRBJ2-4*01	0	1
TRAV14D-1*01.CAAIPNTGYQNFYF.TRAJ49*01	TRBV5*01.CASSQANQAPLF.TRBJ1-5*01	1	0
TRAV14D-1*01.CAASSNTGYQNFYF.TRAJ49*01	TRBV5*01.CASSQANQAPLF.TRBJ1-5*01	1	0
TRAV14D-1*01.CAASANTGYQNFYF.TRAJ49*01	TRBV5*01.CASSQATGGQAPLF.TRBJ1-5*01	1	0
TRAV14-1*01.CAASAGNNNAPRF.TRAJ43*01	TRBV5*01.CASSQAWGEQYF.TRBJ2-7*01	0	1
TRAV14D-1*01.CAASGHTNAYKVIF.TRAJ30*01	TRBV5*01.CASSQDAEQYF.TRBJ2-7*01	1	0
TRAV14D-1*01.CAASSGSWQLIF.TRAJ22*01	TRBV5*01.CASSQDAGAYEQYF.TRBJ2-7*01	1	0
TRAV14-2*02.CAARGSSGSWQLIF.TRAJ22*01	TRBV5*01.CASSQDAGGSTEFFF.TRBJ1-1*01	1	0
TRAV14-2*02.CAARGSSGSWQLIF.TRAJ22*01	TRBV5*01.CASSQDAGGSTEVFF.TRBJ1-1*01	1	0
TRAV14D-1*01.CAAEGSWQLIF.TRAJ22*01	TRBV5*01.CASSQDAGGYEQYF.TRBJ2-7*01	1	0
TRAV14D-1*01.CAAISGSWQLIF.TRAJ22*01	TRBV5*01.CASSQDAGGYEQYF.TRBJ2-7*01	1	0
TRAV14D-1*01.CAASGVGGRALIF.TRAJ15*01	TRBV5*01.CASSQDAGGYEQYF.TRBJ2-7*01	1	0
TRAV14D-1*01.CAASSGSWQLIF.TRAJ22*01	TRBV5*01.CASSQDAGGYEQYF.TRBJ2-7*01	1	0
TRAV14D-1*01.CASSGSWQLIF.TRAJ22*01	TRBV5*01.CASSQDAGGYEQYF.TRBJ2-7*01	0	1
TRAV14-1*01.CAASGRLSGKLTF.TRAJ2*01	TRBV5*01.CASSQDAGSYEQYF.TRBJ2-7*01	0	1
TRAV14-2*02.CAARGNEKITF.TRAJ48*01	TRBV5*01.CASSQDAGSYEQYF.TRBJ2-7*01	1	0
TRAV14D-1*01.CAASSGSWQLIF.TRAJ22*01	TRBV5*01.CASSQDAGSYEQYF.TRBJ2-7*01	1	1	Lm158
TRAV14-3*04.CAAIASNYGNEKITF.TRAJ48*01	TRBV5*01.CASSQDANNQAPLF.TRBJ1-5*01	1	0
TRAV14-2*02.CAASGNNNAPRF.TRAJ43*01	TRBV5*01.CASSQDASSYEQYF.TRBJ2-7*01	0	1
TRAV14D-1*01.CAASAGAGNKLTF.TRAJ17*01	TRBV5*01.CASSQDDSGNTLYF.TRBJ1-3*01	1	0
TRAV14D-1*01.CAATGAGNKLTF.TRAJ17*01	TRBV5*01.CASSQDDTGQLYF.TRBJ2-2*01	1	0
TRAV14-2*02.CAAGSSGNKLIF.TRAJ32*01	TRBV5*01.CASSQDDTQAPLF.TRBJ1-5*01	1	0
TRAV14D-1*01.CAAHGSSGNKLIF.TRAJ32*01	TRBV5*01.CASSQDDTQAPLF.TRBJ1-5*01	1	0
TRAV14D-1*01.CAATSSGQKLVF.TRAJ16*01	TRBV5*01.CASSQDDTQAPLF.TRBJ1-5*01	1	0
TRAV14D-1*01.CAASATSSGQKLVF.TRAJ16*01	TRBV5*01.CASSQDEAGGAYEQYF.TRBJ2-7*01	1	0
TRAV14-2*02.CAASATGNTGKLIF.TRAJ37*01	TRBV5*01.CASSQDEAGGAYTQYF.TRBJ2-5*01	1	0
TRAV14-2*02.CAATSSGSWQLIF.TRAJ22*01	TRBV5*01.CASSQDEGAGQDTQYF.TRBJ2-5*01	1	0
TRAV14D-1*01.CAATSSGSWQLIF.TRAJ22*01	TRBV5*01.CASSQDEGAGQDTQYF.TRBJ2-5*01	1	0
TRAV14D-1*01.CAARTSNMGYKLTF.TRAJ9*02	TRBV5*01.CASSQDFGDTQYF.TRBJ2-5*01	1	0
TRAV14D-1*01.CAASWTQVVGQLTF.TRAJ5*01	TRBV5*01.CASSQDFSIYEQYF.TRBJ2-7*01	0	1
TRAV14-1*01.CAANSNYQLIW.TRAJ33*01	TRBV5*01.CASSQDGGAYEQYF.TRBJ2-7*01	1	0
TRAV14-2*02.CAANSNYQLIW.TRAJ33*01	TRBV5*01.CASSQDGGAYEQYF.TRBJ2-7*01	2	0
TRAV14-2*02.CAASGNYKYVF.TRAJ40*01	TRBV5*01.CASSQDGGAYEQYF.TRBJ2-7*01	0	1
TRAV14-2*02.CAASSGSWQLIF.TRAJ22*01	TRBV5*01.CASSQDGGAYEQYF.TRBJ2-7*01	2	0
TRAV14-2*02.CAANGNYQLIW.TRAJ33*01	TRBV5*01.CASSQDGGGYEQYF.TRBJ2-7*01	0	1
TRAV14D-1*01.CAAITNTGYQNFYF.TRAJ49*01	TRBV5*01.CASSQDGGSDYTF.TRBJ1-2*01	1	0
TRAV14D-1*01.CAASASNMGYKLTF.TRAJ9*02	TRBV5*01.CASSQDGGSSYEQYF.TRBJ2-7*01	1	0
TRAV14-2*02.CAACDNNAPRF.TRAJ43*01	TRBV5*01.CASSQDGGSYEQYF.TRBJ2-7*01	0	1
TRAV14-2*02.CAAGVGYQNFYF.TRAJ49*01	TRBV5*01.CASSQDGGSYEQYF.TRBJ2-7*01	1	0
TRAV14-2*02.CAASGSWQLIF.TRAJ22*01	TRBV5*01.CASSQDGGSYEQYF.TRBJ2-7*01	0	1
TRAV14-2*02.CAAVLSGSWQLIF.TRAJ22*01	TRBV5*01.CASSQDGGSYEQYF.TRBJ2-7*01	1	0
TRAV14D-1*01.CAAGGLSGGNYKPTF.TRAJ6*01	TRBV5*01.CASSQDGGSYEQYF.TRBJ2-7*01	1	0
TRAV14D-1*01.CAGGGSGTYQRF.TRAJ13*01	TRBV5*01.CASSQDGGSYEQYF.TRBJ2-7*01	1	0
TRAV14D-1*01.CASSGSWQLIF.TRAJ22*01	TRBV5*01.CASSQDGGSYEQYF.TRBJ2-7*01	0	1
TRAV14-2*02.CAASGNNNAPRF.TRAJ43*01	TRBV5*01.CASSQDGSSYEQYF.TRBJ2-7*01	0	2
TRAV14-2*02.CAATNNNNAPRF.TRAJ43*01	TRBV5*01.CASSQDGSSYEQYF.TRBJ2-7*01	0	1
TRAV14D-1*01.CAAKNNYAQGLTF.TRAJ26*01	TRBV5*01.CASSQDGTGQLYF.TRBJ2-2*01	1	0
TRAV14D-1*01.CAGKNNYAQGLTF.TRAJ26*01	TRBV5*01.CASSQDGTGRVFF.TRBJ1-1*01	1	0
TRAV14N-3*01.CAASTITGNTGKLIF.TRAJ37*01	TRBV5*01.CASSQDIYNSPLYF.TRBJ1-6*01	1	0
TRAV14-2*02.CAATSSGSWQLIF.TRAJ22*01	TRBV5*01.CASSQDKAGGQDTQYF.TRBJ2-5*01	1	0
TRAV14-2*02.CAATSSGSWQLIF.TRAJ22*01	TRBV5*01.CASSQDKLGGQDTQYF.TRBJ2-5*01	1	0
TRAV14D-1*01.CAASDEGMGYKLTF.TRAJ9*02	TRBV5*01.CASSQDKNTGQLYF.TRBJ2-2*01	1	0
TRAV14D-1*01.CAASSNTGYQNFYF.TRAJ49*01	TRBV5*01.CASSQDLGGYEQYF.TRBJ2-7*01	3	0
TRAV14D-1*01.CAASTNTGYQNFYF.TRAJ49*01	TRBV5*01.CASSQDLGGYEQYF.TRBJ2-7*01	1	0
TRAV14D-1*01.CAASPNTGYQNFYF.TRAJ49*01	TRBV5*01.CASSQDLGPFEQYF.TRBJ2-7*01	1	0
TRAV14-2*02.CAASASGTYQRF.TRAJ13*01	TRBV5*01.CASSQDLGSYEQYF.TRBJ2-7*01	1	0
TRAV14D-1*01.CAASTDTGYQNFYF.TRAJ49*01	TRBV5*01.CASSQDLGSYEQYF.TRBJ2-7*01	0	1
TRAV14D-1*01.CAASTNTGYQNFYF.TRAJ49*01	TRBV5*01.CASSQDLGSYEQYF.TRBJ2-7*01	1	1	Lm138
TRAV14D-1*01.CAATSSGSWQLIF.TRAJ22*01	TRBV5*01.CASSQDLLGGQDTQYF.TRBJ2-5*01	2	0
TRAV14-2*02.CAASAGGGYQNFYF.TRAJ49*01	TRBV5*01.CASSQDNSGNTLYF.TRBJ1-3*01	1	0
TRAV14D-1*01.CAASDHGNEKITF.TRAJ48*01	TRBV5*01.CASSQDNSGNTLYF.TRBJ1-3*01	1	0
TRAV14D-1*01.CAASGGGGYQNFYF.TRAJ49*01	TRBV5*01.CASSQDNSGNTLYF.TRBJ1-3*01	1	0
TRAV14D-1*01.CAASARTNTGKLTF.TRAJ27*01	TRBV5*01.CASSQDNTGQLYF.TRBJ2-2*01	1	0
TRAV14D-1*01.CAASSRTNTGKLTF.TRAJ27*01	TRBV5*01.CASSQDNTGQLYF.TRBJ2-2*01	1	0
TRAV14-2*02.CAASGSSNTNKVVF.TRAJ34*02	TRBV5*01.CASSQDPGLYTLYF.TRBJ2-4*01	1	0
TRAV14D-1*01.CAAIPNTGYQNFYF.TRAJ49*01	TRBV5*01.CASSQDPGYEQYF.TRBJ2-7*01	1	0
TRAV14-2*02.CAATSSGSWQLIF.TRAJ22*01	TRBV5*01.CASSQDQGAGQDTQYF.TRBJ2-5*01	1	0
TRAV14D-1*01.CAATSSGSWQLIF.TRAJ22*01	TRBV5*01.CASSQDQGAGQDTQYF.TRBJ2-5*01	1	0
TRAV14D-1*01.CAAGGSGTYQRF.TRAJ13*01	TRBV5*01.CASSQDQGSYEQYF.TRBJ2-7*01	1	0
TRAV14D-1*01.CAATSSGSWQLIF.TRAJ22*01	TRBV5*01.CASSQDQLGGQDTQYF.TRBJ2-5*01	1	0
TRAV14D-1*01.CAATSSGSWQLIF.TRAJ22*01	TRBV5*01.CASSQDRAGGQDTQYF.TRBJ2-5*01	1	0
TRAV14D-1*01.CAASGTGGNYKPTF.TRAJ6*01	TRBV5*01.CASSQDRVSYEQYF.TRBJ2-7*01	1	0
TRAV14-2*02.CAARATGYQNFYF.TRAJ49*01	TRBV5*01.CASSQDSGGSYEQYF.TRBJ2-7*01	1	0
TRAV14-2*02.CAARGTGYQNFYF.TRAJ49*01	TRBV5*01.CASSQDSGGSYEQYF.TRBJ2-7*01	0	1
TRAV14D-1*01.CAADNTGKLTF.TRAJ27*01	TRBV5*01.CASSQDSGGYEQYF.TRBJ2-7*01	0	1
TRAV14-2*02.CAARGSSGSWQLIF.TRAJ22*01	TRBV5*01.CASSQDSGSSYEQYF.TRBJ2-7*01	1	0
TRAV14D-1*01.CAASVSGTYQRF.TRAJ13*01	TRBV5*01.CASSQDSGSYEQYF.TRBJ2-7*01	1	0
TRAV14D-1*01.CAATGSWQLIF.TRAJ22*01	TRBV5*01.CASSQDSGSYEQYF.TRBJ2-7*01	0	1
TRAV14-2*02.CAASGSSGGNYKPTF.TRAJ6*01	TRBV5*01.CASSQDSSSYEQYF.TRBJ2-7*01	1	0
TRAV14D-1*01.CAASAATGGYKVVF.TRAJ12*02	TRBV5*01.CASSQDTGGREQYF.TRBJ2-7*01	1	0
TRAV14-2*02.CAASPNTGYQNFYF.TRAJ49*01	TRBV5*01.CASSQDTRHTEVFF.TRBJ1-1*01	0	1
TRAV14-2*02.CAARGSSGSWQLIF.TRAJ22*01	TRBV5*01.CASSQDWGASYEQYF.TRBJ2-7*01	2	0
TRAV14-2*02.CAARGTNKVVF.TRAJ34*02	TRBV5*01.CASSQDWGGYEQYF.TRBJ2-7*01	0	1
TRAV14D-1*01.CAAAPNTGYQNFYF.TRAJ49*01	TRBV5*01.CASSQDWGGYEQYF.TRBJ2-7*01	1	0
TRAV14D-1*01.CAASANTGYQNFYF.TRAJ49*01	TRBV5*01.CASSQDWGGYEQYF.TRBJ2-7*01	0	1
TRAV14D-1*01.CAASMNTGYQNFYF.TRAJ49*01	TRBV5*01.CASSQDWGGYEQYF.TRBJ2-7*01	1	0
TRAV14D-1*01.CAASSNTGYQNFYF.TRAJ49*01	TRBV5*01.CASSQDWGGYEQYF.TRBJ2-7*01	0	2
TRAV14D-1*01.CAASPNTGYQNFYF.TRAJ49*01	TRBV5*01.CASSQDWGNYEQYF.TRBJ2-7*01	1	0
TRAV14D-1*01.CAATPNTGYQNFYF.TRAJ49*01	TRBV5*01.CASSQDWGNYEQYF.TRBJ2-7*01	1	0
TRAV14D-1*01.CAASANSAGNKLTF.TRAJ17*01	TRBV5*01.CASSQDWGSETLYF.TRBJ2-3*01	1	0
TRAV14D-1*01.CAADSNYQLIW.TRAJ33*01	TRBV5*01.CASSQDWGSNTLYF.TRBJ2-4*01	1	0
TRAV14D-1*01.CAASANTGYQNFYF.TRAJ49*01	TRBV5*01.CASSQDWGSNTLYF.TRBJ2-4*01	1	0
TRAV14-1*01.CAASPPAGNTGKLIF.TRAJ37*01	TRBV5*01.CASSQDWGSQNTLYF.TRBJ2-4*01	1	0
TRAV14D-1*01.CAASENTGYQNFYF.TRAJ49*01	TRBV5*01.CASSQDWGSYEQYF.TRBJ2-7*01	0	1
TRAV14D-1*01.CAARFYTEGADRLTF.TRAJ45*01	TRBV5*01.CASSQDWVAETLYF.TRBJ2-3*01	0	1
TRAV14-2*02.CAANSNYQLIW.TRAJ33*01	TRBV5*01.CASSQEAGAYKQYF.TRBJ2-7*01	1	0
TRAV14-2*02.CAARGTSGSWQLIF.TRAJ22*01	TRBV5*01.CASSQEAGGAYEQYF.TRBJ2-7*01	1	0
TRAV14D-1*01.CAARGSSGSWQLIF.TRAJ22*01	TRBV5*01.CASSQEAGGGYEQYF.TRBJ2-7*01	2	0
TRAV14-2*02.CAAKGTGNYKYIF.TRAJ40*01	TRBV5*01.CASSQEAGGSYEQYF.TRBJ2-7*01	1	0
TRAV14-2*02.CAAKGTGNYKYVF.TRAJ40*01	TRBV5*01.CASSQEAGGSYEQYF.TRBJ2-7*01	1	0
TRAV14-2*02.CAAKGTGSKLSF.TRAJ58*01	TRBV5*01.CASSQEAGGSYEQYF.TRBJ2-7*01	1	0
TRAV14-2*02.CAARGTGSNRLTF.TRAJ28*01	TRBV5*01.CASSQEAGGSYEQYF.TRBJ2-7*01	1	0
TRAV14-2*02.CAVKGTGNYKYVF.TRAJ40*01	TRBV5*01.CASSQEAGGSYEQYF.TRBJ2-7*01	1	0
TRAV14D-1*01.CAAKSSGSWQLIF.TRAJ22*01	TRBV5*01.CASSQEAGGSYEQYF.TRBJ2-7*01	1	0
TRAV14D-1*01.CAARGTGGYKVVF.TRAJ12*02	TRBV5*01.CASSQEAGGSYEQYF.TRBJ2-7*01	0	1
TRAV14D-1*01.CAARTSSGSWQLIF.TRAJ22*01	TRBV5*01.CASSQEAGGSYEQYF.TRBJ2-7*01	1	0
TRAV14-2*02.CAARSTGYQNFYF.TRAJ49*01	TRBV5*01.CASSQEAGSSYEQYF.TRBJ2-7*01	0	1
TRAV14D-1*01.CAARSSSGSWQLIF.TRAJ22*01	TRBV5*01.CASSQEAGSSYEQYF.TRBJ2-7*01	1	1	Lm125
TRAV14-2*02.CAASASSGSWQLIF.TRAJ22*01	TRBV5*01.CASSQEAGSYEQYF.TRBJ2-7*01	0	1
TRAV14-2*02.CAASVSSGSWQLIF.TRAJ22*01	TRBV5*01.CASSQEAGSYEQYF.TRBJ2-7*01	1	0
TRAV14-2*02.CAATSGSWQLIF.TRAJ22*01	TRBV5*01.CASSQEAGSYEQYF.TRBJ2-7*01	1	0
TRAV14D-1*01.CAAQSGSWQLIF.TRAJ22*01	TRBV5*01.CASSQEAGSYEQYF.TRBJ2-7*01	0	2
TRAV14-2*02.CAARGSSGSWQLIF.TRAJ22*01	TRBV5*01.CASSQEAGVGNTLYF.TRBJ1-3*01	1	0
TRAV14D-1*01.CAASANTNAYKVIF.TRAJ30*01	TRBV5*01.CASSQEDWGGYEQYF.TRBJ2-7*01	1	0
TRAV14-2*02.CAAIASSSFSKLVF.TRAJ50*01	TRBV5*01.CASSQEGGAANTEVFF.TRBJ1-1*01	1	0
TRAV14-3*04.CAASASSSFSKLVF.TRAJ50*01	TRBV5*01.CASSQEGGAANTEVFF.TRBJ1-1*01	1	0
TRAV14-3*04.CARLASSSFSKLVF.TRAJ50*01	TRBV5*01.CASSQEGGAANTEVFF.TRBJ1-1*01	1	0
TRAV14-1*01.CAARGSSGNKLIF.TRAJ32*01	TRBV5*01.CASSQEGGASYEQYF.TRBJ2-7*01	1	0
TRAV14-2*02.CAAKSSGSWQLIF.TRAJ22*01	TRBV5*01.CASSQEGGASYEQYF.TRBJ2-7*01	1	0
TRAV14-2*02.CAARATGGNNKLTF.TRAJ56*01	TRBV5*01.CASSQEGGASYEQYF.TRBJ2-7*01	1	0
TRAV14-2*02.CAARGSSGNKLIF.TRAJ32*01	TRBV5*01.CASSQEGGASYEQYF.TRBJ2-7*01	1	0
TRAV14-2*02.CAARNTGYQNFYF.TRAJ49*01	TRBV5*01.CASSQEGGASYEQYF.TRBJ2-7*01	0	1
TRAV14-2*02.CAASGTSGGNYKPTF.TRAJ6*01	TRBV5*01.CASSQEGGASYEQYF.TRBJ2-7*01	0	1
TRAV14D-1*01.CAARGTGYQNFYF.TRAJ49*01	TRBV5*01.CASSQEGGASYEQYF.TRBJ2-7*01	1	0
TRAV14-2*02.CAASGTSSGQKLVF.TRAJ16*01	TRBV5*01.CASSQEGGDSYEQYF.TRBJ2-7*01	0	1
TRAV14-2*02.CAARGTGYQNFYF.TRAJ49*01	TRBV5*01.CASSQEGGGGYEQYF.TRBJ2-7*01	0	1
TRAV14-2*02.CAAKGTGYQNFYF.TRAJ49*01	TRBV5*01.CASSQEGGGSYEQYF.TRBJ2-7*01	1	0
TRAV14-2*02.CAARGNTNTGKLTF.TRAJ27*01	TRBV5*01.CASSQEGGGSYEQYF.TRBJ2-7*01	0	1
TRAV14-2*02.CAARGTGGYKVVF.TRAJ12*02	TRBV5*01.CASSQEGGGSYEQYF.TRBJ2-7*01	0	1
TRAV14D-1*01.CAAKGSGQKLVF.TRAJ16*01	TRBV5*01.CASSQEGGGSYEQYF.TRBJ2-7*01	0	1
TRAV14D-1*01.CAARGSSGSWQLIF.TRAJ22*01	TRBV5*01.CASSQEGGGSYEQYF.TRBJ2-7*01	1	0
TRAV14-2*02.CAARGTGGYKVVF.TRAJ12*02	TRBV5*01.CASSQEGGGSYKQYF.TRBJ2-7*01	0	1
TRAV14-3*04.CAAIASSSFSKLVF.TRAJ50*01	TRBV5*01.CASSQEGGSANTEVFF.TRBJ1-1*01	1	0
TRAV14-2*02.CAARGTGGYKVVF.TRAJ12*02	TRBV5*01.CASSQEGGSSYEQYF.TRBJ2-7*01	0	1
TRAV14-2*02.CAARSSSGSWQLIF.TRAJ22*01	TRBV5*01.CASSQEGGSSYEQYF.TRBJ2-7*01	1	0
TRAV14-2*02.CAASSRNSNNRIFF.TRAJ31*01	TRBV5*01.CASSQEGGSSYEQYF.TRBJ2-7*01	1	0
TRAV14D-1*01.CAARGSSGSWQLIF.TRAJ22*01	TRBV5*01.CASSQEGGSSYEQYF.TRBJ2-7*01	2	2	Lm6
TRAV14D-2*03.CAARGSSGSWQLIF.TRAJ22*01	TRBV5*01.CASSQEGGSSYEQYF.TRBJ2-7*01	0	3
TRAV14D-1*01.CAARGYGSSGNKLIF.TRAJ32*01	TRBV5*01.CASSQEGQGAYTLYF.TRBJ2-4*01	1	0
TRAV14-2*02.CAASGTQGLTF.TRAJ26*01	TRBV5*01.CASSQEGWGAYEQYF.TRBJ2-7*01	1	0
TRAV14D-1*01.CAASASNMGYKLTF.TRAJ9*02	TRBV5*01.CASSQEGWGTSQNTLYF.TRBJ2-4*01	1	0
TRAV14-2*02.CAASRNTGYQNFYF.TRAJ49*01	TRBV5*01.CASSQEHSSYEQYF.TRBJ2-7*01	1	0
TRAV14D-1*01.CAASENNYAQGLTF.TRAJ26*01	TRBV5*01.CASSQEPANTEVFF.TRBJ1-1*01	1	0
TRAV14-2*02.CAASGNTGYQNFYF.TRAJ49*01	TRBV5*01.CASSQEQASYEQYF.TRBJ2-7*01	0	1
TRAV14-2*02.CAARGSSGSWQLIF.TRAJ22*01	TRBV5*01.CASSQEQGQSTEVFF.TRBJ1-1*01	1	0
TRAV14-2*02.CAASGNTGYQNFYF.TRAJ49*01	TRBV5*01.CASSQEQSSYEQYF.TRBJ2-7*01	3	0
TRAV14-2*02.CAASRNTGYQNFYF.TRAJ49*01	TRBV5*01.CASSQEQSSYEQYF.TRBJ2-7*01	1	0
TRAV14-2*02.CAASRNTGYQNFYF.TRAJ49*01	TRBV5*01.CASSQERSSYEQYF.TRBJ2-7*01	1	0
TRAV14D-1*01.CAARGTGSKLSF.TRAJ58*01	TRBV5*01.CASSQESGGSYEQYF.TRBJ2-7*01	1	0
TRAV14-2*02.CAARGTGYQNFYF.TRAJ49*01	TRBV5*01.CASSQESGSSYEQYF.TRBJ2-7*01	0	1
TRAV14D-1*01.CAARGSSGSWQLIF.TRAJ22*01	TRBV5*01.CASSQESGSSYEQYF.TRBJ2-7*01	1	0
TRAV14-2*02.CAASRNTGYQNFYF.TRAJ49*01	TRBV5*01.CASSQEWGGTGQLYF.TRBJ2-2*01	1	0
TRAV14-2*02.CAASANRIFF.TRAJ31*01	TRBV5*01.CASSQGDRGGEQYF.TRBJ2-7*01	1	0
TRAV14D-1*01.CAANAGAKLTF.TRAJ39*01	TRBV5*01.CASSQGDWGAEQFF.TRBJ2-1*01	1	0
TRAV14D-1*01.CAANAGAKLTF.TRAJ39*01	TRBV5*01.CASSQGDWGYEQYF.TRBJ2-7*01	1	0
TRAV14-2*02.CAPDSNYQLIW.TRAJ33*01	TRBV5*01.CASSQGGAYEQYF.TRBJ2-7*01	1	0
TRAV14-2*02.CAASGNTGYQNFYF.TRAJ49*01	TRBV5*01.CASSQGQSSYEQYF.TRBJ2-7*01	2	0
TRAV14-2*02.CAASRNTGYQNFYF.TRAJ49*01	TRBV5*01.CASSQGQSSYEQYF.TRBJ2-7*01	1	0
TRAV14D-1*01.CAAVPNTGYQNFYF.TRAJ49*01	TRBV5*01.CASSQGSAETLYF.TRBJ2-3*01	1	0
TRAV14D-1*01.CAAPPPITGYQNFYF.TRAJ49*01	TRBV5*01.CASSQGSYGAETLYF.TRBJ2-3*01	1	0
TRAV14D-1*01.CAAPPPMTGYQNFYF.TRAJ49*01	TRBV5*01.CASSQGSYGAETLYF.TRBJ2-3*01	1	0
TRAV14D-1*01.CAAISNTGYQNFYF.TRAJ49*01	TRBV5*01.CASSQGTGGVEQYF.TRBJ2-7*01	1	0
TRAV14D-1*01.CAATSNSAGNKLTF.TRAJ17*01	TRBV5*01.CASSQGTTNTEVFF.TRBJ1-1*01	0	1
TRAV14D-1*01.CAARTSNMGYKLTF.TRAJ9*02	TRBV5*01.CASSQLGGRSAETLYF.TRBJ2-3*01	0	1
TRAV14D-1*01.CAASTNTGYQNFYF.TRAJ49*01	TRBV5*01.CASSQLGGRSAETLYF.TRBJ2-3*01	0	1
TRAV14D-1*01.CAARPNTGYQNFYF.TRAJ49*01	TRBV5*01.CASSQMGGYEQYF.TRBJ2-7*01	1	0
TRAV14D-1*01.CAARTNTGYQNFYF.TRAJ49*01	TRBV5*01.CASSQMGGYEQYF.TRBJ2-7*01	0	2
TRAV14D-1*01.CAASANTGYQNFYF.TRAJ49*01	TRBV5*01.CASSQMGGYEQYF.TRBJ2-7*01	1	0
TRAV14D-1*01.CAARTSSGSWQLIF.TRAJ22*01	TRBV5*01.CASSQPGQGFSGNTLYF.TRBJ1-3*01	1	0
TRAV14D-1*01.CAARDTNTGKLTF.TRAJ27*01	TRBV5*01.CASSQQENSPLYF.TRBJ1-6*01	1	0
TRAV14D-1*01.CAASTNTGYQNFYF.TRAJ49*01	TRBV5*01.CASSQQGSQNTLYF.TRBJ2-4*01	0	2
TRAV14-2*02.CAADGSSGNKLIF.TRAJ32*01	TRBV5*01.CASSQQSSYEQYF.TRBJ2-7*01	1	0
TRAV14-2*02.CAASGNNRIFF.TRAJ31*01	TRBV5*01.CASSQSGGNTEVFF.TRBJ1-1*01	0	1
TRAV14-2*02.CAATSNYQLIW.TRAJ33*01	TRBV5*01.CASSQTGGAYEQYF.TRBJ2-7*01	1	0
TRAV14-1*01.CAASASTGGYKVVF.TRAJ12*02	TRBV5*01.CASSQTGTNTEVFF.TRBJ1-1*01	0	1
TRAV14-1*01.CAASVSNTDKVVF.TRAJ34*02	TRBV5*01.CASSQTRGYEQYF.TRBJ2-7*01	0	1
TRAV14-2*02.CAASGGNYKPTF.TRAJ6*01	TRBV5*01.CASSQTYNSPLYF.TRBJ1-6*01	0	1
TRAV14D-1*01.CAAGNMGYKLTF.TRAJ9*02	TRBV5*01.CASSQVAGGSYEQYF.TRBJ2-7*01	1	0
TRAV14D-1*01.CAASENTGYQNFYF.TRAJ49*01	TRBV5*01.CASSRDWGGYEQYF.TRBJ2-7*01	1	0
TRAV14D-1*01.CAASTNTGYQNFYF.TRAJ49*01	TRBV5*01.CASSRDWGGYEQYF.TRBJ2-7*01	1	2	Lm54
TRAV14-1*01.TSAASENTGYQNFYF.TRAJ49*01	TRBV5*01.CASSRDWGSYEQYF.TRBJ2-7*01	0	1
TRAV14D-1*01.CAASENTGYQNFYF.TRAJ49*01	TRBV5*01.CASSRDWGSYEQYF.TRBJ2-7*01	0	1
TRAV14D-1*01.CAANGNTNAYKVIF.TRAJ30*01	TRBV5*01.CASSREDWGGYEQYF.TRBJ2-7*01	0	1
TRAV14-2*02.CAARSNTGYQNFYF.TRAJ49*01	TRBV5*01.CASSRLGGYTLYF.TRBJ2-4*01	0	1
TRAV14N-3*01.CAASRGNMGYKLTF.TRAJ9*02	TRBV5*01.CASSSRGGVSYEQYF.TRBJ2-7*01	0	1
TRAV14D-1*01.CAAVGSWQLIF.TRAJ22*01	TRBV5*01.CASSSTGGGYEQYF.TRBJ2-7*01	0	1
TRAV14-1*01.CAASGMDYANKMIF.TRAJ47*02	TRBV5*01.CASTQNAGSYEQYF.TRBJ2-7*01	1	0

## Sheet: Fig.6b
DP		CD4SP
WT	CtslΔTEC	WT	CtslΔTEC
38.6	64.8	51.8	30.3
37.7	67.5	53.8	26.8
38	64.3	56	31.2
	66.5		29.2

## Sheet: Fig.6c
DP		CD4SP
WT	CtslΔTEC	WT	CtslΔTEC
79.4	95.6	16.4	0.649
49.3	89.5	40.9	2.48
50.7	92.8	41.3	1.97
72.9	94.6	22.3	2.96
73.2	95.3	21.8	1.96
75.9	95.8	19.1	1.09
70.7	93.1	24.7	3.18
	93.1		2.98
	95.9		1.22

## Sheet: Fig.6d
WT	CtslΔTEC
13440000	11999000
17208000	11033000
16182300	11995200
15760000	17010000
	10908800

## Sheet: Fig.6e
WT	CtslΔTEC
15098400	1620000
31135500	3807000
23060700	3821400
18774900	5686200
15629400	4248000
23536800	4737600
24975000	5508000
	8613000
	3358800

## Sheet: Fig.6f
WT			CtslΔTEC
SM	M1	M2	SM	M1	M2
29.3	12.4	47.4	26.6	15.3	51.7
23.1	16.5	51.7	29.2	14.9	49.6
31.4	11.5	46.2	27.6	14.6	51.8
30.7	12.3	45.5	32.4	16	42.8
40.9	12	32.6	34.2	13	43.8
33.8	15.1	39.1	27.1	20	48.3
28.8	13.1	45	27.2	25.6	42.7
22.5	14.1	53.6	27.3	25.5	42.5
28.8	14.1	40.4	36.6	17.2	39.5
			29.5	20.7	44.8

## Sheet: Fig.6g Nur77
	WT				CtslΔTEC
CD69- DP	275	226	220	228	241	243	227	271	232
CD69+ DP	320	262	257	277	248	251	237	264	227
CD4SP SM	356	293	296	302	273	271	252	288	241
CD4SP M1	342	279	277	287	256	264	241	273	230
CD4SP M2	294	237	235	241	234	238	224	252	215

## Sheet: Fig.6g CD5
	WT				CtslΔTEC
CD69- DP	3587	4272	4395	4568	2687	2044	2175	7341	8440
CD69+ DP	17203	19282	18256	18033	12480	12071	12553	12289	12742
CD4SP SM	25058	25058	25027	23664	10953	10432	11772	11409	11349
CD4SP M1	23012	23351	22883	21150	7726	7210	8166	8605	8606
CD4SP M2	15827	15715	15744	14335	5251	5142	5375	6482	6443

## Sheet: Fig. 6h
	WT						CtslΔTEC
CD69- DP	9641	10030	9387	7546	8880	8896	4607	4934	4268	7660	8053	4523
CD69+ DP	23130	23812	22389	23333	22700	23567	14246	13797	13910	12832	12403	14094
CD4SP SM	22539	23041	22286	22780	22440	22226	12410	12468	11673	11223	10980	11815
CD4SP M1	23591	23956	22796	23938	24112	23495	11781	12668	12041	10748	10727	12286
CD4SP M2	14747	14987	15078	15103	14145	14363	7636	8657	7524	8973	9542	8877
