# Supplementary material for: Cathepsin L-dependent positive selection shapes clonal composition and functional fitness of CD4+ T cells
Source: Nat Immunol. 2025 Jun 13;26(7):1127–38. doi: 10.1038/s41590-025-02182-y (PMC12208919; doi:10.1038/s41590-025-02182-y)
Supplement: Supplementary file 10 — Bulk RNA-sequencing data table. [file 41590_2025_2182_MOESM10_ESM.xlsx]

## Sheet: Fig. 7a
id	symbol	entrez	biotype	description	TPM_WT3	TPM_WT2	TPM_WT1	TPM_WT4	TPM_CtslDelta6	TPM_CtslDelta5	TPM_CtslDelta4	TPM1_CtslDelta3	TPM_CtslDelta1	baseMean	log2FoldChange	lfcSE	stat	pvalue	padj
ENSMUSG00000000001	Gnai3	14679	protein_coding	guanine nucleotide binding protein (G protein), alpha inhibiting 3 [Source:MGI Symbol;Acc:MGI:95773]	93.225	99.535	100.702	91.003	91.442	90.696	104.762	104.813	80.815	4884.24954996236	-0.0865358632691527	0.0942331243332565	-0.918316822045693	0.358453022875979	0.810600723769231
ENSMUSG00000000028	Cdc45	12544	protein_coding	cell division cycle 45 [Source:MGI Symbol;Acc:MGI:1338073]	2.185	2.072	3.505	2.809	2.155	2.536	3.279	4.033	3.174	353.358086928218	0.128904076977826	0.281972977058501	0.457150462865392	0.647562901243204	0.931663013026279
ENSMUSG00000000037	Scml2	107815	protein_coding	Scm polycomb group protein like 2 [Source:MGI Symbol;Acc:MGI:1340042]	0.618	0.332	0.315	0.804	1.199	0.416	0.974	1.152	1.213	39.1576003540304	0.870757327347762	0.539041085886399	1.61538211120937	0.106227971739712	0.527130185485372
ENSMUSG00000000049	Apoh	11818	protein_coding	apolipoprotein H [Source:MGI Symbol;Acc:MGI:88058]	0	0	0	0	0	0	0	0	0.224	0.101105027589982	0.701704123608125	4.6413036064394	0.151186861086737	0.879828314491484	NA
ENSMUSG00000000056	Narf	67608	protein_coding	nuclear prelamin A recognition factor [Source:MGI Symbol;Acc:MGI:1914858]	38.06	37.804	42.811	36.746	31.493	35.99	36.185	34.403	34.175	1858.8346731021	-0.232999010002548	0.265691469908554	-0.876953295048357	0.380512006740004	0.822429142549533
ENSMUSG00000000058	Cav2	12390	protein_coding	caveolin 2 [Source:MGI Symbol;Acc:MGI:107571]	0	0	0	0	0	0	0	0.021	0	0.0321581362532901	0.426660818020152	4.64130360643944	0.0919269356626862	0.926756090503443	NA
ENSMUSG00000000078	Klf6	23849	protein_coding	Kruppel-like factor 6 [Source:MGI Symbol;Acc:MGI:1346318]	22.618	23.84	35.507	57.033	25.663	27.511	29.139	47.517	56.136	1635.83218182878	0.0234904032863514	0.239397923346532	0.0981228364807023	0.921834754137243	0.989561672079195
ENSMUSG00000000085	Scmh1	29871	protein_coding	sex comb on midleg homolog 1 [Source:MGI Symbol;Acc:MGI:1352762]	16.08	13.117	15.459	11.112	16.942	20.299	17.817	22.585	20.605	637.647431321526	0.437924188671028	0.128878697994999	3.39795633788931	0.000678912545546208	0.0175570228037538
ENSMUSG00000000088	Cox5a	12858	protein_coding	cytochrome c oxidase subunit 5A [Source:MGI Symbol;Acc:MGI:88474]	118.916	133.246	124.381	134.203	102.516	112.049	112.727	122.056	103.799	977.705807725746	-0.271911466083112	0.118447231829147	-2.29563377618928	0.0216968298484169	0.216698415407996
ENSMUSG00000000093	Tbx2	21385	protein_coding	T-box 2 [Source:MGI Symbol;Acc:MGI:98494]	0.459	0.208	0.308	0.32	0.383	0.253	0.429	0.564	0.51	13.003959372785	0.339952226895746	0.501042607374151	0.678489657151828	0.497461279469429	0.879825795092765
ENSMUSG00000000094	Tbx4	21387	protein_coding	T-box 4 [Source:MGI Symbol;Acc:MGI:102556]	0.054	0.016	0	0.026	0.014	0.012	0.03	0	0.012	0.459399084753744	-0.840141138528598	2.06681078245005	-0.406491559683405	0.684381457347087	NA
ENSMUSG00000000120	Ngfr	18053	protein_coding	nerve growth factor receptor (TNFR superfamily, member 16) [Source:MGI Symbol;Acc:MGI:97323]	0.077	0	0.049	0.033	0.023	0.042	0.038	0.049	0.032	3.87586451957267	-0.152632565329838	0.949173539259766	-0.160805752601228	0.872246394284542	NA
ENSMUSG00000000125	Wnt3	22415	protein_coding	wingless-type MMTV integration site family, member 3 [Source:MGI Symbol;Acc:MGI:98955]	0.034	0.078	0	0.025	0	0.012	0.014	0	0.048	2.90244642934321	-1.22827718245763	1.44589457319467	-0.849492905795878	0.395607076051159	NA
ENSMUSG00000000127	Fer	14158	protein_coding	fer (fms/fps related) protein kinase [Source:MGI Symbol;Acc:MGI:105917]	0.107	0.129	0.071	0.117	0.226	0	0.104	0.087	0.162	5.09270409605881	0.0560547145223796	0.90453894262919	0.0619704822873048	0.950586338528766	0.994973684153201
ENSMUSG00000000131	Xpo6	74204	protein_coding	exportin 6 [Source:MGI Symbol;Acc:MGI:2429950]	159.855	141.125	153.251	164.934	110.884	108.02	111.021	116.314	143.513	4822.27611963642	-0.452816500580511	0.109049032889527	-4.15241188832219	3.2898943986673e-05	0.00155766840477669
ENSMUSG00000000134	Tfe3	209446	protein_coding	transcription factor E3 [Source:MGI Symbol;Acc:MGI:98511]	8.129	7.715	8.635	7.735	7.8	7.075	7.363	9.108	8.479	453.052107820406	-0.0781898689472259	0.130080142351031	-0.601089970644593	0.547780063051418	0.90096527973378
ENSMUSG00000000142	Axin2	12006	protein_coding	axin 2 [Source:MGI Symbol;Acc:MGI:1270862]	54.867	55.228	54.474	38.221	32.804	43.026	43.895	50.433	42.437	1038.49653649366	-0.316428672606681	0.221091706119889	-1.43121005378236	0.152370023013427	0.608649528404709
ENSMUSG00000000148	Brat1	231841	protein_coding	BRCA1-associated ATM activator 1 [Source:MGI Symbol;Acc:MGI:1891679]	27.073	22.413	24.605	24.097	22.115	22.416	21.624	22.199	26.186	980.043715455874	-0.157044574951253	0.0880092589257498	-1.78440969584514	0.0743571167105712	0.444864979481728
ENSMUSG00000000149	Gna12	NA	protein_coding	guanine nucleotide binding protein, alpha 12 [Source:MGI Symbol;Acc:MGI:95767]	10.342	9.361	10.386	11	7.913	8.113	8.832	8.146	10.841	478.359768347658	-0.288358774678056	0.136179854936405	-2.11748481310041	0.034218722866361	0.287675070033747
ENSMUSG00000000154	Slc22a18	18400	protein_coding	solute carrier family 22 (organic cation transporter), member 18 [Source:MGI Symbol;Acc:MGI:1336884]	0	0	0.132	0	0.033	0	0	0	0	0.089602736204352	-1.37848693468615	4.62952043565766	-0.297760200833918	0.76588619253604	NA
ENSMUSG00000000159	Igsf5	72058	protein_coding	immunoglobulin superfamily, member 5 [Source:MGI Symbol;Acc:MGI:1919308]	0	0	0	0	0	0	0	0	0.052	0.0452382104552965	1.0037333092956	4.64130360643944	0.216261075423509	0.82878424842373	NA
ENSMUSG00000000167	Pih1d2	72614	protein_coding	PIH1 domain containing 2 [Source:MGI Symbol;Acc:MGI:1919864]	0.769	1.054	0.849	0.927	0.372	0.597	0.41	0.738	0.674	11.0259142594887	-0.768033726954049	0.451825014313564	-1.69984773446173	0.089159570090941	0.490696917359533
ENSMUSG00000000168	Dlat	235339	protein_coding	dihydrolipoamide S-acetyltransferase (E2 component of pyruvate dehydrogenase complex) [Source:MGI Symbol;Acc:MGI:2385311]	30.923	24.827	27.635	24.212	26.247	27.583	31.811	31.876	19.414	948.067964182832	-0.0343817649681477	0.170906706246457	-0.201172708334613	0.840563530826629	0.976474588633669
ENSMUSG00000000171	Sdhd	66925	protein_coding	succinate dehydrogenase complex, subunit D, integral membrane protein [Source:MGI Symbol;Acc:MGI:1914175]	56.453	55.484	59.253	61.638	61.249	53.469	58.872	62.112	56.55	948.601111619109	-0.0558364408141622	0.104507077914578	-0.534283820085388	0.593145184734628	0.91769166097615
ENSMUSG00000000182	Fgf23	64654	protein_coding	fibroblast growth factor 23 [Source:MGI Symbol;Acc:MGI:1891427]	0	0.086	0	0	0	0.042	0.13	0.034	0.022	0.697939109318475	1.01011871815247	1.95366104498567	0.517038879771428	0.605129018293367	NA
ENSMUSG00000000183	Fgf6	14177	protein_coding	fibroblast growth factor 6 [Source:MGI Symbol;Acc:MGI:95520]	0.011	0.04	0.018	0.04	0.042	0.032	0.018	0	0.042	2.03084750088223	-0.100988064463859	0.937603029023757	-0.107708765157264	0.914226716376935	NA
ENSMUSG00000000184	Ccnd2	12444	protein_coding	cyclin D2 [Source:MGI Symbol;Acc:MGI:88314]	132.766	106.296	112.125	97.71	38.764	60.731	54.172	52.833	50.582	6030.04671659054	-1.18548573542657	0.563032285104923	-2.10553775829329	NA	NA
ENSMUSG00000000194	Gpr107	277463	protein_coding	G protein-coupled receptor 107 [Source:MGI Symbol;Acc:MGI:2139054]	23.499	19.383	19.676	18.368	22.783	22.974	22.309	25.622	20.499	1485.25787606672	0.115286794900594	0.12796636936745	0.900914790897545	0.367633626381506	0.817670675715547
ENSMUSG00000000197	Nalcn	338370	protein_coding	sodium leak channel, non-selective [Source:MGI Symbol;Acc:MGI:2444306]	0.132	0.141	0.102	0.094	0.07	0.064	0.256	0.199	0.14	6.05550929912917	0.245682899903318	0.703622607907893	0.349168570114335	0.726962760451213	0.950104799225026
ENSMUSG00000000202	Btbd17	72014	protein_coding	BTB (POZ) domain containing 17 [Source:MGI Symbol;Acc:MGI:1919264]	0	0	0	0.071	0.077	0.112	0	0.019	0.046	0.306476243145673	1.40679414676268	4.55454286404096	0.308877134052157	0.757414991260174	NA
ENSMUSG00000000204	Slfn4	20558	protein_coding	schlafen 4 [Source:MGI Symbol;Acc:MGI:1329010]	0.81	1.419	1.172	1.127	0.761	0.52	0.705	0.77	0.797	24.139521585135	-0.742811740432522	0.416724992255509	-1.78249866035651	0.0746679494932414	0.445790455464668
ENSMUSG00000000214	Th	21823	protein_coding	tyrosine hydroxylase [Source:MGI Symbol;Acc:MGI:98735]	0.2	0.183	0.052	0.046	0.051	0.086	0.165	0.147	0.088	0.769008557696875	-0.224490863707063	1.32311561025951	-0.169668366064423	0.865270953535942	NA
ENSMUSG00000000215	Ins2	16334	protein_coding	insulin II [Source:MGI Symbol;Acc:MGI:96573]	0	0	0	0	0	0	0	0	0	0.116115649457901	0	4.64130360643944	0	1	NA
ENSMUSG00000000223	Drp2	13497	protein_coding	dystrophin related protein 2 [Source:MGI Symbol;Acc:MGI:107432]	0.058	0.078	0.106	0.035	0.103	0.065	0.127	0.06	0.008	12.9603048596477	0.0203232813913369	0.641848186195199	0.0316636890598865	0.974740252289961	0.998733987227974
ENSMUSG00000000244	Tspan32	27027	protein_coding	tetraspanin 32 [Source:MGI Symbol;Acc:MGI:1350360]	292.791	285.245	272.4	261.452	312.759	301.117	284.035	280.63	281.398	3109.51681814056	0.0129269663603237	0.140858901685644	0.0917724489231994	0.926878834238541	0.990323870155133
ENSMUSG00000000247	Lhx2	16870	protein_coding	LIM homeobox protein 2 [Source:MGI Symbol;Acc:MGI:96785]	0.034	0.034	0.105	0.102	0.072	0.025	0	0.08	0.086	15.7859448137504	-0.542548571653987	0.926850789094523	-0.585367761496997	0.558300461025703	0.903454882507068
ENSMUSG00000000248	Clec2g	70809	protein_coding	C-type lectin domain family 2, member g [Source:MGI Symbol;Acc:MGI:1918059]	0	0	0.063	0	0.657	0	0	0	0.016	0.496305522967975	3.15470095837907	4.5694009268711	0.690397058359956	0.489944526120503	NA
ENSMUSG00000000253	Gmpr	66355	protein_coding	guanosine monophosphate reductase [Source:MGI Symbol;Acc:MGI:1913605]	0	0.341	0	0.184	0.063	0	0.154	0.04	0.591	5.57124807968157	0.361246073407906	1.22842184232704	0.294073306872814	0.768701887546798	0.957414551393989
ENSMUSG00000000266	Mid2	23947	protein_coding	midline 2 [Source:MGI Symbol;Acc:MGI:1344333]	0.03	0.029	0.05	0.06	0.037	0	0.025	0.061	0.054	0.944872219050394	-0.309757665029038	1.25089334191591	-0.247629158018064	0.804421348386832	NA
ENSMUSG00000000275	Trim25	217069	protein_coding	tripartite motif-containing 25 [Source:MGI Symbol;Acc:MGI:102749]	36.126	36.107	40.83	34.547	28.573	33.173	31.366	28.929	33.505	2152.70803571076	-0.304374186625781	0.117651269522462	-2.58708799200564	0.00967908714605725	0.124329817558993
ENSMUSG00000000276	Dgke	56077	protein_coding	diacylglycerol kinase, epsilon [Source:MGI Symbol;Acc:MGI:1889276]	10.958	10.538	11.308	9.577	11.981	10.521	12.902	16.12	12.957	1541.86269273659	0.220080455502714	0.225557136611925	0.975719317989775	0.32920357642251	0.789569529822035
ENSMUSG00000000278	Scpep1	74617	protein_coding	serine carboxypeptidase 1 [Source:MGI Symbol;Acc:MGI:1921867]	1.088	1.587	1.453	1.02	1.314	0.907	1.231	1.251	0.913	65.6215515035256	-0.260643044239239	0.302842685584505	-0.860654909779912	0.389428134003672	0.82796757320101
ENSMUSG00000000282	Mnt	17428	protein_coding	max binding protein [Source:MGI Symbol;Acc:MGI:109150]	26.378	22.801	23.841	24.497	19.838	25.162	23.097	25.65	30.262	1528.20268833328	-0.0367867187759652	0.105842102506074	-0.347562245126924	0.728168964498725	0.950104799225026
ENSMUSG00000000290	Itgb2	16414	protein_coding	integrin beta 2 [Source:MGI Symbol;Acc:MGI:96611]	337.663	298.507	299.67	308.885	313.852	324.66	326.626	314.163	312.882	10627.7677325198	-0.026044528955556	0.124866103032702	-0.208579657112667	0.83477639255443	0.975502777576346
ENSMUSG00000000295	Hddc2	69692	protein_coding	HD domain containing 2 [Source:MGI Symbol;Acc:MGI:1916942]	29.771	31.595	29.869	31.337	33.275	29.261	30.466	35.424	25.569	224.519762573138	-0.0563217527703757	0.194333354478305	-0.289820308621613	0.771953710324272	0.958884128982158
ENSMUSG00000000301	Pemt	18618	protein_coding	phosphatidylethanolamine N-methyltransferase [Source:MGI Symbol;Acc:MGI:104535]	4.571	4.688	7.101	5.966	5.398	4.084	4.861	6.525	4.668	31.5701432523305	-0.200409533497431	0.300605823139888	-0.666685466715561	0.504973063892871	0.880817629604048
ENSMUSG00000000303	Cdh1	12550	protein_coding	cadherin 1 [Source:MGI Symbol;Acc:MGI:88354]	0.07	0.052	0.074	0.118	0.018	0	0.058	0.037	0.066	2.53659678745258	-1.21732084180435	0.967862521280393	-1.25774148191413	0.208485264988076	NA
ENSMUSG00000000305	Cdh4	12561	protein_coding	cadherin 4 [Source:MGI Symbol;Acc:MGI:99218]	0.123	0.35	0.26	0.119	0.864	0.247	0.433	0.133	0.729	14.0213264801863	1.14567541483663	0.620368183376967	1.84676688059687	0.0647809338476935	0.417681947008051
ENSMUSG00000000308	Ckmt1	12716	protein_coding	creatine kinase, mitochondrial 1, ubiquitous [Source:MGI Symbol;Acc:MGI:99441]	0	0	0	0	0.055	0	0	0	0	0.025486634172003	0.426660818020151	4.64130360643944	0.0919269356626861	0.926756090503443	NA
ENSMUSG00000000317	Bcl6b	12029	protein_coding	B cell CLL/lymphoma 6, member B [Source:MGI Symbol;Acc:MGI:1278332]	0	0	0	0	0	0.021	0	0	0	8.69006517861089	0.901299425632722	1.63772526168263	0.550336156326189	0.5820888294011	0.913429218867933
ENSMUSG00000000318	Clec10a	17312	protein_coding	C-type lectin domain family 10, member A [Source:MGI Symbol;Acc:MGI:96975]	0	0	0.019	0	0	0.016	0.019	0.089	0.063	0.80413654325484	1.82059911299293	2.56704562909556	0.709219615092847	0.478188202955881	NA
ENSMUSG00000000320	Alox12	NA	protein_coding	arachidonate 12-lipoxygenase [Source:MGI Symbol;Acc:MGI:87998]	0.194	0.064	0.324	0.165	0.104	0.283	0.113	0.114	0.127	7.15105263270573	-0.363557299137167	0.766389408932819	-0.474376726634848	0.635231286307209	0.928387522999932
ENSMUSG00000000326	Comt	12846	protein_coding	catechol-O-methyltransferase [Source:MGI Symbol;Acc:MGI:88470]	15.312	15.059	12.769	15.015	14.739	13.951	12.968	16.23	13.73	376.812016406937	-0.0843969601602447	0.149266190778558	-0.565412433452199	0.571793269579919	0.907301109393097
ENSMUSG00000000339	Rtca	66368	protein_coding	RNA 3'-terminal phosphate cyclase [Source:MGI Symbol;Acc:MGI:1913618]	27.109	24.281	28.639	31.082	23.225	24.338	26.804	29.581	29.335	547.528484486819	-0.125116978286045	0.0950537405745989	-1.31627621942823	0.188081349529224	0.66070532252079
ENSMUSG00000000340	Dbt	13171	protein_coding	dihydrolipoamide branched chain transacylase E2 [Source:MGI Symbol;Acc:MGI:105386]	13.567	14.192	14.647	11.528	13.575	14.7	14.534	18.123	11.912	660.522420644766	0.0479924357851286	0.119205253232383	0.402603362551234	0.687240035592989	0.940867484973179
ENSMUSG00000000346	Dazap2	23994	protein_coding	DAZ associated protein 2 [Source:MGI Symbol;Acc:MGI:1344344]	178.696	191.698	186.541	199.495	185.326	193.159	204.508	257.42	240.412	4560.58414869712	0.126364644993074	0.0866559901341163	1.45823323693493	0.144776265400845	0.595690451276546
ENSMUSG00000000355	Mcts1	68995	protein_coding	malignant T cell amplified sequence 1 [Source:MGI Symbol;Acc:MGI:1916245]	129.274	156.724	133.774	113.409	161.978	137.79	153.767	168.477	105.451	684.93647079569	0.0641266037752579	0.201077426201719	0.318914982087182	0.749790983019283	0.953520381523409
ENSMUSG00000000359	Rem1	19700	protein_coding	rad and gem related GTP binding protein 1 [Source:MGI Symbol;Acc:MGI:1097696]	0	0	0	0	0.032	0	0	0	0	0.025486634172003	0.426660818020151	4.64130360643944	0.0919269356626861	0.926756090503443	NA
ENSMUSG00000000365	Rnf17	30054	protein_coding	ring finger protein 17 [Source:MGI Symbol;Acc:MGI:1353419]	0.199	0.127	0.294	0	0.065	0.024	0	0	0.077	1.5803064135621	-2.20300085258054	1.39673266549349	-1.57725304706192	0.114737311412879	NA
ENSMUSG00000000374	Trappc10	216131	protein_coding	trafficking protein particle complex 10 [Source:MGI Symbol;Acc:MGI:1336209]	37.893	34.483	38.004	36.568	34.617	36.613	37.587	41.155	40.714	2305.99333166037	-0.00743331870913117	0.057682160204342	-0.128866857322927	0.897463001979555	0.984966754927998
ENSMUSG00000000378	Ccm2	216527	protein_coding	cerebral cavernous malformation 2 [Source:MGI Symbol;Acc:MGI:2384924]	321.569	308.171	347.049	294.643	297.993	336.812	358.178	370.881	362.571	4023.00981863196	0.0584412805542709	0.100934376460495	0.579002740232355	0.562587324202027	0.904579505481792
ENSMUSG00000000384	Tbrg4	21379	protein_coding	transforming growth factor beta regulated gene 4 [Source:MGI Symbol;Acc:MGI:1100868]	80.069	74.709	71.05	79.139	69.389	66.15	70.543	93.871	78.722	1695.65537050866	-0.0757018751769251	0.109325120318898	-0.692447215755215	0.488656523272941	0.875668073025512
ENSMUSG00000000386	Mx1	NA	polymorphic_pseudogene	MX dynamin-like GTPase 1 [Source:MGI Symbol;Acc:MGI:97243]	0.555	0.696	0.612	0.693	1.066	0.93	0.766	0.446	0.778	36.5304188491333	0.262804611736247	0.5097026838366	0.515603743260838	0.606131195369835	0.922490766086364
ENSMUSG00000000392	Fap	14089	protein_coding	fibroblast activation protein [Source:MGI Symbol;Acc:MGI:109608]	0.226	0.279	0.35	0.577	0.529	0.377	0.892	0.181	0.202	6.01238828425023	0.172634569275046	0.650504482434642	0.265385672100102	0.790712372579869	0.96348046637206
ENSMUSG00000000399	Ndufa9	66108	protein_coding	NADH:ubiquinone oxidoreductase subunit A9 [Source:MGI Symbol;Acc:MGI:1913358]	77.139	71.653	77.244	80.681	61.055	69.022	74.756	79.526	76.044	1377.18358507692	-0.152780520699858	0.100040278071737	-1.52719008428088	0.126713751262684	0.567924269788012
ENSMUSG00000000402	Egfl6	54156	protein_coding	EGF-like-domain, multiple 6 [Source:MGI Symbol;Acc:MGI:1858599]	0.159	0.162	0.095	0.085	0.091	0.12	0.197	0.212	0.055	5.29787276666805	0.0334811267457569	0.680754237638163	0.0491823993074471	0.960773937608468	0.997247060507694
ENSMUSG00000000409	Lck	16818	protein_coding	lymphocyte protein tyrosine kinase [Source:MGI Symbol;Acc:MGI:96756]	1007.77	856.364	972.143	1019.178	887.392	1015.435	962.914	957.533	1153.236	23490.5462158877	-0.013506145777345	0.106099295886971	-0.127297223458798	0.898705157789456	0.984966754927998
ENSMUSG00000000411	Tssk3	58864	protein_coding	testis-specific serine kinase 3 [Source:MGI Symbol;Acc:MGI:1929914]	0	0	0	0	0	0	0	0	0	0.244109413807738	0	4.64130360643944	0	1	NA
ENSMUSG00000000420	Galnt1	14423	protein_coding	polypeptide N-acetylgalactosaminyltransferase 1 [Source:MGI Symbol;Acc:MGI:894693]	70.605	72.927	79.551	67.922	75.711	69.911	82.761	82.444	69.647	3609.66826916303	0.00400059293949156	0.0715389943662608	0.0559218503828776	0.955404063976859	0.996424688636387
ENSMUSG00000000439	Mkrn2	67027	protein_coding	makorin, ring finger protein, 2 [Source:MGI Symbol;Acc:MGI:1914277]	11.396	11.904	14.488	11.565	9.429	11.911	15.298	13.214	14.363	799.354940088977	-0.00531922922427474	0.20703934001134	-0.0256918768383988	0.97950310306385	0.999100164075489
ENSMUSG00000000440	Pparg	19016	protein_coding	peroxisome proliferator activated receptor gamma [Source:MGI Symbol;Acc:MGI:97747]	0.065	0.029	0.086	0	0.099	0.108	0	0.035	0.022	0.780894768851312	0.267234232692794	1.5928431529736	0.167771843821475	0.866762773870519	NA
ENSMUSG00000000441	Raf1	110157	protein_coding	v-raf-leukemia viral oncogene 1 [Source:MGI Symbol;Acc:MGI:97847]	87.761	81.092	90.627	79.926	91.344	84.51	91.788	98.937	87.689	2862.05711533437	0.038813789013895	0.0816900589907704	0.475134789880373	0.634690902882508	0.928387522999932
ENSMUSG00000000486	Septin1	54204	protein_coding	septin 1 [Source:MGI Symbol;Acc:MGI:1858916]	1170.639	890.236	1072.718	1193.999	963.945	1001.664	1087.057	1070.109	1168.077	12667.4698220874	-0.0922806288837687	0.0876338052612414	-1.05302546898055	0.292329319387883	0.770210600638987
ENSMUSG00000000489	Pdgfb	18591	protein_coding	platelet derived growth factor, B polypeptide [Source:MGI Symbol;Acc:MGI:97528]	0.151	0	0.206	0.087	0.179	0.141	0.109	0.192	0.175	70.5135621541857	0.48009420892581	0.647121105814923	0.741892366995549	0.458152550879529	0.861042683558029
ENSMUSG00000000530	Acvrl1	11482	protein_coding	activin A receptor, type II-like 1 [Source:MGI Symbol;Acc:MGI:1338946]	92.131	74.052	68.517	96.478	53.294	54.472	63.534	71.367	80.807	1031.68547873236	-0.421918661066733	0.603854663996964	-0.698708954691214	0.484733936608395	0.873382433087735
ENSMUSG00000000531	Tamalin	56149	protein_coding	trafficking regulator and scaffold protein tamalin [Source:MGI Symbol;Acc:MGI:1860303]	2.613	1.246	1.761	1.958	0.796	0.915	1.244	1.089	0.945	358.857559259016	-0.982139787949638	0.246388254197687	-3.98614694985269	6.71549296323936e-05	0.00279485895190209
ENSMUSG00000000532	Acvr1b	11479	protein_coding	activin A receptor, type 1B [Source:MGI Symbol;Acc:MGI:1338944]	41.472	32.746	37.591	32.832	38.068	38.534	41.914	40.792	39.187	1691.57240170249	0.0772209127618507	0.0794058552969266	0.972483861210164	0.330809889901496	0.789719145844216
ENSMUSG00000000538	Tom1l2	216810	protein_coding	target of myb1-like 2 (chicken) [Source:MGI Symbol;Acc:MGI:2443306]	22.832	19.391	22.332	17.274	26.905	28.316	27.698	27.374	27.076	828.728290665602	0.369719943169905	0.135208896842785	2.73443502464042	0.00624874267343463	0.0921495884951233
ENSMUSG00000000544	Gpa33	59290	protein_coding	glycoprotein A33 (transmembrane) [Source:MGI Symbol;Acc:MGI:1891703]	0.025	0	0	0	0	0	0	0	0	0.188876533753452	-0.889845087910141	4.64130360643843	-0.19172309406257	0.847959115114657	NA
ENSMUSG00000000552	Zfp385a	29813	protein_coding	zinc finger protein 385A [Source:MGI Symbol;Acc:MGI:1352495]	0.191	0.043	0.173	0.195	0.17	0.204	0.257	0.454	0.12	42.3344487362752	0.565423392378078	0.463275232401873	1.22049130372589	0.222278684189634	0.702619179983839
ENSMUSG00000000555	Itga5	16402	protein_coding	integrin alpha 5 (fibronectin receptor alpha) [Source:MGI Symbol;Acc:MGI:96604]	7.368	5.835	7.635	7.588	7.006	4.903	7.308	6.445	6.55	370.87079327558	-0.201107129620718	0.203121864463664	-0.99008115227641	0.32213445494843	0.786063135792963
ENSMUSG00000000560	Gabra2	14395	protein_coding	gamma-aminobutyric acid (GABA) A receptor, subunit alpha 2 [Source:MGI Symbol;Acc:MGI:95614]	0.057	0.119	0.078	0.066	0.095	0.132	0.098	0.189	0.135	7.88555724398475	0.615614870172307	0.4904741321234	1.25514238132628	0.209427077650721	0.68900012294631
ENSMUSG00000000561	Wdr77	70465	protein_coding	WD repeat domain 77 [Source:MGI Symbol;Acc:MGI:1917715]	53.967	47.265	49.25	43.726	47.581	47.924	49.424	49.272	47.798	1724.41940819718	-0.0625307345339581	0.0976980114181881	-0.640041016457341	0.522145933930747	0.888577984584116
ENSMUSG00000000562	Adora3	11542	protein_coding	adenosine A3 receptor [Source:MGI Symbol;Acc:MGI:104847]	1.33	1.539	1.125	0.616	1.179	0.866	1.469	1.73	1.278	40.6463465612869	0.119314022780772	0.311354494658406	0.383209572457512	0.701564380997983	0.944706304947289
ENSMUSG00000000563	Atp5pb	11950	protein_coding	ATP synthase peripheral stalk-membrane subunit b [Source:MGI Symbol;Acc:MGI:1100495]	135.078	142.606	136.828	155.112	133.961	134.522	144.95	153.997	123.915	3071.78022806827	-0.106919670902497	0.0950177087800951	-1.12526046223601	0.260478678714015	0.745158547655017
ENSMUSG00000000567	Sox9	20682	protein_coding	SRY (sex determining region Y)-box 9 [Source:MGI Symbol;Acc:MGI:98371]	0.012	0.022	0.05	0.009	0.061	0.042	0.031	0.04	0.052	1.63066770270431	0.879226791132917	1.0482019323162	0.83879523975891	0.401584222426538	NA
ENSMUSG00000000568	Hnrnpd	11991	protein_coding	heterogeneous nuclear ribonucleoprotein D [Source:MGI Symbol;Acc:MGI:101947]	350.758	309.459	360.314	370.481	324.047	374.326	368.394	388.719	376.434	7456.9104214099	0.0139032422441557	0.080382170362231	0.172964255400205	0.862679524162723	0.979681107544818
ENSMUSG00000000579	Dynlt1c	100040563	protein_coding	dynein light chain Tctex-type 1C [Source:MGI Symbol;Acc:MGI:3807476]	26.828	21.49	21.222	15.351	31.758	28.805	36.845	30.27	24.929	286.260509635483	0.473125700812772	0.177940815810647	2.65889362514917	0.00783977114724801	0.107298881233907
ENSMUSG00000000581	C1d	57316	protein_coding	C1D nuclear receptor co-repressor [Source:MGI Symbol;Acc:MGI:1927354]	30.698	30.249	28.772	42.084	36.787	34.347	38.059	36.804	39.796	743.673536637608	0.109141077376082	0.149344404811594	0.730801247718446	0.464900561331167	0.864195156194672
ENSMUSG00000000594	Gm2a	14667	protein_coding	GM2 ganglioside activator protein [Source:MGI Symbol;Acc:MGI:95762]	70.528	69.12	68.167	57.268	55.981	62.082	59.747	58.077	58.617	1994.19638198461	-0.228773365446186	0.24284256242285	-0.942064534172693	0.346159600829198	0.800672475472656
ENSMUSG00000000600	Krit1	79264	protein_coding	KRIT1, ankyrin repeat containing [Source:MGI Symbol;Acc:MGI:1930618]	46.951	47.629	51.052	44.471	51.969	46.774	52.057	50.41	42.946	2257.12859420771	-0.0198523798476486	0.100959330776994	-0.196637395423113	0.844111304579141	0.977721360063553
ENSMUSG00000000605	Clcn4	12727	protein_coding	chloride channel, voltage-sensitive 4 [Source:MGI Symbol;Acc:MGI:104571]	59.745	52.303	61.196	59.085	56.735	57.945	57.903	73.338	62.768	3023.83977801308	0.0253920365140918	0.0765539504874217	0.331688127816002	0.74012476628995	0.952011799095595
ENSMUSG00000000606	Vmn2r88	669149	protein_coding	vomeronasal 2, receptor 88 [Source:MGI Symbol;Acc:MGI:1316662]	0.125	0.069	0.044	0.095	0.143	0.161	0.152	0.217	0.113	6.92755146357151	0.837564010480963	0.520140174432773	1.61026594685625	0.107339809991113	0.529649425379587
ENSMUSG00000000617	Grm6	108072	protein_coding	glutamate receptor, metabotropic 6 [Source:MGI Symbol;Acc:MGI:1351343]	0.306	0.244	0.259	0.2	4.709	3.148	3.653	6.084	4.421	47.5428812810537	4.06799092670859	0.343010480456761	11.8596694809195	1.91730469065117e-32	3.90993206557791e-29
ENSMUSG00000000627	Sema4f	20355	protein_coding	sema domain, immunoglobulin domain (Ig), TM domain, and short cytoplasmic domain [Source:MGI Symbol;Acc:MGI:1340055]	9.195	9.852	9.017	9.085	6.703	9.107	8.065	7.309	8.158	217.599247084626	-0.299683380135929	0.268725040177807	-1.11520452257682	0.264762788476256	0.747965322921451
ENSMUSG00000000628	Hk2	15277	protein_coding	hexokinase 2 [Source:MGI Symbol;Acc:MGI:1315197]	0.525	1.083	1.008	0.529	0.527	0.129	0.384	0.727	2.494	76.332769297268	-0.00473502452084065	0.574952929713751	-0.00823549942287981	0.99342909643696	1
ENSMUSG00000000631	Myo18a	360013	protein_coding	myosin XVIIIA [Source:MGI Symbol;Acc:MGI:2667185]	29.046	25.413	27.547	28.335	32.435	37.572	33.645	34.525	38.385	2679.29261038109	0.297015205508109	0.080361112281844	3.69600665140637	0.000219017236557541	0.00727086291129975
ENSMUSG00000000632	Sez6	20370	protein_coding	seizure related gene 6 [Source:MGI Symbol;Acc:MGI:104745]	0.262	0.097	0.147	0.144	0.134	0.121	0.065	0.306	0.229	5.50466518039562	-0.0286679237455113	0.714945647600885	-0.0400980463923532	0.968014959303778	0.99824598160543
ENSMUSG00000000673	Haao	107766	protein_coding	3-hydroxyanthranilate 3,4-dioxygenase [Source:MGI Symbol;Acc:MGI:1349444]	2.242	2.033	3.358	2.81	0.79	0.719	0.779	0.558	0.759	24.4874389902544	-1.90744633551591	0.422313949937219	-4.51665481521383	6.28241905554462e-06	0.00037840308868312
ENSMUSG00000000682	Cd52	23833	protein_coding	CD52 antigen [Source:MGI Symbol;Acc:MGI:1346088]	2812.742	3102.924	2415.149	2451.647	2348.263	2018.918	2335.844	2223.485	1979.473	5842.71715189772	-0.367077782936766	0.196323657294506	-1.86975827567287	0.061517392887428	0.406387171420353
ENSMUSG00000000686	Abhd15	67477	protein_coding	abhydrolase domain containing 15 [Source:MGI Symbol;Acc:MGI:1914727]	5.734	5.484	5.478	4.581	10.827	10.683	14.043	11.691	12.267	170.695632196921	1.10278986009371	0.197558331606536	5.58209745509528	2.37635150082767e-08	2.60200272815546e-06
ENSMUSG00000000690	Hoxb6	15414	protein_coding	homeobox B6 [Source:MGI Symbol;Acc:MGI:96187]	0.067	0	0	0	0	0	0	0	0	0.134391456828871	-1.73570667740776	4.63021201800531	-0.374865485782981	0.707760508771026	NA
ENSMUSG00000000693	Loxl3	16950	protein_coding	lysyl oxidase-like 3 [Source:MGI Symbol;Acc:MGI:1337004]	0	0.044	0.026	0.215	0	0.009	0.021	0.034	0	3.89486499822283	-2.32872578698605	1.39090080690615	-1.67425726940654	0.0940800485349119	NA
ENSMUSG00000000706	Btn1a1	12231	protein_coding	butyrophilin, subfamily 1, member A1 [Source:MGI Symbol;Acc:MGI:103118]	0	0.028	0.018	0.032	0	0.013	0.05	0.041	0.028	0.93487737967864	0.355293376223243	1.38739497053773	0.256086683149455	0.797883904519556	NA
ENSMUSG00000000708	Kat2b	18519	protein_coding	K(lysine) acetyltransferase 2B [Source:MGI Symbol;Acc:MGI:1343094]	30.264	31.452	38.676	27.596	41.511	33.496	37.889	41.075	29.694	1058.10445315787	0.141569382041886	0.182291166803448	0.776611311038074	0.437388126144792	0.850063376544168
ENSMUSG00000000711	Rab5b	19344	protein_coding	RAB5B, member RAS oncogene family [Source:MGI Symbol;Acc:MGI:105938]	64.573	60.718	66.311	53.588	65.024	74.186	69.367	67.154	66.827	2374.2457285748	0.103363158747717	0.0888506495287744	1.16333599468221	0.244693207090828	0.728710534427049
ENSMUSG00000000724	Cryba1	12957	protein_coding	crystallin, beta A1 [Source:MGI Symbol;Acc:MGI:88518]	0.045	0.121	0.07	0	0.221	0.117	0.098	0.058	0	2.84165309652339	0.795840288758467	1.08251038992298	0.73518027740601	0.462229708814804	NA
ENSMUSG00000000730	Dnmt3l	54427	protein_coding	DNA (cytosine-5-)-methyltransferase 3-like [Source:MGI Symbol;Acc:MGI:1859287]	0	0	0	0	0	0	0	0	0.024	0.0226191052276483	0.426660818020152	4.64130360643944	0.0919269356626863	0.926756090503443	NA
ENSMUSG00000000731	Aire	11634	protein_coding	autoimmune regulator (autoimmune polyendocrinopathy candidiasis ectodermal dystrophy) [Source:MGI Symbol;Acc:MGI:1338803]	0.117	0.292	0.186	0.197	0.285	0.201	0.097	0.137	0.185	6.51824247786581	-0.227725465733329	0.619242998177582	-0.367748147986364	0.713061035519208	0.947578112176355
ENSMUSG00000000732	Icosl	50723	protein_coding	icos ligand [Source:MGI Symbol;Acc:MGI:1354701]	0.546	0.564	0.852	0.651	1.011	0.751	0.734	0.855	0.925	13.9491370879815	0.326858680095396	0.385827290285461	0.847163195360194	0.396904164796554	0.831861246875761
ENSMUSG00000000738	Spg7	234847	protein_coding	SPG7, paraplegin matrix AAA peptidase subunit [Source:MGI Symbol;Acc:MGI:2385906]	61.808	57.905	58.29	62.432	53.269	66.581	56.233	66.368	70.753	1560.0057598373	-0.00313612215735022	0.0950106262967123	-0.0330081200344507	0.973668112320065	0.998733987227974
ENSMUSG00000000739	Sult5a1	57429	protein_coding	sulfotransferase family 5A, member 1 [Source:MGI Symbol;Acc:MGI:1931463]	0.319	0.467	0.293	0.18	0.292	0.352	0.373	0.389	0.42	16.2197851271775	0.166350952171131	0.468617268230535	0.354982548550249	0.722602665186151	0.949926695384045
ENSMUSG00000000740	Rpl13	270106	protein_coding	ribosomal protein L13 [Source:MGI Symbol;Acc:MGI:105922]	3056.088	3117.036	2987.299	3187.025	2402.33	2824.187	2786.902	2758.625	2885.983	17442.5266890517	-0.238958984628024	0.146866374451098	-1.6270503409723	0.10372640657416	0.520259599483242
ENSMUSG00000000743	Chmp1a	234852	protein_coding	charged multivesicular body protein 1A [Source:MGI Symbol;Acc:MGI:1920159]	97.622	80.13	83.56	91.357	84.459	86.98	85.516	80.757	95.323	1894.03319636047	-0.0838611041248408	0.0837898087297247	-1.00085088385088	0.316898905086747	0.782517189087235
ENSMUSG00000000751	Rpa1	68275	protein_coding	replication protein A1 [Source:MGI Symbol;Acc:MGI:1915525]	207.847	183.414	212.887	182.159	153.234	177.518	190.487	200.109	163.866	4797.79723299326	-0.211929079539481	0.105032928739641	-2.01773940879833	0.0436184082157776	0.334579676131233
ENSMUSG00000000753	Serpinf1	20317	protein_coding	serine (or cysteine) peptidase inhibitor, clade F, member 1 [Source:MGI Symbol;Acc:MGI:108080]	0.07	0	0	0	0	0	0	0	0.053	2.69167133134143	-0.26640768847014	2.17240336501302	-0.12263269923104	0.902397959627527	NA
ENSMUSG00000000759	Tubgcp3	259279	protein_coding	tubulin, gamma complex associated protein 3 [Source:MGI Symbol;Acc:MGI:2183752]	46.814	43.005	48.069	42.108	49.031	47.776	47.629	51.586	47.635	1968.95291950594	0.0562097688965002	0.061198433729497	0.918483782525429	0.358365645514627	0.810600723769231
ENSMUSG00000000766	Oprm1	18390	protein_coding	opioid receptor, mu 1 [Source:MGI Symbol;Acc:MGI:97441]	0.249	0.402	0.265	0.104	0.361	0.207	0.107	0.225	0.286	5.24177237396629	-0.147137674411944	0.787804302933018	-0.186769320583991	0.851841502240433	0.979076735950249
ENSMUSG00000000776	Polr3d	67065	protein_coding	polymerase (RNA) III (DNA directed) polypeptide D [Source:MGI Symbol;Acc:MGI:1914315]	34.146	26.874	24.972	34.438	29.376	28.688	27.845	33.422	33.537	902.339340538347	-0.0402355592724406	0.146882427358083	-0.273930380891315	0.784138123669819	0.962352552267563
ENSMUSG00000000782	Tcf7	21414	protein_coding	transcription factor 7, T cell specific [Source:MGI Symbol;Acc:MGI:98507]	1773.366	1824.931	1816.049	1857.695	1651.278	1701.8	1785.168	1767.731	1908.858	56033.2488723727	-0.106116304469345	0.124860291578416	-0.84988031925827	0.395391628504519	0.830887015589873
ENSMUSG00000000787	Ddx3x	13205	protein_coding	DEAD box helicase 3, X-linked [Source:MGI Symbol;Acc:MGI:103064]	143.831	160.456	173.681	154.326	173.392	164.265	181.442	203.687	165.838	12518.1218964106	0.106514368263445	0.103879779330877	1.02536190343817	0.305192456859462	0.776501788698038
ENSMUSG00000000791	Il12rb1	16161	protein_coding	interleukin 12 receptor, beta 1 [Source:MGI Symbol;Acc:MGI:104579]	1.406	1.601	0.857	1.515	1.313	1.729	1.13	1.977	1.737	567.605050186319	0.156329365296215	0.196657439214549	0.794932375406673	0.426652840300223	0.845898513234123
ENSMUSG00000000792	Slc5a5	114479	protein_coding	solute carrier family 5 (sodium iodide symporter), member 5 [Source:MGI Symbol;Acc:MGI:2149330]	0.018	0	0	0.013	0	0	0	0	0	1.376467345555	-1.5900648571864	2.02194340506123	-0.786404235255163	0.431630703031407	NA
ENSMUSG00000000794	Kcnn3	NA	protein_coding	potassium intermediate/small conductance calcium-activated channel, subfamily N, member 3 [Source:MGI Symbol;Acc:MGI:2153183]	0.006	0.027	0	0.009	0.018	0.004	0.015	0.006	0.008	0.819506291773038	-0.0662165063472604	1.46177126762759	-0.0452988150839274	0.963869131896638	NA
ENSMUSG00000000804	Usp32	237898	protein_coding	ubiquitin specific peptidase 32 [Source:MGI Symbol;Acc:MGI:2144475]	18.101	20.167	19.306	17.049	18.794	19.675	18.303	19.248	20.124	1233.49354259516	-0.0165069064580385	0.122928785466861	-0.13428023709295	0.893180980216789	0.984734055623816
ENSMUSG00000000811	Txnrd3	232223	protein_coding	thioredoxin reductase 3 [Source:MGI Symbol;Acc:MGI:2386711]	1.242	0.827	1.032	0.944	1.118	1.08	1.448	1.853	1.005	116.60420399715	0.294362981082646	0.282965189790866	1.04027983548154	0.298209909691775	0.772305236003281
ENSMUSG00000000817	Fasl	14103	protein_coding	Fas ligand (TNF superfamily, member 6) [Source:MGI Symbol;Acc:MGI:99255]	4.894	4.909	4.689	4.058	3.838	4.115	3.183	2.562	2.497	150.196825360411	-0.569158180540608	0.333653299892783	-1.70583710912946	0.0880384117983913	0.487111755202339
ENSMUSG00000000823	Zfp512b	269401	protein_coding	zinc finger protein 512B [Source:MGI Symbol;Acc:MGI:2685478]	111.939	77.936	89.278	101.797	78.748	79.624	82.887	81.997	110.666	2518.18649502172	-0.192974338999052	0.13484406438299	-1.43109257261008	0.15240368568962	0.608649528404709
ENSMUSG00000000826	Dnajc5	13002	protein_coding	DnaJ heat shock protein family (Hsp40) member C5 [Source:MGI Symbol;Acc:MGI:892995]	95.692	75.924	90.823	85.198	79.801	87.57	93.124	91.359	89.569	4897.52519621527	-0.0363807300374628	0.0789137734093209	-0.461018760929834	0.644785145129283	0.930753507593037
ENSMUSG00000000827	Tpd52l2	66314	protein_coding	tumor protein D52-like 2 [Source:MGI Symbol;Acc:MGI:1913564]	45.54	30.393	40.225	37.373	32.213	39.647	39.623	39.641	36.233	754.199981062053	-0.0917872815171784	0.135127280511435	-0.679265364993498	0.496969737536139	0.879742435928619
ENSMUSG00000000838	Fmr1	14265	protein_coding	FMRP translational regulator 1 [Source:MGI Symbol;Acc:MGI:95564]	42.817	48.81	46.484	40.232	63.841	51.839	64.478	55.731	46.43	2139.33939212029	0.281499098531123	0.120893396129397	2.3284902860188	0.0198860844629347	0.204906248456822
ENSMUSG00000000861	Bcl11a	14025	protein_coding	B cell CLL/lymphoma 11A (zinc finger protein) [Source:MGI Symbol;Acc:MGI:106190]	0.034	0.008	0.029	0.013	0.019	0.023	0.014	0.018	0.012	2.59106380419721	-0.210804561956361	1.00893117094129	-0.208938496527655	0.834496251443857	NA
ENSMUSG00000000869	Il4	16189	protein_coding	interleukin 4 [Source:MGI Symbol;Acc:MGI:96556]	0	0	0	0	0	0	0	0	0	1.74757722664959	0	4.2390080272511	0	1	NA
ENSMUSG00000000876	Pxmp4	59038	protein_coding	peroxisomal membrane protein 4 [Source:MGI Symbol;Acc:MGI:1891701]	21.257	21.965	21.752	21.301	17.896	19.164	17.71	17.336	18.276	694.544170257513	-0.313485202277805	0.10120595395956	-3.09749762749203	0.00195161958476884	0.0394050489003892
ENSMUSG00000000881	Dlg3	53310	protein_coding	discs large MAGUK scaffold protein 3 [Source:MGI Symbol;Acc:MGI:1888986]	5.784	5.848	5.705	5.672	9.712	7.042	8.489	8.06	7.709	387.525193624415	0.449967711461785	0.122783022042606	3.66473885376143	0.000247591082807896	0.0079962957173817
ENSMUSG00000000884	Gnb1l	13972	protein_coding	guanine nucleotide binding protein (G protein), beta polypeptide 1-like [Source:MGI Symbol;Acc:MGI:1338057]	14.272	14.558	15.302	17.031	13.918	15.596	17.684	17.268	18.311	272.976852762207	0.0490433645609523	0.129298412355523	0.379303687241735	0.704462361861595	0.945672353137563
ENSMUSG00000000889	Dbh	NA	protein_coding	dopamine beta hydroxylase [Source:MGI Symbol;Acc:MGI:94864]	0	0	0	0	0	0	0	0	0	0.0347628383020721	0	4.64130360643944	0	1	NA
ENSMUSG00000000901	Mmp11	17385	protein_coding	matrix metallopeptidase 11 [Source:MGI Symbol;Acc:MGI:97008]	2.056	2.4	2.938	2.631	1.864	2.046	1.587	4.173	2.706	45.9205368941185	-0.0960885039735381	0.350886225683534	-0.273845186673702	0.784203596480422	0.962352552267563
ENSMUSG00000000902	Smarcb1	20587	protein_coding	SWI/SNF related, matrix associated, actin dependent regulator of chromatin, subfamily b, member 1 [Source:MGI Symbol;Acc:MGI:1328366]	47.312	44.122	45.42	51.266	40.346	45.77	42.59	46.27	48.681	1300.01400664686	-0.134217150632026	0.0810354831346359	-1.65627630564048	0.0976658765935671	0.50845382508139
ENSMUSG00000000903	Vpreb3	22364	protein_coding	pre-B lymphocyte gene 3 [Source:MGI Symbol;Acc:MGI:98938]	0	0	0	0	0	0	0	0.248	0	0.78294633979305	1.05644093950938	4.64130360643944	0.227617287962729	0.819943778864098	NA
ENSMUSG00000000915	Hip1r	29816	protein_coding	huntingtin interacting protein 1 related [Source:MGI Symbol;Acc:MGI:1352504]	0.863	0.874	0.937	1.195	0.403	0.697	0.376	0.651	0.822	143.609688818787	-0.783853491447231	0.381515571175173	-2.0545779796949	0.0399197843630425	0.317534482714238
ENSMUSG00000000916	Nsun5	100609	protein_coding	NOL1/NOP2/Sun domain family, member 5 [Source:MGI Symbol;Acc:MGI:2140844]	38.796	29.214	31.527	36.001	29.263	43.104	30.292	42.573	49.057	884.645781738657	0.135261714205977	0.165920334036657	0.815220840720421	0.414945910539601	0.840653179002602
ENSMUSG00000000934	Top1mt	72960	protein_coding	DNA topoisomerase 1, mitochondrial [Source:MGI Symbol;Acc:MGI:1920210]	7.923	5.413	6.912	6.554	7.505	7.709	7.867	8.292	7.666	200.390528945686	0.163401039905492	0.127420916933974	1.28237218690054	0.199712116079859	0.675936185116635
ENSMUSG00000000942	Hoxa4	NA	protein_coding	homeobox A4 [Source:MGI Symbol;Acc:MGI:96176]	0.258	0.267	0.437	0.364	0.673	0.293	0.487	0.516	0.551	4.69447441701263	0.539046358764137	0.637109331580558	0.846081405567951	0.39750733302113	0.832311286698668
ENSMUSG00000000948	Gm38393	NA	protein_coding	predicted gene, 38393 [Source:MGI Symbol;Acc:MGI:5613898]	0.244	0.097	0.127	0.135	0.152	0.134	0.099	0.312	0.186	7.49540966858378	0.145428139856139	0.508771468460801	0.285841775475552	0.774999310193592	0.960318290046306
ENSMUSG00000000957	Mmp14	17387	protein_coding	matrix metallopeptidase 14 (membrane-inserted) [Source:MGI Symbol;Acc:MGI:101900]	0.92	1.043	0.964	1.156	0.916	0.861	0.878	1.939	1.129	70.1795685523061	0.0485071052000771	0.269327662036943	0.180104430540906	0.857070584418685	0.979483402872055
ENSMUSG00000000958	Slc7a7	20540	protein_coding	solute carrier family 7 (cationic amino acid transporter, y+ system), member 7 [Source:MGI Symbol;Acc:MGI:1337120]	0.607	0.921	1.873	1.678	0.889	0.574	0.346	0.391	1.489	19.4081658880348	-0.852539237556828	0.524312598777281	-1.62601325916063	0.103946834763637	0.520458026912258
ENSMUSG00000000959	Oxa1l	NA	protein_coding	oxidase assembly 1-like [Source:MGI Symbol;Acc:MGI:1916339]	46.494	41.673	42.23	45.958	39.176	40.219	42.62	47.371	56.121	1140.24331302049	-0.0302365892416104	0.103762662533779	-0.291401439624463	0.770744313639719	0.958769384513579
ENSMUSG00000000976	Heatr6	217026	protein_coding	HEAT repeat containing 6 [Source:MGI Symbol;Acc:MGI:1919790]	15.699	15.638	14.77	14.935	16.915	16.524	17.331	19.7	18.644	1079.04868510079	0.161155365064389	0.0937847380926751	1.71835384244652	0.0857320940379037	0.478617771760296
ENSMUSG00000000982	Ccl3	20302	protein_coding	chemokine (C-C motif) ligand 3 [Source:MGI Symbol;Acc:MGI:98260]	0	0	0	0	0	0	0	0	0	12.8267625682913	0	1.71427337368634	0	1	1
ENSMUSG00000000983	Wfdc18	14038	protein_coding	WAP four-disulfide core domain 18 [Source:MGI Symbol;Acc:MGI:107506]	0	0	0	0	0	0	0	0	0	0.237755394304945	0	4.64130360643944	0	1	NA
ENSMUSG00000001014	Icam4	78369	protein_coding	intercellular adhesion molecule 4, Landsteiner-Wiener blood group [Source:MGI Symbol;Acc:MGI:1925619]	0.196	0.38	0.111	0.097	0.259	0.347	0.161	0.38	0.046	3.2213963551307	0.217003800358622	1.01700137691888	0.213376112642108	0.831033610831075	NA
ENSMUSG00000001016	Ilf2	67781	protein_coding	interleukin enhancer binding factor 2 [Source:MGI Symbol;Acc:MGI:1915031]	61.283	65.542	70.035	54.268	76.217	68.184	75.937	76.486	64.178	2177.7284462777	0.142959487634412	0.0848540296736277	1.68476957646294	0.0920330368120108	0.496700037992989
ENSMUSG00000001017	Chtop	66511	protein_coding	chromatin target of PRMT1 [Source:MGI Symbol;Acc:MGI:1913761]	197.167	175.87	191.564	205.844	165.683	194.21	197.412	213.146	211.801	6285.03252001506	-0.0345593090618543	0.0688923673241611	-0.501642059986725	0.615919327717403	0.923707438676366
ENSMUSG00000001018	Snapin	20615	protein_coding	SNAP-associated protein [Source:MGI Symbol;Acc:MGI:1333745]	32.463	32.473	30.428	30.351	40.776	40.222	38.377	38.869	34.495	577.900724937333	0.235597933243438	0.107530206073002	2.1909930413738	0.028452296016309	0.257223892104377
ENSMUSG00000001020	S100a4	20198	protein_coding	S100 calcium binding protein A4 [Source:MGI Symbol;Acc:MGI:1330282]	0.524	0.801	0.335	0.414	1.79	0.272	0.42	0.78	0.382	1.8606888301531	0.455223829871061	1.45779942561304	0.312267807129659	0.754837003815285	NA
ENSMUSG00000001021	S100a3	20197	protein_coding	S100 calcium binding protein A3 [Source:MGI Symbol;Acc:MGI:1338849]	0.641	0.192	0.49	0.556	0.172	0.384	0.366	0.248	1.121	3.40692714395629	-0.104294000859598	0.976549189694623	-0.106798512517544	0.914948827566174	NA
ENSMUSG00000001025	S100a6	20200	protein_coding	S100 calcium binding protein A6 (calcyclin) [Source:MGI Symbol;Acc:MGI:1339467]	0.11	0.903	0.577	0.805	0.082	0.614	0.207	0.494	0.276	5.16881266240166	-0.928521661565969	1.05025056027775	-0.884095373698644	0.376644730367376	0.821984945114554
ENSMUSG00000001027	Scn4a	110880	protein_coding	sodium channel, voltage-gated, type IV, alpha [Source:MGI Symbol;Acc:MGI:98250]	0.076	0.089	0.253	0.077	0.292	0.098	0.132	0.128	0.203	8.72189788491998	0.49682849710572	0.82963514183428	0.59885179888506	0.549271716700745	0.90096527973378
ENSMUSG00000001029	Icam2	15896	protein_coding	intercellular adhesion molecule 2 [Source:MGI Symbol;Acc:MGI:96394]	161.685	158.936	145.995	134.302	150.119	146.023	151.382	167.148	143.066	1085.92016676599	-0.0483675655184579	0.128678241060555	-0.375879908831644	0.707006177529071	0.946104707748369
ENSMUSG00000001034	Mapk7	23939	protein_coding	mitogen-activated protein kinase 7 [Source:MGI Symbol;Acc:MGI:1346347]	30.235	22.964	23.906	31.388	20.221	19.282	19.344	23.45	28.883	1012.51497135984	-0.349386658044655	0.156114593430481	-2.23801407906327	0.0252201370184462	0.237792243023989
ENSMUSG00000001036	Epn2	13855	protein_coding	epsin 2 [Source:MGI Symbol;Acc:MGI:1333766]	1.179	1.169	0.904	0.996	0.621	1.182	0.865	1.829	0.411	28.6738958020996	-0.273362099034668	0.418383132676536	-0.653377437292655	0.513512980929135	0.885848677071106
ENSMUSG00000001039	B9d1	27078	protein_coding	B9 protein domain 1 [Source:MGI Symbol;Acc:MGI:1351471]	0	0.084	0.072	0	0.069	0.188	0.301	0.205	0.059	6.29586186990221	1.87783467398258	1.28442610969988	1.4620028819107	0.143740420140596	0.594945352180852
ENSMUSG00000001052	Sec24b	99683	protein_coding	Sec24 related gene family, member B (S. cerevisiae) [Source:MGI Symbol;Acc:MGI:2139764]	59.473	53.062	59.828	51.553	56.986	57.614	57.881	65.916	66.467	2205.87601854386	0.0637447388722912	0.0818308160734417	0.77898207461455	0.435990274114185	0.849948879294781
ENSMUSG00000001053	N4bp3	212706	protein_coding	NEDD4 binding protein 3 [Source:MGI Symbol;Acc:MGI:2442218]	5.458	3.476	4.782	4.938	2.837	3.227	4.647	5.502	6.415	169.029810742184	-0.109702806400248	0.21802988536921	-0.503154905642768	0.614855366568537	0.923707438676366
ENSMUSG00000001054	Rmnd5b	66089	protein_coding	required for meiotic nuclear division 5 homolog B [Source:MGI Symbol;Acc:MGI:1913339]	68.605	54.119	56.966	68.073	47.793	48.211	50.205	56.347	62.451	935.67693931838	-0.287137339851583	0.0984800415472415	-2.9156906855471	0.00354902159248851	0.061260318298396
ENSMUSG00000001056	Nhp2	52530	protein_coding	NHP2 ribonucleoprotein [Source:MGI Symbol;Acc:MGI:1098547]	74.911	60.254	62.331	75.858	46.939	53.625	57.151	57.305	52.381	1198.94180438193	-0.416575762624771	0.154134592301682	-2.70267534629359	0.00687838935609394	0.0980431972382988
ENSMUSG00000001062	Vps9d1	72325	protein_coding	VPS9 domain containing 1 [Source:MGI Symbol;Acc:MGI:1914143]	18.165	20.11	20.165	16.401	20.344	19.331	23.601	19.238	22.715	542.321935000575	0.112112382611089	0.129573010746906	0.8652448682394	0.386904403560319	0.827076484702866
ENSMUSG00000001065	Zfp276	57247	protein_coding	zinc finger protein (C2H2 type) 276 [Source:MGI Symbol;Acc:MGI:1888495]	22.895	21.489	25.131	23.233	22.141	25.636	26.898	25.318	27.8	897.752886251226	0.0802332660745357	0.119549367927281	0.671130826248616	0.502137190715895	0.880436335165048
ENSMUSG00000001076	C1ql4	239659	protein_coding	complement component 1, q subcomponent-like 4 [Source:MGI Symbol;Acc:MGI:3579909]	0	0	0	0	0	0	0	0	0	0.368571026275199	0	4.64130360643944	0	1	NA
ENSMUSG00000001082	Mfsd10	68294	protein_coding	major facilitator superfamily domain containing 10 [Source:MGI Symbol;Acc:MGI:1915544]	34.01	24.396	26.318	38.215	26.57	24.268	21.176	27.329	36.369	317.376064363015	-0.240600174112464	0.170204644477677	-1.41359347067653	0.157481299486809	0.616877502819704
ENSMUSG00000001089	Luzp1	269593	protein_coding	leucine zipper protein 1 [Source:MGI Symbol;Acc:MGI:107629]	1.942	1.347	2.158	1.331	0.521	1.025	0.923	0.995	0.741	112.744524959544	-1.07139059838573	0.30455581784509	-3.51787927075713	0.000435010223620264	0.0125958842640553
ENSMUSG00000001098	Kctd10	330171	protein_coding	potassium channel tetramerisation domain containing 10 [Source:MGI Symbol;Acc:MGI:2141207]	64.625	58.992	62.991	55.466	47.03	54.235	56.23	51.483	51.275	1728.73576581358	-0.276284819840173	0.100764676166299	-2.74188168266627	0.006108834164872	0.0905541097648471
ENSMUSG00000001100	Poldip2	67811	protein_coding	polymerase (DNA-directed), delta interacting protein 2 [Source:MGI Symbol;Acc:MGI:1915061]	25.97	25.956	27.326	27.95	28.968	25.711	27.33	27.207	30.754	647.596911423268	0.0024185650493951	0.0848144082627187	0.0285159691488199	0.977250631669543	0.998733987227974
ENSMUSG00000001105	Ift20	55978	protein_coding	intraflagellar transport 20 [Source:MGI Symbol;Acc:MGI:1915585]	63.727	65.481	64.47	85.731	63.428	65.293	63.86	65.271	69.814	526.982289706925	-0.156027955903172	0.122971686823836	-1.2688120325347	0.204508112560179	0.682729959494051
ENSMUSG00000001119	Col6a1	12833	protein_coding	collagen, type VI, alpha 1 [Source:MGI Symbol;Acc:MGI:88459]	0	0	0	0	0	0	0	0	0	0.463851407956183	0	4.64130360643944	0	1	NA
ENSMUSG00000001120	Pcbp3	59093	protein_coding	poly(rC) binding protein 3 [Source:MGI Symbol;Acc:MGI:1890470]	4.803	5.316	4.08	6.165	4.26	4.409	4.48	3.709	5.602	132.305494063898	-0.241314461137852	0.189025711246858	-1.27662242107745	0.201735582270978	0.677594220451342
ENSMUSG00000001123	Lgals9	16859	protein_coding	lectin, galactose binding, soluble 9 [Source:MGI Symbol;Acc:MGI:109496]	114.699	125.943	112.619	123.548	117.425	120.388	126.797	123.147	113.005	2563.31918324662	-0.0513470981517386	0.113057184106791	-0.454169264495722	0.649707003111759	0.932905310672267
ENSMUSG00000001127	Araf	11836	protein_coding	Araf proto-oncogene, serine/threonine kinase [Source:MGI Symbol;Acc:MGI:88065]	101.369	85.61	88.758	85.451	103.356	99.661	93.572	97.779	100.622	2188.80455368824	0.0756794130308243	0.0858791177664636	0.881231840744149	0.378192348733679	0.822264188620271
ENSMUSG00000001128	Cfp	18636	protein_coding	complement factor properdin [Source:MGI Symbol;Acc:MGI:97545]	12.034	10.868	14.839	12.835	16.68	11.601	11.112	9.845	12.465	134.043492570425	-0.0867616849037903	0.243546401311198	-0.356242935377757	0.721658640480353	0.949633351381995
ENSMUSG00000001131	Timp1	21857	protein_coding	tissue inhibitor of metalloproteinase 1 [Source:MGI Symbol;Acc:MGI:98752]	0.599	0.851	0.987	0.278	0.123	0.745	0.511	0.748	0.589	6.5725182632256	-0.38148596497917	0.644688136855586	-0.591737218618349	0.554026569539088	0.901484822878496
ENSMUSG00000001134	Uxt	22294	protein_coding	ubiquitously expressed prefoldin like chaperone [Source:MGI Symbol;Acc:MGI:1277988]	21.817	20.047	23.019	22.392	22.173	20.517	31.183	27.089	25.064	168.180414620586	0.142420305263404	0.175564064372195	0.811215585448476	0.417241876853571	0.840892464220621
ENSMUSG00000001138	Cnnm3	94218	protein_coding	cyclin M3 [Source:MGI Symbol;Acc:MGI:2151055]	25.556	22.306	22.483	21.61	22.435	24.997	21.775	22.66	26.728	939.422481891286	-0.0125886031336433	0.111565534958949	-0.112835950083289	0.910160616291482	0.986346642364769
ENSMUSG00000001143	Lman2l	214895	protein_coding	lectin, mannose-binding 2-like [Source:MGI Symbol;Acc:MGI:2443010]	22.057	21.821	25.012	23.073	17.625	23.23	21.635	21.603	26.11	890.640888266439	-0.121609999794097	0.134442858967609	-0.904547855705717	0.365704970711146	0.816781983065154
ENSMUSG00000001150	Mcm3ap	54387	protein_coding	minichromosome maintenance complex component 3 associated protein [Source:MGI Symbol;Acc:MGI:1930089]	34.034	32.772	37.045	31.547	35.468	40.661	39.304	38.996	39.377	2313.95888111867	0.136652117168381	0.0786541806346827	1.73737894242489	0.0823203056259211	0.470149501336198
ENSMUSG00000001151	Pcnt	18541	protein_coding	pericentrin (kendrin) [Source:MGI Symbol;Acc:MGI:102722]	27.059	24.18	31.559	23.067	33.245	34.252	33.316	35.697	39.546	2583.79755168158	0.355195098007484	0.10441990244689	3.40160342697258	0.000669917737820046	0.0173558542783687
ENSMUSG00000001155	Ftcd	14317	protein_coding	formiminotransferase cyclodeaminase [Source:MGI Symbol;Acc:MGI:1339962]	0.274	0.33	0.203	0.183	0.306	0.173	0.182	0.175	0.139	8.69830030434589	-0.390542724628981	0.472375346990381	-0.826763562318025	0.408371086511752	0.837961388103448
ENSMUSG00000001156	Mxd1	17119	protein_coding	MAX dimerization protein 1 [Source:MGI Symbol;Acc:MGI:96908]	7.85	9.91	9.322	7.142	7.233	8.754	8.854	13.872	10.701	469.419387283723	0.136977144728871	0.155657699205189	0.879989524631911	0.378864984379194	0.822264188620271
ENSMUSG00000001157	Gmcl1	23885	protein_coding	germ cell-less, spermatogenesis associated 1 [Source:MGI Symbol;Acc:MGI:1345156]	31.353	30.183	33.389	25.14	35.113	32.945	35.757	37.122	29.329	1167.40279621799	0.124018275490314	0.106885843737287	1.16028719196096	0.245931897446611	0.729718943265509
ENSMUSG00000001158	Snrnp27	66618	protein_coding	small nuclear ribonucleoprotein 27 (U4/U6.U5) [Source:MGI Symbol;Acc:MGI:1913868]	42.029	40.232	46.678	44.689	39.699	44.94	47.936	49.497	40.11	481.285890081391	-0.0308014604765111	0.103685535416185	-0.297066127429219	0.766416024050803	0.956962941521449
ENSMUSG00000001166	Oas1c	114643	protein_coding	2'-5' oligoadenylate synthetase 1C [Source:MGI Symbol;Acc:MGI:2149633]	17.199	12.971	18.308	17.285	20.45	19.621	16.525	19.724	19.869	196.789899068926	0.170799428554554	0.249955487378246	0.683319379566536	0.494405050969521	0.878733902845659
ENSMUSG00000001173	Ocrl	320634	protein_coding	OCRL, inositol polyphosphate-5-phosphatase [Source:MGI Symbol;Acc:MGI:109589]	8.213	8.465	10.15	8.602	14.819	11.109	12.068	15.535	12.374	394.055399705105	0.511681713032083	0.141923062040939	3.60534578153679	0.000311737572647484	0.00975889002092727
ENSMUSG00000001175	Calm1	12313	protein_coding	calmodulin 1 [Source:MGI Symbol;Acc:MGI:88251]	254.634	229.761	273.699	355.535	174.459	271.453	214.66	251.895	326.492	8134.49776256539	-0.233241103488061	0.161352342086085	-1.44553900161934	0.148306546195903	0.600910607766555
ENSMUSG00000001211	Agpat3	28169	protein_coding	1-acylglycerol-3-phosphate O-acyltransferase 3 [Source:MGI Symbol;Acc:MGI:1336186]	115.364	93.176	98.622	106.991	80.575	93.596	94.543	97.046	112.967	3135.56410017392	-0.174145000715739	0.114026808851255	-1.52722857431629	0.126704183265842	0.567924269788012
ENSMUSG00000001225	Slc26a3	13487	protein_coding	solute carrier family 26, member 3 [Source:MGI Symbol;Acc:MGI:107181]	1.432	1.682	1.71	1.034	1.65	0.84	1.832	1.262	1.4	19.7048530039901	-0.13387426637515	0.383710443462479	-0.348893986744566	0.727168899752022	0.950104799225026
ENSMUSG00000001227	Sema6b	20359	protein_coding	sema domain, transmembrane domain (TM), and cytoplasmic domain, (semaphorin) 6B [Source:MGI Symbol;Acc:MGI:1202889]	0.031	0.025	0.013	0.024	0	0.011	0.069	0.03	0.035	1.869611459689	0.244167967032325	1.22898568360312	0.19867437862781	0.842517467369061	NA
ENSMUSG00000001228	Uhrf1	18140	protein_coding	ubiquitin-like, containing PHD and RING finger domains, 1 [Source:MGI Symbol;Acc:MGI:1338889]	2.066	1.785	3.29	3.169	1.744	0.988	3.291	4.551	3.012	1920.21976977101	0.000929135577952068	0.367898126107876	0.00252552408402218	0.997984925467539	1
ENSMUSG00000001229	Dpp9	224897	protein_coding	dipeptidylpeptidase 9 [Source:MGI Symbol;Acc:MGI:2443967]	30.405	26.237	27.561	28.905	25.966	28.108	26.254	28.824	30.973	1455.02065917451	-0.0730342917089036	0.0870456127234619	-0.839034724712992	0.401449823819247	0.834770026951167
ENSMUSG00000001240	Ramp2	54409	protein_coding	receptor (calcitonin) activity modifying protein 2 [Source:MGI Symbol;Acc:MGI:1859650]	0	0	0	0	0	0	0	0	0	0.784447849827429	0	4.34111169945834	0	1	NA
ENSMUSG00000001247	Lsr	54135	protein_coding	lipolysis stimulated lipoprotein receptor [Source:MGI Symbol;Acc:MGI:1927471]	0.862	0.683	0.548	0.962	0.472	0.439	0.424	0.341	0.572	10.9233342790637	-0.817305962609485	0.456424879078622	-1.79066917706013	0.0733463987589589	0.44352015761336
ENSMUSG00000001248	Gramd1a	52857	protein_coding	GRAM domain containing 1A [Source:MGI Symbol;Acc:MGI:105490]	493.899	462.539	476.172	474.206	426.112	455.852	406.357	462.892	504.334	12663.9609661524	-0.140020390356746	0.116577976201451	-1.20108784625653	0.229717127022681	0.712098151628399
ENSMUSG00000001249	Hpn	15451	protein_coding	hepsin [Source:MGI Symbol;Acc:MGI:1196620]	0	0.513	0	0.052	0	0.049	0.048	0	0.18	25.1085259076534	-1.02813300581664	1.6185092021514	-0.635234575404327	0.525275436289752	0.890248697238599
ENSMUSG00000001260	Gabrg1	14405	protein_coding	gamma-aminobutyric acid (GABA) A receptor, subunit gamma 1 [Source:MGI Symbol;Acc:MGI:103156]	0.02	0.035	0.031	0.042	0.119	0.04	0.097	0.021	0	1.684221243932	0.7336918928929	1.23046899639655	0.596270117362995	0.550994790621269	NA
ENSMUSG00000001270	Ckb	12709	protein_coding	creatine kinase, brain [Source:MGI Symbol;Acc:MGI:88407]	30.466	27.396	23.901	49.006	22.378	25.012	33.217	24.107	37.726	498.932128812021	-0.266920017805078	0.333682442983635	-0.799922271661647	0.423755833053022	0.843963264142428
ENSMUSG00000001280	Sp1	20683	protein_coding	trans-acting transcription factor 1 [Source:MGI Symbol;Acc:MGI:98372]	49.75	49.671	51.741	34.333	49.406	53.815	51.495	54.394	46.278	4716.39610539163	0.0819650362232366	0.100774013857247	0.813354882731426	0.416014618949538	0.840653179002602
ENSMUSG00000001281	Itgb7	16421	protein_coding	integrin beta 7 [Source:MGI Symbol;Acc:MGI:96616]	617.962	512.8	535.296	567.88	418.495	469.125	446.412	427.848	469.334	5928.58045955718	-0.382694162966496	0.238679359936991	-1.60338188885509	0.108850367091201	0.532020086849818
ENSMUSG00000001285	Myg1	60315	protein_coding	melanocyte proliferating gene 1 [Source:MGI Symbol;Acc:MGI:1929864]	60.69	46.627	57.998	50.918	52.888	57.729	60.449	64.172	53.036	596.618038684972	0.0338278864556231	0.0870609744405088	0.388553960864965	0.697606129526415	0.943633546731236
ENSMUSG00000001288	Rarg	19411	protein_coding	retinoic acid receptor, gamma [Source:MGI Symbol;Acc:MGI:97858]	9.658	8.54	8.242	6.269	9.078	12.739	7.162	6.635	7.409	120.024051539179	0.0233459723364224	0.942554059866107	0.024768841735973	0.980239344122866	0.999293670935624
ENSMUSG00000001289	Pfdn5	56612	protein_coding	prefoldin 5 [Source:MGI Symbol;Acc:MGI:1928753]	191.667	197.374	246.766	309.363	188.673	258.631	252.663	205.873	252.146	1882.86058269638	-0.0919101090979184	0.147999801050837	-0.621015085461824	0.53458969760109	0.894533810017063
ENSMUSG00000001300	Efnb2	13642	protein_coding	ephrin B2 [Source:MGI Symbol;Acc:MGI:105097]	0.191	0.077	0.195	0.35	0.299	0.292	0.221	0.304	0.335	27.8805409450827	0.452476920328995	0.373830622286896	1.21037949636384	0.226133305857945	0.707145087904889
ENSMUSG00000001305	Rrp15	67223	protein_coding	ribosomal RNA processing 15 homolog [Source:MGI Symbol;Acc:MGI:1914473]	30.15	31.083	27.233	31.124	26.719	27.159	30.907	31.505	24.203	799.833453966957	-0.153964976824206	0.1969643415967	-0.781689597091952	0.434397016839239	0.849803674849958
ENSMUSG00000001313	Rnd2	NA	protein_coding	Rho family GTPase 2 [Source:MGI Symbol;Acc:MGI:1338755]	0.309	0.161	0.089	0.41	0.067	0.053	0.252	0.121	0.215	7.45131324636312	-0.777926185743183	0.731352116771212	-1.06368214148007	0.287472717230044	0.769288143676005
ENSMUSG00000001323	Srr	27364	protein_coding	serine racemase [Source:MGI Symbol;Acc:MGI:1351636]	8.024	8.827	7.747	9.065	10.819	10.649	9.379	9.069	10.461	253.169307329682	0.199941921108903	0.193568930785943	1.03292362207656	0.301639643189502	0.77413095133833
ENSMUSG00000001333	Sync	68828	protein_coding	syncoilin [Source:MGI Symbol;Acc:MGI:1916078]	0.027	0.025	0.021	0	0	0.017	0	0	0.035	3.77283823934829	-0.751349069900947	1.86288583532032	-0.40332534375181	0.686708899866098	NA
ENSMUSG00000001334	Fndc5	384061	protein_coding	fibronectin type III domain containing 5 [Source:MGI Symbol;Acc:MGI:1917614]	0.098	0.036	0.031	0	0.06	0.026	0.049	0.084	0.054	4.4400803889119	0.392455863986098	0.958108436610219	0.409615288823261	0.682088179805494	0.939274372559983
ENSMUSG00000001348	Acp5	11433	protein_coding	acid phosphatase 5, tartrate resistant [Source:MGI Symbol;Acc:MGI:87883]	285.082	253.225	283.804	272.717	291.915	289.923	324.884	323.595	332.815	3227.71983246154	0.13142194511088	0.143745025243248	0.914271258351269	0.360574329117435	0.81301509211047
ENSMUSG00000001349	Cnn1	12797	protein_coding	calponin 1 [Source:MGI Symbol;Acc:MGI:104979]	0	0	0	0	0.078	0	0	0	0.079	0.188078583048683	2.71704377121026	4.58815537413917	0.592186521521196	0.553725694059235	NA
ENSMUSG00000001366	Fbxo9	71538	protein_coding	f-box protein 9 [Source:MGI Symbol;Acc:MGI:1918788]	81.138	79.709	87.794	61.856	78.924	73.616	88.298	74.407	66.36	1064.29718727995	-0.080533229771702	0.14394769814138	-0.559461740698385	0.575846635154843	0.909509665531657
ENSMUSG00000001376	Vps50	73288	protein_coding	VPS50 EARP/GARPII complex subunit [Source:MGI Symbol;Acc:MGI:1920538]	11.619	18.819	15.924	10.536	18.327	14.373	13.142	14.017	11.791	563.217038476496	-0.0456878103226609	0.193586550018326	-0.236007151934552	0.813427120481097	0.968920831422627
ENSMUSG00000001380	Hars	15115	protein_coding	histidyl-tRNA synthetase [Source:MGI Symbol;Acc:MGI:108087]	50.528	45.192	48.703	51.26	43.027	47.127	48.048	49.56	43.878	1521.86945324932	-0.140219031648237	0.0879507246059557	-1.5942908063175	0.110870915907136	0.536151277935306
ENSMUSG00000001383	Zmat2	NA	protein_coding	zinc finger, matrin type 2 [Source:MGI Symbol;Acc:MGI:1913742]	43.382	38.992	45.91	52.939	47.622	57.156	44.008	48.41	45.595	1335.41968262322	0.0402364369293472	0.113647383152674	0.354046312490042	0.723304175793552	0.950035350257367
ENSMUSG00000001403	Ube2c	68612	protein_coding	ubiquitin-conjugating enzyme E2C [Source:MGI Symbol;Acc:MGI:1915862]	2.207	1.566	2.298	2.696	1.029	0.413	3.905	6.236	3.687	795.28204747515	0.381303233429067	0.531401737967871	0.717542315324759	0.473039536304395	0.868735519451001
ENSMUSG00000001415	Smg5	229512	protein_coding	SMG5 nonsense mediated mRNA decay factor [Source:MGI Symbol;Acc:MGI:2447364]	97.136	89.67	96.749	80.706	85.743	92.518	83.929	95.459	96.385	3487.15290266094	-0.0626702060926615	0.0913930738824976	-0.685721613579115	0.492888674620981	0.878431782714363
ENSMUSG00000001416	Cct3	12462	protein_coding	chaperonin containing Tcp1, subunit 3 (gamma) [Source:MGI Symbol;Acc:MGI:104708]	121.189	123.107	117.353	139.699	110.198	109.212	118.264	118.735	119.122	4718.73085295433	-0.186246742746625	0.12935682485421	-1.43979061759233	0.149926646455847	0.603310833138271
ENSMUSG00000001418	Glmp	56700	protein_coding	glycosylated lysosomal membrane protein [Source:MGI Symbol;Acc:MGI:1913318]	118.809	107.246	113.135	126.932	87.601	91.256	97.311	85.459	110.47	1170.93551882812	-0.363838728254159	0.152363682396765	-2.38796229213402	0.0169420799833585	0.184757976900261
ENSMUSG00000001419	Mef2d	17261	protein_coding	myocyte enhancer factor 2D [Source:MGI Symbol;Acc:MGI:99533]	122.721	98.771	117.791	114.059	107.38	120.231	116.745	134.744	139.203	6260.07106430366	0.0650879223851473	0.0765172968263748	0.850630185392436	0.394974816060272	0.830744879808514
ENSMUSG00000001420	Tmem79	71913	protein_coding	transmembrane protein 79 [Source:MGI Symbol;Acc:MGI:1919163]	3.715	2.735	2.2	2.662	2.578	3.104	2.611	2.077	2.91	22.5567056792765	-0.140137043725537	0.355115930377396	-0.394623365886761	0.693120866731541	0.942999938761466
ENSMUSG00000001424	Snd1	56463	protein_coding	staphylococcal nuclease and tudor domain containing 1 [Source:MGI Symbol;Acc:MGI:1929266]	55.92	49.822	52.321	53.793	51.384	56.919	53.387	52.546	62.941	2079.04520583138	0.0065659797283181	0.104718391091448	0.0627013045166462	0.950004358585589	0.994973684153201
ENSMUSG00000001435	Col18a1	12822	protein_coding	collagen, type XVIII, alpha 1 [Source:MGI Symbol;Acc:MGI:88451]	0	0.113	0.088	0.387	0.085	0.022	0.278	0.128	0.015	1.91517216337387	-0.825836786979586	1.31885975587176	-0.626174832693801	0.531200272822429	NA
ENSMUSG00000001436	Slc19a1	20509	protein_coding	solute carrier family 19 (folate transporter), member 1 [Source:MGI Symbol;Acc:MGI:103182]	15.47	14.284	12.357	12.885	13.361	12.634	13.367	14.576	15.042	815.055253414429	-0.0560149403292734	0.172703073180332	-0.324342464194509	0.745678774012963	0.952618981477989
ENSMUSG00000001440	Kpnb1	16211	protein_coding	karyopherin (importin) beta 1 [Source:MGI Symbol;Acc:MGI:107532]	130.928	121.524	129.806	126.207	108.928	110.387	116.476	117.395	115.391	9270.47417877412	-0.221051415633339	0.0748618667371803	-2.95279058975901	0.00314915514692479	0.0561225839230354
ENSMUSG00000001441	Npepps	19155	protein_coding	aminopeptidase puromycin sensitive [Source:MGI Symbol;Acc:MGI:1101358]	78.395	57.251	71.226	61.328	76.093	75.459	77.241	84.533	66.282	2464.61987158132	0.122310925328254	0.111261791380669	1.09930753235656	0.271633947973987	0.755119551241355
ENSMUSG00000001444	Tbx21	57765	protein_coding	T-box 21 [Source:MGI Symbol;Acc:MGI:1888984]	0	0	0	0	0	0	0	0	0	4.83575066223557	0	1.80899828851016	0	1	1
ENSMUSG00000001445	Mrpl10	107732	protein_coding	mitochondrial ribosomal protein L10 [Source:MGI Symbol;Acc:MGI:1333801]	39.733	37.974	36.222	42.106	40.655	39.299	38.168	42.262	44.159	894.173011943904	0.00654380690320634	0.0760217690587495	0.0860780666410077	0.931404359184346	0.990795609650722
ENSMUSG00000001467	Cyp51	13121	protein_coding	cytochrome P450, family 51 [Source:MGI Symbol;Acc:MGI:106040]	5.904	6.594	6.01	4.226	4.122	5.033	6.616	6.565	4.002	1320.34827881725	-0.174995484148334	0.212833140014261	-0.822219153166694	0.410952179870933	0.838948283424011
ENSMUSG00000001472	Tcf25	66855	protein_coding	transcription factor 25 (basic helix-loop-helix) [Source:MGI Symbol;Acc:MGI:1914105]	150.365	129.654	145.763	149.938	145.485	148.288	157.957	164.068	168.99	6179.0752894933	0.0640727019219213	0.0577125445954479	1.11020407038117	0.266911099186645	0.749883082245494
ENSMUSG00000001473	Tubb6	67951	protein_coding	tubulin, beta 6 class V [Source:MGI Symbol;Acc:MGI:1915201]	0	0	0	0	0.124	0.044	0.027	0.07	0.045	2.59392094285905	3.44499876235924	2.03176606239169	1.69556861202021	0.0899676062373496	NA
ENSMUSG00000001482	Def8	23854	protein_coding	differentially expressed in FDCP 8 [Source:MGI Symbol;Acc:MGI:1346331]	13.708	13.297	11.451	12.414	11.509	14.43	12.026	10.229	13.951	396.601855395855	-0.0902615336129103	0.155703421756219	-0.579701669975054	0.562115817002638	0.904543263184833
ENSMUSG00000001496	Nkx2-1	21869	protein_coding	NK2 homeobox 1 [Source:MGI Symbol;Acc:MGI:108067]	0.147	0.101	0.053	0.098	0.177	0.176	0.165	0.128	0.162	3.95807838079951	0.581982989269798	0.750805471039249	0.775144843396292	0.438254076031706	NA
ENSMUSG00000001497	Pax9	18511	protein_coding	paired box 9 [Source:MGI Symbol;Acc:MGI:97493]	0.079	0.063	0.056	0.022	0.044	0.01	0	0.014	0	1.5714904403923	-2.01381827798862	1.31771218480138	-1.52826869267523	0.126445839646618	NA
ENSMUSG00000001506	Col1a1	12842	protein_coding	collagen, type I, alpha 1 [Source:MGI Symbol;Acc:MGI:88467]	0.272	0.169	0.642	0.349	0.117	0.271	0.12	0.692	0.208	20.5500366801818	-0.558589326490656	0.525554003958736	-1.06285809314187	0.287846309931676	0.769600277486686
ENSMUSG00000001507	Itga3	16400	protein_coding	integrin alpha 3 [Source:MGI Symbol;Acc:MGI:96602]	0.541	0.34	0.284	0.321	0.36	0.693	0.746	0.47	0.505	18.6378593252368	0.530179387000732	0.513443321044341	1.03259574186758	0.30179312172026	0.77413095133833
ENSMUSG00000001508	Sgca	20391	protein_coding	sarcoglycan, alpha (dystrophin-associated glycoprotein) [Source:MGI Symbol;Acc:MGI:894698]	0	0	0.032	0	0.672	0	0	0	0	0.36055410441154	1.4864865971054	4.61382593785294	0.322180900867955	0.747315652616124	NA
ENSMUSG00000001510	Dlx3	13393	protein_coding	distal-less homeobox 3 [Source:MGI Symbol;Acc:MGI:94903]	0	0	0	0.015	0	0.028	0	0	0	0.139404844985508	0.282051179495855	4.64130360643918	0.0607698188725572	0.9515425269323	NA
ENSMUSG00000001517	Foxm1	14235	protein_coding	forkhead box M1 [Source:MGI Symbol;Acc:MGI:1347487]	5.228	2.717	5.52	4.172	4.779	4.203	5.801	5.401	5.854	715.751197390834	0.187763205083542	0.29249934879701	0.641926916609468	0.520920636544798	0.888577984584116
ENSMUSG00000001518	Itfg2	101142	protein_coding	integrin alpha FG-GAP repeat containing 2 [Source:MGI Symbol;Acc:MGI:1915450]	28.567	21.261	22.909	28.21	22.91	23.865	22.392	27.26	31.487	582.242099249599	-0.0416859052610803	0.119015667966704	-0.350255608973621	0.72614687663156	0.950104799225026
ENSMUSG00000001520	Nrip2	60345	protein_coding	nuclear receptor interacting protein 2 [Source:MGI Symbol;Acc:MGI:1891884]	0	0.051	0.057	0.067	0.032	0.053	0.074	0.095	0.052	9.0098520232975	0.559491664206374	1.01962563302677	0.548722635135716	0.583195810034504	0.913844147995889
ENSMUSG00000001521	Tulp3	22158	protein_coding	tubby-like protein 3 [Source:MGI Symbol;Acc:MGI:1329045]	6.01	7.764	6.92	5.531	8.737	8.47	8.046	8.53	9.971	301.533716561698	0.358184169117628	0.159627778725707	2.24387116062741	0.0248406921867297	0.23561520329938
ENSMUSG00000001524	Gtf2h4	14885	protein_coding	general transcription factor II H, polypeptide 4 [Source:MGI Symbol;Acc:MGI:1338799]	18.861	18.843	17.916	19.007	17.14	19.131	19.171	20.791	21.761	690.031095688851	0.00742202504192861	0.238710468670895	0.0310921640062682	0.975196038867047	0.998733987227974
ENSMUSG00000001525	Tubb5	22154	protein_coding	tubulin, beta 5 class I [Source:MGI Symbol;Acc:MGI:107812]	391.618	416.489	389.249	332.903	296.55	312.169	315.281	345.032	362	17563.5572881391	-0.291554592308528	0.0790545899344628	-3.68801599692353	0.000226009444585313	0.00746825190151699
ENSMUSG00000001542	Ell2	192657	protein_coding	elongation factor for RNA polymerase II 2 [Source:MGI Symbol;Acc:MGI:2183438]	0.406	0.587	0.47	0.395	0.363	0.199	0.288	0.488	0.514	33.1482594824306	-0.399181032717251	0.370882648411787	-1.07630010308286	0.281793062576476	0.763124312035454
ENSMUSG00000001552	Jup	16480	protein_coding	junction plakoglobin [Source:MGI Symbol;Acc:MGI:96650]	9.51	6.596	10.338	8.439	9.606	13.282	14.685	16.275	18.892	1154.09291440881	0.677760518281482	0.242123291390708	2.79923717536037	0.00512234976870774	0.0799142545883093
ENSMUSG00000001555	Fkbp10	14230	protein_coding	FK506 binding protein 10 [Source:MGI Symbol;Acc:MGI:104769]	0.101	0.019	0	0	0	0.014	0.109	0	0.129	8.94356454905112	1.12307424526346	1.42036145873341	0.790696085392902	0.429121360982351	0.847109564146124
ENSMUSG00000001558	Klhl10	66720	protein_coding	kelch-like 10 [Source:MGI Symbol;Acc:MGI:2181067]	0.629	0.691	0.796	0.749	0.961	0.777	0.944	1.345	1.062	14.8012521518683	0.4302400856887	0.353378947915066	1.21750344276906	0.223412727347263	0.704332306290234
ENSMUSG00000001569	Nom1	433864	protein_coding	nucleolar protein with MIF4G domain 1 [Source:MGI Symbol;Acc:MGI:1861749]	25.823	26.699	22.34	25.318	23.314	21.692	27.96	26.476	22.34	1309.54842666751	-0.104402822331907	0.127368529580525	-0.819690881850853	0.412392349327684	0.839666350970287
ENSMUSG00000001576	Ergic1	67458	protein_coding	endoplasmic reticulum-golgi intermediate compartment (ERGIC) 1 [Source:MGI Symbol;Acc:MGI:1914708]	21.733	22.451	20.784	21.316	18.666	15.971	18.256	18.705	18.998	763.291564931147	-0.313054839370863	0.155410766174676	-2.01437034947116	0.0439706649653142	0.335479017840652
ENSMUSG00000001583	Tnk1	83813	protein_coding	tyrosine kinase, non-receptor, 1 [Source:MGI Symbol;Acc:MGI:1930958]	0.096	0.174	0.025	0.023	0.146	0.065	0.053	0.24	0.109	1.25356839845955	0.549726683402294	1.40396105134258	0.391554083980181	0.695387719831785	NA
ENSMUSG00000001588	Acap1	216859	protein_coding	ArfGAP with coiled-coil, ankyrin repeat and PH domains 1 [Source:MGI Symbol;Acc:MGI:2388270]	389.459	342.753	362.362	383.386	395.197	390.238	356.715	374.103	412.496	9043.22162733375	0.00349456050287645	0.0977828849056681	0.0357379566602854	0.971491304833511	0.998583802282445
ENSMUSG00000001604	Tcea3	21401	protein_coding	transcription elongation factor A (SII), 3 [Source:MGI Symbol;Acc:MGI:1196908]	0	0	0.237	0	0	0	0.041	0	0	0.199942662096705	-2.45237292900648	4.5702753549501	-0.536591942179216	0.591549511282344	NA
ENSMUSG00000001622	Csn3	12994	protein_coding	casein kappa [Source:MGI Symbol;Acc:MGI:107461]	0.429	0.228	0.621	0.257	0.336	0.234	0.295	0.104	0.234	6.38577430208012	-0.677847930683229	0.982952167580813	-0.689604187303956	0.490443133419276	0.877217858609218
ENSMUSG00000001627	Ifrd1	15982	protein_coding	interferon-related developmental regulator 1 [Source:MGI Symbol;Acc:MGI:1316717]	39.221	43.522	43.392	45.252	42.845	33.653	43.602	44.824	41.163	1202.06200319107	-0.119636827493843	0.167309856670277	-0.715061442731466	0.474571077708557	0.868735519451001
ENSMUSG00000001630	Stk38l	232533	protein_coding	serine/threonine kinase 38 like [Source:MGI Symbol;Acc:MGI:1922250]	6.686	5.928	6.195	5.843	5.959	6.961	7.696	8.562	6.354	287.120256928437	0.139552838986343	0.113417803276145	1.23043151035614	0.218535559686908	0.699589908049837
ENSMUSG00000001632	Brpf1	78783	protein_coding	bromodomain and PHD finger containing, 1 [Source:MGI Symbol;Acc:MGI:1926033]	36.986	31.366	37.56	35.432	34.455	40.099	39.377	39.944	44.615	2229.86989153859	0.108343924283254	0.0790100947787145	1.37126685630103	0.170291783639332	0.63420694272149
ENSMUSG00000001642	Akr1b3	11677	protein_coding	aldo-keto reductase family 1, member B3 (aldose reductase) [Source:MGI Symbol;Acc:MGI:1353494]	137.992	138.107	138.075	132.342	130.58	132.998	135.57	138.552	130.22	2322.89797865128	-0.0930489176718679	0.0932309748268971	-0.998047246042774	0.318256449136388	0.783858731046052
ENSMUSG00000001655	Hoxc13	15422	protein_coding	homeobox C13 [Source:MGI Symbol;Acc:MGI:99560]	0	0	0	0	0	0	0	0	0	0.0347628383020721	0	4.64130360643944	0	1	NA
ENSMUSG00000001656	Hoxc11	109663	protein_coding	homeobox C11 [Source:MGI Symbol;Acc:MGI:96193]	0	0	0.022	0	0	0	0.023	0	0	0.0869845566429233	-0.293875964057182	4.64130360643944	-0.0633175480374635	0.949513642487413	NA
ENSMUSG00000001657	Hoxc8	15426	protein_coding	homeobox C8 [Source:MGI Symbol;Acc:MGI:96198]	0.05	0.055	0	0.022	0	0.02	0.025	0	0.034	1.38586417175583	-0.97401561156185	1.69114163281507	-0.57595153041115	0.564647943654235	NA
ENSMUSG00000001661	Hoxc6	15425	protein_coding	homeobox C6 [Source:MGI Symbol;Acc:MGI:96197]	0	0	0.062	0	0	0.447	0	0	0	0.298187232062416	2.08616362851806	4.58879652453282	0.454621079266627	0.649381867145861	NA
ENSMUSG00000001663	Gstt1	14871	protein_coding	glutathione S-transferase, theta 1 [Source:MGI Symbol;Acc:MGI:107379]	0.065	0	0	0	0.049	0.042	0	0.071	0.043	0.488817376243667	1.11169132837965	2.10873006787951	0.52718522171856	0.598064970199122	NA
ENSMUSG00000001665	Gstt3	103140	protein_coding	glutathione S-transferase, theta 3 [Source:MGI Symbol;Acc:MGI:2143526]	3.092	3.885	3.145	3.247	4.298	2.696	3.741	3.333	3.384	40.2779942533115	-0.00592758841072192	0.384201456822035	-0.0154283340301534	0.987690458827545	1
ENSMUSG00000001666	Ddt	13202	protein_coding	D-dopachrome tautomerase [Source:MGI Symbol;Acc:MGI:1298381]	50.496	51.389	49.601	48.382	50.792	45.628	44.987	53.808	44.177	248.720147973238	-0.123316983519158	0.177113065608236	-0.696261357656856	0.486265168376331	0.874346300361774
ENSMUSG00000001670	Tat	234724	protein_coding	tyrosine aminotransferase [Source:MGI Symbol;Acc:MGI:98487]	0	0	0	0	0	0	0	0	0	0.0941955252843208	0	4.64130360643872	0	1	NA
ENSMUSG00000001672	Marveld3	73608	protein_coding	MARVEL (membrane-associating) domain containing 3 [Source:MGI Symbol;Acc:MGI:1920858]	0.311	0.282	0.194	0.127	0.288	0.419	0.46	0.214	0.108	7.83501438327772	0.337450450625606	0.762324189286156	0.442660032789456	0.658011655277907	0.932905310672267
ENSMUSG00000001674	Ddx18	66942	protein_coding	DEAD box helicase 18 [Source:MGI Symbol;Acc:MGI:1914192]	67.568	74.423	66.271	58.892	75.546	68.452	74.944	88.886	65.393	2299.692448014	0.0970714228180342	0.112563346304282	0.862371509066818	0.388483113556413	0.827659486351197
ENSMUSG00000001687	Ubl3	24109	protein_coding	ubiquitin-like 3 [Source:MGI Symbol;Acc:MGI:1344373]	60.085	57.123	61.716	56.373	47.6	53.112	52.625	56.26	51.073	1433.9662718083	-0.235021046199042	0.125791096449557	-1.86834404685619	0.0617141307880196	0.407037447426664
ENSMUSG00000001700	Gramd3	107022	protein_coding	GRAM domain containing 3 [Source:MGI Symbol;Acc:MGI:1914815]	20.827	29.849	38.043	22.463	35.904	31.384	33.867	28.39	26.023	762.156655863522	0.108322236584805	0.228226980795584	0.474625025521527	0.635054265671202	0.928387522999932
ENSMUSG00000001707	Eef1e1	66143	protein_coding	eukaryotic translation elongation factor 1 epsilon 1 [Source:MGI Symbol;Acc:MGI:1913393]	19.519	19.851	28.122	33.419	16.829	26.618	22.684	27.538	32.922	822.786165946525	-0.061855016006429	0.205026289869218	-0.301693095289804	0.762886032338103	0.955946306050401
ENSMUSG00000001729	Akt1	11651	protein_coding	thymoma viral proto-oncogene 1 [Source:MGI Symbol;Acc:MGI:87986]	97.961	73.099	83.709	90.599	72.286	74.721	77.066	80.95	88.264	3241.8965048016	-0.194204984140187	0.087437032552619	-2.22108388711975	0.0263452801661013	0.24516223883383
ENSMUSG00000001739	Cldn15	60363	protein_coding	claudin 15 [Source:MGI Symbol;Acc:MGI:1913103]	2.068	1.463	3.582	1.464	1.434	2.24	2.963	2.492	2.002	10.0688223808175	-3.52338331531283e-05	0.449204989322937	-7.84359790977264e-05	0.999937417143331	1
ENSMUSG00000001741	Il16	16170	protein_coding	interleukin 16 [Source:MGI Symbol;Acc:MGI:1270855]	214.143	195.591	201.395	187.197	207.703	221.149	226.852	218.705	203.01	6641.59724176218	0.051386539080319	0.0972738113503025	0.528266944278206	0.597314071154352	0.92001061347954
ENSMUSG00000001750	Tcirg1	27060	protein_coding	T cell, immune regulator 1, ATPase, H+ transporting, lysosomal V0 protein A3 [Source:MGI Symbol;Acc:MGI:1350931]	49.86	43.1	45.528	45.239	50.212	45.139	41.33	41.614	42.251	722.890402525276	-0.114206686725654	0.0963928081033467	-1.18480505934849	0.236094531760869	0.718771125778005
ENSMUSG00000001751	Naglu	27419	protein_coding	alpha-N-acetylglucosaminidase (Sanfilippo disease IIIB) [Source:MGI Symbol;Acc:MGI:1351641]	16.387	15.299	11.984	17.009	14.485	11.944	11.52	12.127	17.072	296.986366590234	-0.235734769035969	0.174614042003386	-1.35003328673531	0.177005305839974	0.643659372150754
ENSMUSG00000001755	Coasy	71743	protein_coding	Coenzyme A synthase [Source:MGI Symbol;Acc:MGI:1918993]	17.574	15.514	15.491	18.281	14.695	15.029	13.955	14.644	17.783	397.752817521947	-0.194565626996938	0.106605639471316	-1.8250969457323	0.067986401024482	0.427688511836519
ENSMUSG00000001761	Smo	319757	protein_coding	smoothened, frizzled class receptor [Source:MGI Symbol;Acc:MGI:108075]	21.523	15.933	18.156	23.982	12.829	10.993	13.702	13.249	17.137	1596.30504110345	-0.612964254614035	0.128827346727557	-4.75802902244295	1.95492396534102e-06	0.000134814200991512
ENSMUSG00000001763	Tspan33	232670	protein_coding	tetraspanin 33 [Source:MGI Symbol;Acc:MGI:1919012]	0.154	0.048	0.145	0.089	0.146	0.186	0.16	0.084	0.202	8.70764225532655	0.471815399428609	0.579902321814614	0.8136118475129	0.415867348587922	0.840653179002602
ENSMUSG00000001767	Crnkl1	NA	protein_coding	crooked neck pre-mRNA splicing factor 1 [Source:MGI Symbol;Acc:MGI:1914127]	30.546	30.517	32.57	26.849	29.99	29.634	34.201	34.292	27.188	1260.97777386671	-0.0164926928996607	0.0862336385757508	-0.191255908622862	0.848325103203985	0.978652080833755
ENSMUSG00000001768	Rin2	74030	protein_coding	Ras and Rab interactor 2 [Source:MGI Symbol;Acc:MGI:1921280]	0.473	0.604	0.251	0.25	0.238	0.132	0.195	0.478	0.067	14.7266935206559	-1.00460151522737	0.584339455994479	-1.71920876627723	0.0855763651653351	0.478219862030169
ENSMUSG00000001774	Chordc1	66917	protein_coding	cysteine and histidine-rich domain (CHORD)-containing, zinc-binding protein 1 [Source:MGI Symbol;Acc:MGI:1914167]	91.431	75.846	81.287	84.059	78.703	74.657	85.526	85.13	64.47	2314.01715193819	-0.158155786694903	0.142004048956219	-1.11374138876606	0.26539014785269	0.747965322921451
ENSMUSG00000001783	Rtcb	28088	protein_coding	RNA 2',3'-cyclic phosphate and 5'-OH ligase [Source:MGI Symbol;Acc:MGI:106379]	92.856	88.901	95.808	95.448	83.598	91.58	89.87	94.033	81.731	2335.20529987224	-0.142213146844043	0.0785205069363668	-1.81115930592875	0.0701161954210576	0.433669276271922
ENSMUSG00000001785	Pwp1	103136	protein_coding	PWP1 homolog, endonuclein [Source:MGI Symbol;Acc:MGI:1914735]	23.13	26.568	23.239	22.481	25.881	25.703	27.037	25.738	22.473	1141.80479186996	0.0277351106602835	0.091775325290045	0.302206617875012	0.762494559634383	0.955946306050401
ENSMUSG00000001786	Fbxo7	69754	protein_coding	F-box protein 7 [Source:MGI Symbol;Acc:MGI:1917004]	24.469	20.675	22.312	23.934	30.268	26.002	25.86	27.813	29.622	564.571289880375	0.230682803006411	0.121285812626613	1.9019768100708	0.0571741863670947	0.392574079071803
ENSMUSG00000001794	Capns1	12336	protein_coding	calpain, small subunit 1 [Source:MGI Symbol;Acc:MGI:88266]	175.868	157.15	171.986	164.543	134.954	146.284	139.418	145.004	157.595	2367.86791670284	-0.269575690627178	0.065166105028515	-4.13674701762854	3.5226411040795e-05	0.0016347277547558
ENSMUSG00000001802	Lrp3	435965	protein_coding	low density lipoprotein receptor-related protein 3 [Source:MGI Symbol;Acc:MGI:3584516]	0	0	0	0	0	0.009	0	0	0	0.0223814588780189	0.426660818020152	4.64130360643944	0.0919269356626862	0.926756090503443	NA
ENSMUSG00000001804	Dsg4	16769	protein_coding	desmoglein 4 [Source:MGI Symbol;Acc:MGI:2661061]	0	0	0	0	0	0	0	0	0	0.129049330585536	0	4.64130360643839	0	1	NA
ENSMUSG00000001815	Evx2	14029	protein_coding	even-skipped homeobox 2 [Source:MGI Symbol;Acc:MGI:95462]	0	0	0.029	0.027	0.037	0.058	0	0.039	0.034	1.28564726534849	1.1717989515635	1.3538209935537	0.865549402131516	0.386737313169111	NA
ENSMUSG00000001827	Folr1	14275	protein_coding	folate receptor 1 (adult) [Source:MGI Symbol;Acc:MGI:95568]	0	0	0.255	0.056	0	0.104	0	0.361	0.105	1.01721996570447	0.406526804771974	1.69430338159573	0.23993743339466	0.810378760680108	NA
ENSMUSG00000001829	Clpb	20480	protein_coding	ClpB caseinolytic peptidase B [Source:MGI Symbol;Acc:MGI:1100517]	15.13	14.422	13.478	16.122	14.779	15.246	14.778	16.054	16.352	676.20950460188	0.000194331759323836	0.132466008694041	0.00146703113681554	0.99882947892558	1
ENSMUSG00000001833	Septin7	235072	protein_coding	septin 7 [Source:MGI Symbol;Acc:MGI:1335094]	172.947	202.044	194.733	172.058	186.652	169.029	182.862	194.586	137.908	9898.68146748964	-0.151606777400784	0.0998437547448228	-1.51844026487441	0.128903447626876	0.572084506654616
ENSMUSG00000001844	Zdhhc4	72881	protein_coding	zinc finger, DHHC domain containing 4 [Source:MGI Symbol;Acc:MGI:1920131]	55.154	47.949	51.723	58.779	52.639	51.212	52.271	52.487	65.122	543.944306488278	-0.023925956082405	0.102521840655565	-0.233374234498846	0.815470818735106	0.969670103869778
ENSMUSG00000001847	Rac1	19353	protein_coding	Rac family small GTPase 1 [Source:MGI Symbol;Acc:MGI:97845]	246.249	260.286	265.921	265.247	230.987	242.594	249.586	271.012	257.847	5341.83257540404	-0.114009161869787	0.0657966972292827	-1.73274900824425	0.0831402896645013	0.472651387877641
ENSMUSG00000001855	Nup214	227720	protein_coding	nucleoporin 214 [Source:MGI Symbol;Acc:MGI:1095411]	27.357	27.552	25.83	20.627	25.753	30.815	29.09	31.528	32.744	1859.69949933382	0.18261960939935	0.10023939234433	1.8218347610492	0.0684800616149178	0.42878807250576
ENSMUSG00000001864	Aif1l	108897	protein_coding	allograft inflammatory factor 1-like [Source:MGI Symbol;Acc:MGI:1919598]	0.127	0	0	0	0.013	0	0	0	0.012	1.71554764876672	-0.569510567680964	2.67707904175027	-0.21273580600318	0.831533036809159	NA
ENSMUSG00000001865	Cpa3	12873	protein_coding	carboxypeptidase A3, mast cell [Source:MGI Symbol;Acc:MGI:88479]	0.249	0.527	0.131	0.204	0.256	0.493	0.24	0.359	0.056	2.09969959345613	-0.055059983990397	1.16184972405564	-0.0473899359361213	0.962202449969319	NA
ENSMUSG00000001870	Ltbp1	268977	protein_coding	latent transforming growth factor beta binding protein 1 [Source:MGI Symbol;Acc:MGI:109151]	0.769	0.809	1.604	0.526	1.214	1.364	1.612	4.103	1.42	12.8070506740393	0.982018183481214	0.591235064839221	1.66096065995047	0.0967213479841375	0.507236507266267
ENSMUSG00000001891	Ugp2	216558	protein_coding	UDP-glucose pyrophosphorylase 2 [Source:MGI Symbol;Acc:MGI:2183447]	30.154	33.613	33.681	28.969	37.586	30.677	34.962	37.23	28.834	776.119796043521	0.0383310568216033	0.107182422765166	0.357624467078765	0.720624365627041	0.949633351381995
ENSMUSG00000001901	Kcnh6	192775	protein_coding	potassium voltage-gated channel, subfamily H (eag-related), member 6 [Source:MGI Symbol;Acc:MGI:2684139]	0.016	0	0	0.022	0.014	0	0	0.017	0.011	0.161700451821231	-0.265885177560027	4.59004282923714	-0.0579265134230167	0.953807163919052	NA
ENSMUSG00000001909	Trmt1	212528	protein_coding	tRNA methyltransferase 1 [Source:MGI Symbol;Acc:MGI:1289155]	90.575	73.147	70.844	76.275	78.513	75.881	73.831	76.968	95.606	1758.58090486364	-0.0137542974698391	0.114318440627187	-0.120315649814489	0.904233107407779	0.985756854574341
ENSMUSG00000001910	Nacc1	66830	protein_coding	nucleus accumbens associated 1, BEN and BTB (POZ) domain containing [Source:MGI Symbol;Acc:MGI:1914080]	33.744	30.4	31.478	32.172	28.695	34.358	31.19	29.233	35.403	2423.00599960108	-0.0665479605805296	0.110102244204455	-0.604419656123928	0.545564670704527	0.900229367901894
ENSMUSG00000001911	Nfix	18032	protein_coding	nuclear factor I/X [Source:MGI Symbol;Acc:MGI:97311]	4.57	3.684	3.558	4.284	2.046	4.348	3.694	3.455	4.352	174.969271508904	-0.232799776964033	0.252438284330288	-0.922204718597436	0.356421802287644	0.809980118728058
ENSMUSG00000001918	Slc1a5	20514	protein_coding	solute carrier family 1 (neutral amino acid transporter), member 5 [Source:MGI Symbol;Acc:MGI:105305]	112.926	112.562	103.735	95.786	111.539	115.326	95.399	92.27	111.35	5580.69768249424	-0.0710225524356686	0.121225807342466	-0.585869906686025	0.55796294154472	0.903454882507068
ENSMUSG00000001924	Uba1	22201	protein_coding	ubiquitin-like modifier activating enzyme 1 [Source:MGI Symbol;Acc:MGI:98890]	171.063	168.753	166.318	146.156	152.281	153.862	160.365	160.463	153.909	8498.9372689806	-0.121940803682232	0.0619570754910939	-1.96814976684561	0.0490508081075165	0.3585254919277
ENSMUSG00000001930	Vwf	22371	protein_coding	Von Willebrand factor [Source:MGI Symbol;Acc:MGI:98941]	1.042	0.56	0.84	0.684	0.519	0.649	0.414	0.356	0.824	14.1799540769189	-0.500254213265497	0.403034400120168	-1.24121964059728	0.21452462117949	0.69503834937295
ENSMUSG00000001942	Siae	22619	protein_coding	sialic acid acetylesterase [Source:MGI Symbol;Acc:MGI:104803]	20.73	20.241	20.626	15.592	28.516	25.211	25.676	23.937	17.238	1066.51130084112	0.267133201748729	0.145598204178727	1.83472868539514	0.0665458997948868	0.424840214477643
ENSMUSG00000001943	Vsig2	57276	protein_coding	V-set and immunoglobulin domain containing 2 [Source:MGI Symbol;Acc:MGI:1928009]	0	0	0	0	0	0.055	0	0	0	0.0947751837194986	0.384937443330048	4.64130360643914	0.0829373546682021	0.93390135161485	NA
ENSMUSG00000001946	Esam	69524	protein_coding	endothelial cell-specific adhesion molecule [Source:MGI Symbol;Acc:MGI:1916774]	0.03	0.208	0.234	0.352	0.023	0.054	0.116	0.472	0.109	2.05821655098582	-0.607945025660856	1.07765910127005	-0.56413482236115	0.572662380930636	NA
ENSMUSG00000001948	Spa17	20686	protein_coding	sperm autoantigenic protein 17 [Source:MGI Symbol;Acc:MGI:1333778]	0.119	0.383	0.236	0.19	0.089	0.068	0.256	0.674	0.174	2.50478445476843	-0.0070287820984434	1.23788315941325	-0.00567806585378784	0.995469583263819	NA
ENSMUSG00000001962	Fam50a	108160	protein_coding	family with sequence similarity 50, member A [Source:MGI Symbol;Acc:MGI:1351626]	64.791	57.896	66.564	64.984	56.465	65.394	68.102	66.154	63.043	929.947568447524	-0.0548985034070666	0.0780751380581494	-0.703149616798357	0.481962513942538	0.872655008980867
ENSMUSG00000001964	Emd	13726	protein_coding	emerin [Source:MGI Symbol;Acc:MGI:108117]	38.09	38.44	38.544	38.86	40.987	43.659	38.702	41.001	43.901	876.174027998003	0.0547727626760001	0.103885871559615	0.527239766618009	0.598027096521617	0.920109135130012
ENSMUSG00000001983	Taco1	70207	protein_coding	translational activator of mitochondrially encoded cytochrome c oxidase I [Source:MGI Symbol;Acc:MGI:1917457]	15.878	15.462	17.099	14.758	14.143	13.248	14.789	15.855	15.986	211.836163863395	-0.154573443976624	0.153125188976724	-1.00945798016367	0.312755044016732	0.78050282774829
ENSMUSG00000001985	Grik3	14807	protein_coding	glutamate receptor, ionotropic, kainate 3 [Source:MGI Symbol;Acc:MGI:95816]	0.081	0.096	0.071	0.045	0.13	0.095	0.104	0.069	0.134	11.716552973283	0.519971833210346	0.467264469366678	1.11279985382819	0.265794398206716	0.748218306921883
ENSMUSG00000001986	Gria3	53623	protein_coding	glutamate receptor, ionotropic, AMPA3 (alpha 3) [Source:MGI Symbol;Acc:MGI:95810]	0.285	0.482	0.412	0.307	0.301	0.422	0.721	0.801	0.532	43.3466808957515	0.545604940972203	0.326457658021337	1.67128853487193	0.0946646999365589	0.503994679012824
ENSMUSG00000001988	Npas1	18142	protein_coding	neuronal PAS domain protein 1 [Source:MGI Symbol;Acc:MGI:109205]	0	0	0	0.02	0	0	0	0	0	2.74674028954451	-0.89102170387914	4.64130360643861	-0.19197660386687	0.847760531953453	NA
ENSMUSG00000001995	Sipa1l2	244668	protein_coding	signal-induced proliferation-associated 1 like 2 [Source:MGI Symbol;Acc:MGI:2676970]	3.373	2.626	3.815	3.378	3.622	4.84	4.362	4.045	5.175	438.545957252736	0.361953679518452	0.147725459494629	2.45017805838411	0.0142785585967208	0.163979423948665
ENSMUSG00000001998	Ap4e1	108011	protein_coding	adaptor-related protein complex AP-4, epsilon 1 [Source:MGI Symbol;Acc:MGI:1336993]	16.702	17.809	17.347	12.556	21.375	18.966	18.468	18.859	16.383	891.115335257253	0.1681274689223	0.149517099765633	1.12446983780342	0.260813759248922	0.745158547655017
ENSMUSG00000001999	Blvra	109778	protein_coding	biliverdin reductase A [Source:MGI Symbol;Acc:MGI:88170]	33.171	33.211	30.418	32.92	27.116	28.358	30.956	29.909	25.386	319.310918359019	-0.257166788283122	0.0873395932287019	-2.94444682848157	0.00323532532940928	0.0573005819817834
ENSMUSG00000002006	Pdzd4	245469	protein_coding	PDZ domain containing 4 [Source:MGI Symbol;Acc:MGI:2443483]	2.446	2.116	2.68	2.991	2.669	3.029	3.206	3.274	4.116	206.748822674438	0.285234303140922	0.155680883256976	1.83217295003458	0.0669256575690881	0.425173013706601
ENSMUSG00000002007	Srpk3	56504	protein_coding	serine/arginine-rich protein specific kinase 3 [Source:MGI Symbol;Acc:MGI:1891338]	0	0	0	0	0	0	0	0	0	0.0326276717065257	0	4.64130360643944	0	1	NA
ENSMUSG00000002010	Idh3g	15929	protein_coding	isocitrate dehydrogenase 3 (NAD+), gamma [Source:MGI Symbol;Acc:MGI:1099463]	112.543	104.57	100.249	108.888	104.606	110.812	119.582	121.193	112.373	1537.91885687055	0.031274608211681	0.0831102387859663	0.376302711537414	0.706691863695173	0.946104707748369
ENSMUSG00000002012	Pnck	93843	protein_coding	pregnancy upregulated non-ubiquitously expressed CaM kinase [Source:MGI Symbol;Acc:MGI:1347357]	4.423	2.248	3.826	3.334	5.242	4.722	5.566	4.636	5.822	64.6434443950564	0.533321631169961	0.283099066218438	1.88386926984228	0.0595826608636846	0.402718979085747
ENSMUSG00000002014	Ssr4	20832	protein_coding	signal sequence receptor, delta [Source:MGI Symbol;Acc:MGI:1099464]	112.794	106.34	105.003	127.203	99.275	111.793	119.248	116.682	112.162	1054.5652429091	-0.0769935889248187	0.113709201349508	-0.677109574344501	0.498336434655867	0.880170601629619
ENSMUSG00000002015	Bcap31	27061	protein_coding	B cell receptor associated protein 31 [Source:MGI Symbol;Acc:MGI:1350933]	148.718	147.858	149.525	153.505	133.838	151.682	147.264	139.811	128.512	2040.33552823198	-0.156764841763639	0.0929533288485886	-1.68648980843916	0.091701496444343	0.496391882163508
ENSMUSG00000002017	Fam98a	72722	protein_coding	family with sequence similarity 98, member A [Source:MGI Symbol;Acc:MGI:1919972]	28.801	27.822	26.951	24.973	39.012	33.633	37.838	35.799	32.39	1322.11352202003	0.338567835654072	0.113049128545416	2.99487346793704	0.00274558711074785	0.0509570101517168
ENSMUSG00000002020	Ltbp2	16997	protein_coding	latent transforming growth factor beta binding protein 2 [Source:MGI Symbol;Acc:MGI:99502]	0.013	0	0.151	0.009	0.01	0.018	0.011	0	0.019	0.809597437245835	-1.2468527845141	1.74453922353675	-0.714717541280802	0.474783596473007	NA
ENSMUSG00000002028	Kmt2a	214162	protein_coding	lysine (K)-specific methyltransferase 2A [Source:MGI Symbol;Acc:MGI:96995]	49.955	47.604	52.546	32.253	41.952	56.795	55.242	56.161	49.846	9316.14507947371	0.131315160077971	0.152559744800719	0.860745803222872	0.389378060401857	0.82796757320101
ENSMUSG00000002031	Ift46	76568	protein_coding	intraflagellar transport 46 [Source:MGI Symbol;Acc:MGI:1923818]	28.209	34.291	33.409	32.523	31.537	29.724	32.275	41.321	34.532	332.71077182931	0.00966925240948253	0.141995810791258	0.0680953357398469	0.945709743280709	0.994181316491192
ENSMUSG00000002032	Tmem25	71687	protein_coding	transmembrane protein 25 [Source:MGI Symbol;Acc:MGI:1918937]	0.142	0.184	0.194	0.179	0.093	0.11	0.168	0.087	0.133	3.20705760515202	-0.621166731563033	0.640404084643522	-0.969960602154502	0.332066130567395	NA
ENSMUSG00000002033	Cd3g	12502	protein_coding	CD3 antigen, gamma polypeptide [Source:MGI Symbol;Acc:MGI:88333]	1073.919	1073.905	1032.94	1132.121	1063.397	1095.91	1189.263	1260.019	1066.251	11372.9343785036	0.0103575772816797	0.0978909731192043	0.10580727672476	0.915735263211004	0.987560589914389
ENSMUSG00000002043	Trappc6a	67091	protein_coding	trafficking protein particle complex 6A [Source:MGI Symbol;Acc:MGI:1914341]	49.755	42.092	45.767	54.864	43.856	40.873	41.309	44.945	51.506	264.346023491093	-0.174121509504624	0.131388116692704	-1.3252454931816	0.185089740942341	0.65566443691195
ENSMUSG00000002052	Supt6	20926	protein_coding	SPT6, histone chaperone and transcription elongation factor [Source:MGI Symbol;Acc:MGI:107726]	52.547	47.817	53.947	46.589	43.695	51.998	52.558	57.038	53.467	4703.78355175045	-0.0179258010861236	0.068988453499284	-0.259837700033523	0.79498896903319	0.965087807887472
ENSMUSG00000002055	Spag5	54141	protein_coding	sperm associated antigen 5 [Source:MGI Symbol;Acc:MGI:1927470]	0.275	0.537	0.664	0.959	0.275	0.56	0.803	1.64	1.083	545.178535055424	0.444307661624063	0.551920225019172	0.805021525726167	0.420807258194875	0.842217920520028
ENSMUSG00000002057	Foxn1	15218	protein_coding	forkhead box N1 [Source:MGI Symbol;Acc:MGI:102949]	0.016	0	0.026	0.012	0.025	0.011	0.014	0.017	0	0.597959751299801	-0.0795383741489545	1.66151288322938	-0.0478710547187337	0.961819007921838	NA
ENSMUSG00000002058	Unc119	22248	protein_coding	unc-119 lipid binding chaperone [Source:MGI Symbol;Acc:MGI:1328357]	13.887	7.614	7.783	8.154	12.258	11.487	8.704	11.857	12.959	129.016031587455	0.239595524579195	0.25420894113923	0.942514151962773	0.34592946909327	0.800542360440499
ENSMUSG00000002059	Rab34	19376	protein_coding	RAB34, member RAS oncogene family [Source:MGI Symbol;Acc:MGI:104606]	1.506	2.327	0.64	1.155	4.233	1.676	1.133	1.87	1.282	17.5016738820887	0.493697435159024	0.637593500552472	0.774313782576575	0.438745255149069	0.850539187024832
ENSMUSG00000002064	Sdf2	20316	protein_coding	stromal cell derived factor 2 [Source:MGI Symbol;Acc:MGI:108019]	78.139	66.696	81.913	70.964	64.906	70.525	79.383	78.735	69.441	873.029252319903	-0.0962097187305558	0.0907021315622034	-1.0607216949976	0.28881639751727	0.770123150529703
ENSMUSG00000002068	Ccne1	12447	protein_coding	cyclin E1 [Source:MGI Symbol;Acc:MGI:88316]	6.123	5.948	5.129	7.92	3.682	4.345	4.826	6.261	5.694	271.202645261036	-0.413201777617348	0.23312102005303	-1.77247756347048	0.0763153164810965	0.45165884857697
ENSMUSG00000002076	Hsf2bp	74377	protein_coding	heat shock transcription factor 2 binding protein [Source:MGI Symbol;Acc:MGI:1921627]	0.162	0.123	0.467	0.445	0.363	0.378	0.742	0.953	0.85	31.5422848761344	1.0504631738637	0.555655234250332	1.89049451730792	0.0586918531578965	0.398774966125165
ENSMUSG00000002083	Bbc3	170770	protein_coding	BCL2 binding component 3 [Source:MGI Symbol;Acc:MGI:2181667]	19.08	26.582	16.738	27.084	6.653	8.679	5.985	5.492	10.573	246.061224660825	-1.64234568043461	0.258946190242557	-6.34242071256661	2.2618262386502e-10	3.93678692717952e-08
ENSMUSG00000002100	Mybpc3	17868	protein_coding	myosin binding protein C, cardiac [Source:MGI Symbol;Acc:MGI:102844]	0	0	0	0	0	0	0.01	0	0	0.128671400097014	0.426031521260562	4.64130360643944	0.0917913494539502	0.926863817181478	NA
ENSMUSG00000002102	Psmc3	19182	protein_coding	proteasome (prosome, macropain) 26S subunit, ATPase 3 [Source:MGI Symbol;Acc:MGI:1098754]	138.868	116.556	137.161	139.559	112.029	135.416	136.125	149.539	133.38	2687.37551762642	-0.0595392588966939	0.114918917146162	-0.518097980517581	0.604389909189246	0.922344979435146
ENSMUSG00000002103	Acp2	11432	protein_coding	acid phosphatase 2, lysosomal [Source:MGI Symbol;Acc:MGI:87882]	8.933	9.189	9.03	8.013	8.716	9.369	11.093	12.769	10.189	438.994614587836	0.180260171728283	0.184443448098689	0.977319463426164	0.328411020249484	0.789569529822035
ENSMUSG00000002104	Rapsn	19400	protein_coding	receptor-associated protein of the synapse [Source:MGI Symbol;Acc:MGI:99422]	0.87	0	0.611	0.781	0	0.477	0.732	0.485	0.891	60.9185173686652	-0.205380143565493	0.528803143769231	-0.388386767335711	0.697729835310062	0.943633546731236
ENSMUSG00000002105	Slc39a13	68427	protein_coding	solute carrier family 39 (metal ion transporter), member 13 [Source:MGI Symbol;Acc:MGI:1915677]	20.098	12.525	18.42	18.921	21.606	18.734	23.098	15.833	23.667	219.509357617871	0.18317231315172	0.189419974146247	0.967016883923221	0.333535593363341	0.791088627548126
ENSMUSG00000002107	Celf2	14007	protein_coding	CUGBP, Elav-like family member 2 [Source:MGI Symbol;Acc:MGI:1338822]	76.334	75.762	77.012	58.969	98.084	104.402	117.222	105.548	100.458	6834.45865643611	0.487065439995824	0.115655224908771	4.21135699126452	2.53841230082967e-05	0.00125818873591471
ENSMUSG00000002108	Nr1h3	22259	protein_coding	nuclear receptor subfamily 1, group H, member 3 [Source:MGI Symbol;Acc:MGI:1352462]	4.877	1.186	3.128	3.408	3.874	4.88	3.234	2.78	4.367	17.377300584577	0.25634523880198	0.545760799932974	0.469702548870242	0.638567546570758	0.928831437466636
ENSMUSG00000002109	Ddb2	107986	protein_coding	damage specific DNA binding protein 2 [Source:MGI Symbol;Acc:MGI:1355314]	71.287	73.385	74.896	71.495	86.031	75.793	86.885	93.252	84.161	1398.51378472198	0.166048527482273	0.0933485281894628	1.7788017733419	0.0752722663654304	0.447753816762295
ENSMUSG00000002111	Spi1	20375	protein_coding	spleen focus forming virus (SFFV) proviral integration oncogene [Source:MGI Symbol;Acc:MGI:98282]	0.177	0.05	0.284	0	0.312	0.488	0.121	0.377	0.275	1.64912219801022	1.54245413215914	1.2575946640717	1.22651135236623	0.220006305901658	NA
ENSMUSG00000002129	Sf3a1	67465	protein_coding	splicing factor 3a, subunit 1 [Source:MGI Symbol;Acc:MGI:1914715]	36.229	35.19	33.611	39.335	33.216	41.024	32.744	33.939	40.082	2818.3893739661	-0.0561624784932426	0.0935407664667392	-0.600406438974526	0.548235397600898	0.90096527973378
ENSMUSG00000002147	Stat6	20852	protein_coding	signal transducer and activator of transcription 6 [Source:MGI Symbol;Acc:MGI:103034]	137.37	116.272	124.783	125.64	124.987	135.988	136.207	136.84	146.262	5518.19023075696	0.0508725536206374	0.0924040868682438	0.550544411452007	0.581946024369076	0.913429218867933
ENSMUSG00000002190	Clgn	12745	protein_coding	calmegin [Source:MGI Symbol;Acc:MGI:107472]	0	0	0	0	0.018	0	0	0	0	0.0254866341720031	0.426660818020151	4.64130360643944	0.0919269356626861	0.926756090503443	NA
ENSMUSG00000002204	Napsa	16541	protein_coding	napsin A aspartic peptidase [Source:MGI Symbol;Acc:MGI:109365]	2.384	3.471	2.366	1.547	3.466	1.811	2.677	1.673	2.049	9.97194272546074	-0.108137406146107	0.469652938607151	-0.230249610418303	0.817897813720195	0.97045061016173
ENSMUSG00000002205	Vrk3	101568	protein_coding	vaccinia related kinase 3 [Source:MGI Symbol;Acc:MGI:2182465]	66.772	61.988	62.609	69.156	62.389	67.447	61.183	66.535	72.223	1232.64330744477	-0.0425175951728283	0.0752711187060852	-0.564859349823786	0.572169434839709	0.907359544222305
ENSMUSG00000002210	Smg9	71997	protein_coding	SMG9 nonsense mediated mRNA decay factor [Source:MGI Symbol;Acc:MGI:1919247]	69.521	55.448	59.772	59.005	64.327	58.552	56.431	68.355	77.643	1209.69379491111	0.035763071709609	0.113615233940123	0.31477356045807	0.752933587711603	0.954720676031327
ENSMUSG00000002221	Paxip1	55982	protein_coding	PAX interacting (with transcription-activation domain) protein 1 [Source:MGI Symbol;Acc:MGI:1890430]	33.289	28.557	31.38	31.217	33.636	35.485	34.394	34.251	36.879	1423.87735917084	0.108572498610276	0.131188000477941	0.827609981208094	0.40789141379117	0.837911919969629
ENSMUSG00000002222	Rmnd5a	68477	protein_coding	required for meiotic nuclear division 5 homolog A [Source:MGI Symbol;Acc:MGI:1915727]	61.997	66.827	70.683	57.11	66.725	70.957	76.669	78.669	63.929	11175.7621530229	0.0931176840191996	0.194847007355976	0.477901535583137	0.632720288400113	0.928387522999932
ENSMUSG00000002227	Mov10	17454	protein_coding	Mov10 RISC complex RNA helicase [Source:MGI Symbol;Acc:MGI:97054]	28.354	24.492	25.943	19.225	19.42	24.393	20.758	15.216	21.904	582.09028673788	-0.320543133465178	0.19424117832757	-1.65023264492667	0.0988953623674764	0.510202854281072
ENSMUSG00000002228	Ppm1j	71887	protein_coding	protein phosphatase 1J [Source:MGI Symbol;Acc:MGI:1919137]	39.418	33.855	23.198	24.797	4.783	6.503	6.079	4.904	3.891	129.040859624917	-2.59214455797727	0.235479256784073	-11.0079528591097	3.49862964597469e-28	5.5492153551432e-25
ENSMUSG00000002233	Rhoc	11853	protein_coding	ras homolog family member C [Source:MGI Symbol;Acc:MGI:106028]	1.254	0.601	0.258	0.515	0.04	0.185	0.133	0.238	0.119	2.20898598210493	-2.25764838897307	1.0489636261756	-2.15226565787051	0.0313764369908206	NA
ENSMUSG00000002249	Tead3	21678	protein_coding	TEA domain family member 3 [Source:MGI Symbol;Acc:MGI:109241]	0.188	0.147	0.266	0.272	0.219	0.284	0.282	0.239	0.283	32.7120273433374	0.220023375325209	0.464360664916409	0.473820010927962	0.635628263454198	0.928556958200371
ENSMUSG00000002250	Ppard	19015	protein_coding	peroxisome proliferator activator receptor delta [Source:MGI Symbol;Acc:MGI:101884]	31.177	20.092	25.803	24.466	20.656	27.287	22.869	24.849	32.838	894.040237043677	-0.0381116627615296	0.158116768081648	-0.241034921368047	0.809528050942911	0.968408022057325
ENSMUSG00000002257	Def6	23853	protein_coding	differentially expressed in FDCP 6 [Source:MGI Symbol;Acc:MGI:1346328]	299.342	222.523	270.711	268.467	188.286	223.339	239.795	239.389	292.252	4582.95296409065	-0.225227485456827	0.109625437470601	-2.05451846445061	0.0399255381424987	0.317534482714238
ENSMUSG00000002265	Peg3	18616	protein_coding	paternally expressed 3 [Source:MGI Symbol;Acc:MGI:104748]	0.011	0	0.017	0	0.016	0.004	0.009	0.046	0.011	0.745774977923698	1.28630138970925	1.78485240159139	0.720676616487939	0.471108502571357	NA
ENSMUSG00000002266	Zim1	22776	protein_coding	zinc finger, imprinted 1 [Source:MGI Symbol;Acc:MGI:1341879]	0.055	0.038	0.032	0.01	0.038	0.045	0.295	0.422	0.03	6.9587430089432	1.8895634142747	1.00598298773575	1.87832541634497	0.0603366616464443	0.404368941315959
ENSMUSG00000002274	Metrn	70083	protein_coding	meteorin, glial cell differentiation regulator [Source:MGI Symbol;Acc:MGI:1917333]	25.677	20.031	21.388	23.042	22.147	23.664	24.508	24.533	28.641	413.020783657415	0.0734846644917234	0.166734550099422	0.440728477978352	0.659409577342978	0.932905310672267
ENSMUSG00000002279	Lmf1	76483	protein_coding	lipase maturation factor 1 [Source:MGI Symbol;Acc:MGI:1923733]	17.953	16.777	14.624	15.473	11.952	12.083	11.338	11.881	13.355	275.226095463623	-0.477089614252264	0.134229357278579	-3.55428666220992	0.000379005860886194	0.0113186373726996
ENSMUSG00000002280	Ciao3	67563	protein_coding	cytosolic iron-sulfur assembly component 3 [Source:MGI Symbol;Acc:MGI:1914813]	13.775	11.939	14.827	16.49	14.879	15.533	15.019	13.08	16.264	415.723191787459	0.0116953041928715	0.124186558140381	0.0941752824782463	0.924969919219323	0.990323870155133
ENSMUSG00000002289	Angptl4	57875	protein_coding	angiopoietin-like 4 [Source:MGI Symbol;Acc:MGI:1888999]	1.468	1.759	1.718	1.042	0.998	1.209	1.271	1.248	1.261	56.6357239775039	-0.375065146528992	0.297183163618468	-1.26206727851686	0.206924578328681	0.686622118931178
ENSMUSG00000002297	Dbf4	27214	protein_coding	DBF4 zinc finger [Source:MGI Symbol;Acc:MGI:1351328]	23.771	27.124	26.909	24.175	23.906	20.864	24.71	26.567	20.329	965.821297266488	-0.195066489397445	0.113641015521389	-1.7165148384364	0.0860678544916477	0.480116695141958
ENSMUSG00000002307	Daxx	13163	protein_coding	Fas death domain-associated protein [Source:MGI Symbol;Acc:MGI:1197015]	85.611	84.537	96.543	97.825	72.86	92.429	95.334	91.945	107.926	1554.22425192895	-0.0474465846339974	0.121541462068317	-0.390373653785144	0.696260266768131	0.943142924829273
ENSMUSG00000002308	Cd320	54219	protein_coding	CD320 antigen [Source:MGI Symbol;Acc:MGI:1860083]	11.517	10.924	9.3	12.594	8.567	7.381	8.981	8.686	8.306	187.85519950079	-0.46607041184452	0.268056094241985	-1.73870477805209	0.0820867051605623	0.469654395257325
ENSMUSG00000002319	Ipo4	75751	protein_coding	importin 4 [Source:MGI Symbol;Acc:MGI:1923001]	52.899	56.126	42.361	54.772	45.458	35.949	38.036	48.18	44.342	2335.37832225982	-0.34719206715026	0.210255934874747	-1.65128307725101	0.0986807861364634	0.510202854281072
ENSMUSG00000002320	Tm9sf1	74140	protein_coding	transmembrane 9 superfamily member 1 [Source:MGI Symbol;Acc:MGI:1921390]	63.343	57.086	59.087	53.503	58.334	54.231	54.4	59.139	68.143	1380.58511709516	-0.0437019619870955	0.0951899387833223	-0.45910274284946	0.646160387101015	0.931226918914046
ENSMUSG00000002324	Rec8	56739	protein_coding	REC8 meiotic recombination protein [Source:MGI Symbol;Acc:MGI:1929645]	1.543	1.558	2.451	2.253	1.648	1.345	1.526	1.074	1.732	44.7981552747966	-0.468841250967089	0.33169271375574	-1.41348070525404	0.157514430667448	0.616877502819704
ENSMUSG00000002325	Irf9	16391	protein_coding	interferon regulatory factor 9 [Source:MGI Symbol;Acc:MGI:107587]	62.197	71.467	71.523	65.249	56.532	55.125	56.343	48.432	57.455	1109.26095779164	-0.362204348308098	0.288862000855197	-1.25390098813885	0.209877995838678	0.689682288850998
ENSMUSG00000002326	Gmpr2	105446	protein_coding	guanosine monophosphate reductase 2 [Source:MGI Symbol;Acc:MGI:1917903]	25.629	22.919	20.688	23.565	20.898	23.691	21.439	23.596	20.265	593.685063647484	-0.139337351028297	0.140981673753027	-0.988336620775189	0.322987816103572	0.787069149006229
ENSMUSG00000002329	Mdp1	67881	protein_coding	magnesium-dependent phosphatase 1 [Source:MGI Symbol;Acc:MGI:1915131]	74.02	67.073	67.752	69.255	72.662	74.555	74.11	70.061	73.635	1338.37156755306	0.0120930696461565	0.0899422978840636	0.134453643398622	0.893043865374799	0.984734055623816
ENSMUSG00000002332	Dhrs1	52585	protein_coding	dehydrogenase/reductase (SDR family) member 1 [Source:MGI Symbol;Acc:MGI:1196314]	26.84	26.028	23.54	19.953	22.32	17.883	19.844	17.525	16.673	326.64861321698	-0.408953961728122	0.168806977157164	-2.42261290744739	0.0154093364515588	0.172931036042454
ENSMUSG00000002341	Ncan	13004	protein_coding	neurocan [Source:MGI Symbol;Acc:MGI:104694]	0.201	0.209	0.074	0.121	0.138	0.243	0.171	0.261	0.146	13.0808921083994	0.295680911953715	0.428212498392201	0.690500424588028	0.489879543022253	0.876649175961221
ENSMUSG00000002342	Tmem161a	234371	protein_coding	transmembrane protein 161A [Source:MGI Symbol;Acc:MGI:2384577]	33.643	24.936	34.942	39.694	33.904	33.557	29.691	36.85	42.357	612.158925787591	0.0228886126583555	0.147257897986703	0.155432156585735	0.876480634922933	0.981890143459436
ENSMUSG00000002343	Armc6	76813	protein_coding	armadillo repeat containing 6 [Source:MGI Symbol;Acc:MGI:1924063]	12.451	13.463	10.556	9.807	9.796	8.809	9.501	15.32	12.878	357.103590871643	-0.107602562993052	0.179079001000318	-0.600866446607335	0.547928942990019	0.90096527973378
ENSMUSG00000002345	Borcs8	72368	protein_coding	BLOC-1 related complex subunit 8 [Source:MGI Symbol;Acc:MGI:1919618]	90.15	94.055	85.34	89.781	87.639	90.585	84.708	89.881	87.504	552.713743509607	-0.0895725837643919	0.13399424288261	-0.668480837963055	0.5038267095572	0.880740421127728
ENSMUSG00000002346	Slc25a42	73095	protein_coding	solute carrier family 25, member 42 [Source:MGI Symbol;Acc:MGI:1920345]	11.493	8.416	8.873	7.608	9.453	10.125	9.966	9.773	10.12	299.893584139756	0.0663294454700215	0.174107499487807	0.38096834234683	0.703226739460541	0.945268879321621
ENSMUSG00000002365	Snx9	66616	protein_coding	sorting nexin 9 [Source:MGI Symbol;Acc:MGI:1913866]	1.641	1.182	1.928	2.138	0.589	0.842	1.28	1.34	1.151	321.863418353062	-0.803358735837649	0.248461446679493	-3.2333335677384	0.00122354606092752	0.0275490852046378
ENSMUSG00000002372	Ranbp3	71810	protein_coding	RAN binding protein 3 [Source:MGI Symbol;Acc:MGI:1919060]	69.558	61.379	66.214	67.336	62.825	70.678	70.8	68.28	79.967	2439.38499618593	0.032932943739556	0.0812825907910782	0.405166019181205	0.685355481074817	0.939889018468117
ENSMUSG00000002379	Ndufa11	69875	protein_coding	NADH:ubiquinone oxidoreductase subunit A11 [Source:MGI Symbol;Acc:MGI:1917125]	100.801	93.943	77.649	94.467	69.558	80.855	88.378	97.315	91.353	443.087040089212	-0.167520964420417	0.16546296081317	-1.01243785072582	0.31132874829971	0.779277201819808
ENSMUSG00000002384	Bmp8b	12164	protein_coding	bone morphogenetic protein 8b [Source:MGI Symbol;Acc:MGI:107335]	0.133	0.083	0.157	0.108	0.079	0.038	0.104	0.083	0.086	3.79773374265313	-0.730818963371975	0.683890733631467	-1.06861948471113	0.28524116505247	NA
ENSMUSG00000002393	Nr2f6	13864	protein_coding	nuclear receptor subfamily 2, group F, member 6 [Source:MGI Symbol;Acc:MGI:1352453]	2.953	1.513	2.024	2.89	1.162	0.921	0.762	0.935	1.316	60.6756540291141	-1.25468373148533	0.351270488627906	-3.57184498016398	0.000354475221425131	0.0107433838340631
ENSMUSG00000002395	Use1	67023	protein_coding	unconventional SNARE in the ER 1 homolog (S. cerevisiae) [Source:MGI Symbol;Acc:MGI:1914273]	213.031	174.7	216.449	286.341	167.162	195.103	197.356	213.906	235.89	1622.20900463067	-0.205813771173323	0.137077153550956	-1.50144474000049	0.133240569380474	0.578112728427643
ENSMUSG00000002396	Ocel1	77090	protein_coding	occludin/ELL domain containing 1 [Source:MGI Symbol;Acc:MGI:1924340]	18.806	17.024	14.091	18.236	16.484	18.066	14.546	16.196	25.271	414.143688125126	0.0271281928691136	0.213476130841808	0.127078342492615	0.89887839266364	0.984966754927998
ENSMUSG00000002409	Dyrk1b	13549	protein_coding	dual-specificity tyrosine-(Y)-phosphorylation regulated kinase 1b [Source:MGI Symbol;Acc:MGI:1330302]	11.547	8.919	11.114	10.917	7.453	10.767	8.931	7.921	10.947	515.344537204237	-0.261697478107943	0.140715559697552	-1.85976219453218	0.0629191783078818	0.410874323122147
ENSMUSG00000002413	Braf	109880	protein_coding	Braf transforming gene [Source:MGI Symbol;Acc:MGI:88190]	11.001	13.8	14.663	9.066	15.855	14.36	15.897	13.766	13.512	1492.18320683728	0.218643073680425	0.183454001935507	1.19181414073097	0.23333412985642	0.715923510284911
ENSMUSG00000002416	Ndufb2	NA	protein_coding	NADH:ubiquinone oxidoreductase subunit B2 [Source:MGI Symbol;Acc:MGI:1915448]	66.892	47.139	56.8	64.722	43.929	61.427	51.239	51.867	62.749	326.667876894799	-0.176270375144586	0.156892002890914	-1.1235140854639	0.261219221798398	0.745182796785662
ENSMUSG00000002428	Hltf	20585	protein_coding	helicase-like transcription factor [Source:MGI Symbol;Acc:MGI:1196437]	30.055	31.606	34.59	26.607	35.153	32.429	35.786	39.954	29.966	1477.88123818589	0.113749979518223	0.11024460381655	1.03179634721629	0.302167530826773	0.774353334866006
ENSMUSG00000002455	Prpf6	68879	protein_coding	pre-mRNA splicing factor 6 [Source:MGI Symbol;Acc:MGI:1922946]	49.068	44.888	52.706	45.707	47.231	52.032	56.276	57.023	48.614	1832.7719850134	0.0584903136631995	0.0682813991029791	0.856606842150187	0.391662203070005	0.82839322462153
ENSMUSG00000002458	Rgs19	56470	protein_coding	regulator of G-protein signaling 19 [Source:MGI Symbol;Acc:MGI:1915153]	129.23	113.267	114.714	131.632	93.089	99.862	105.478	113.156	119.053	1314.97027731182	-0.266716322508365	0.129872301920892	-2.05368133592356	0.0400065441369007	0.317980744740678
ENSMUSG00000002459	Rgs20	58175	protein_coding	regulator of G-protein signaling 20 [Source:MGI Symbol;Acc:MGI:1929866]	0.194	0.1	0.327	0.136	0.235	0.451	0.192	0.442	0.245	3.73596700322863	0.675012385757298	0.670423617277392	1.006844580593	0.314009467437388	NA
ENSMUSG00000002475	Abhd3	106861	protein_coding	abhydrolase domain containing 3 [Source:MGI Symbol;Acc:MGI:2147183]	0	0.491	0.3	0	0	0.155	0	0.646	0.306	0.54908119842339	0.0288394816066272	2.72809918525888	0.0105712731276266	0.991565501478816	NA
ENSMUSG00000002477	Snrpd1	NA	protein_coding	small nuclear ribonucleoprotein D1 [Source:MGI Symbol;Acc:MGI:98344]	49.374	57.239	55.288	63.51	59.288	52.795	65.801	62.479	47.875	966.342343106667	-0.0329461314086997	0.145305734666488	-0.226736621815506	0.820628548537749	0.97191342656404
ENSMUSG00000002486	Tchp	77832	protein_coding	trichoplein, keratin filament binding [Source:MGI Symbol;Acc:MGI:1925082]	23.969	18.353	20.095	22.067	22.897	23.822	20.16	15.433	22.648	475.638114381571	-0.0609038684243041	0.138809571877701	-0.438758419901792	0.66083659168551	0.932942544992603
ENSMUSG00000002489	Tiam1	21844	protein_coding	T cell lymphoma invasion and metastasis 1 [Source:MGI Symbol;Acc:MGI:103306]	8.454	10.267	10.389	10.781	4.967	4.537	6.69	6.177	8.089	937.112065063143	-0.777527964322814	0.171273636293432	-4.53968270394357	5.63389442459384e-06	0.000342229118770541
ENSMUSG00000002496	Tsc2	22084	protein_coding	TSC complex subunit 2 [Source:MGI Symbol;Acc:MGI:102548]	30.47	27.059	34.445	28.247	33.616	28.452	30.288	33.612	35.058	1480.67290767533	0.042048381252738	0.116732303560943	0.360212040455328	0.718688571267144	0.949542955043661
ENSMUSG00000002500	Rpl3l	66211	protein_coding	ribosomal protein L3-like [Source:MGI Symbol;Acc:MGI:1913461]	0	0	0	0	0	0	0.053	0.179	0.09	1.24840977084907	2.19020225710989	2.28818825808559	0.957177474086995	0.33847768470287	NA
ENSMUSG00000002504	Slc9a3r2	65962	protein_coding	solute carrier family 9 (sodium/hydrogen exchanger), member 3 regulator 2 [Source:MGI Symbol;Acc:MGI:1890662]	0	0.075	0.027	0.079	0	0.053	0	0	0.086	1.37894617663269	-0.685848281911775	1.55681951208621	-0.440544505376033	0.659542785798155	NA
ENSMUSG00000002524	Puf60	67959	protein_coding	poly-U binding splicing factor 60 [Source:MGI Symbol;Acc:MGI:1915209]	148.758	126.154	139.391	176.221	127.522	150.554	139.599	161.354	179.9	3538.04714532434	-0.0238309794827843	0.114466116493727	-0.208192434693896	0.835078715415514	0.975502777576346
ENSMUSG00000002546	Golga2	99412	protein_coding	golgi autoantigen, golgin subfamily a, 2 [Source:MGI Symbol;Acc:MGI:2139395]	34.864	29.87	34.06	34.069	33.323	36.233	37.648	37.607	38.801	1564.71850337522	0.0844909053766673	0.071195006394294	1.18675325216965	0.235324963181014	0.718066878071716
ENSMUSG00000002550	Uck1	22245	protein_coding	uridine-cytidine kinase 1 [Source:MGI Symbol;Acc:MGI:98904]	66.364	54.033	57.355	81.557	58.354	63.535	55.219	73.568	74.457	1158.98394759411	-0.0608394599312763	0.124581679963393	-0.488349972075778	0.625301971024914	0.927106941875847
ENSMUSG00000002565	Scin	20259	protein_coding	scinderin [Source:MGI Symbol;Acc:MGI:1306794]	0.143	0.084	0.129	0.105	0.218	0.126	0.12	0.246	0.057	25.1906271613388	0.338899295660014	0.450823443298797	0.75173396747116	0.452211059018471	0.857507022780111
ENSMUSG00000002578	Ikzf4	22781	protein_coding	IKAROS family zinc finger 4 [Source:MGI Symbol;Acc:MGI:1343139]	3.256	3.871	3.047	2.538	4.743	4.56	3.458	5.81	5.102	135.231389857256	0.513255901066801	0.276778916107988	1.85438944658107	0.0636834635479096	0.414348879738564
ENSMUSG00000002580	Mien1	103742	protein_coding	migration and invasion enhancer 1 [Source:MGI Symbol;Acc:MGI:1913678]	80.399	78.94	82.62	90.343	74.073	81.327	78.734	92.33	82.852	677.916602925487	-0.0863265423045066	0.105162380525453	-0.820888057812769	0.41171003399348	0.839528860655955
ENSMUSG00000002602	Axl	26362	protein_coding	AXL receptor tyrosine kinase [Source:MGI Symbol;Acc:MGI:1347244]	4.163	3.09	3.201	3.672	2.146	2.959	2.745	3.761	4.659	220.277413311261	-0.188616924311953	0.228672341643727	-0.824834883642465	0.409465339101873	0.838172689072062
ENSMUSG00000002603	Tgfb1	21803	protein_coding	transforming growth factor, beta 1 [Source:MGI Symbol;Acc:MGI:98725]	184.35	140.267	143.188	134.509	105.285	118.612	121.878	131.318	131.572	4419.46455752412	-0.366576309108228	0.12329137989235	-2.97325173445459	0.00294662674577351	0.0533119097540137
ENSMUSG00000002608	Ccdc97	52132	protein_coding	coiled-coil domain containing 97 [Source:MGI Symbol;Acc:MGI:1196455]	72.189	59.864	62.95	61.149	58.507	73.995	72.759	75.61	79.603	1427.70060173638	0.11043812815082	0.0845099302975038	1.30680652276059	0.191278429326711	0.666403253247723
ENSMUSG00000002617	Zfp40	22700	protein_coding	zinc finger protein 40 [Source:MGI Symbol;Acc:MGI:99185]	6.262	9.929	8.501	6.613	7.072	6.375	6.48	8.041	6.45	230.703194078484	-0.249213242041647	0.172991608461465	-1.44060884951631	0.149695218906417	0.603303006744525
ENSMUSG00000002625	Akap8l	54194	protein_coding	A kinase (PRKA) anchor protein 8-like [Source:MGI Symbol;Acc:MGI:1860606]	134.23	111.928	135.293	149.603	140.488	140.39	133.614	158.229	166.345	2721.21339637621	0.0937564856393139	0.109077379431219	0.859541053591538	0.390042080436991	0.828345387999758
ENSMUSG00000002633	Shh	20423	protein_coding	sonic hedgehog [Source:MGI Symbol;Acc:MGI:98297]	0.075	0.102	0.134	0.04	0.043	0.101	0.093	0.08	0.143	3.2835865919086	0.0243789212411761	0.762490422153381	0.0319727573394647	0.974493776280089	NA
ENSMUSG00000002635	Pdcd2l	68079	protein_coding	programmed cell death 2-like [Source:MGI Symbol;Acc:MGI:1915329]	37.073	29.07	31.338	30.421	31.089	31.164	34.566	34.562	36.316	335.980730525537	0.0112734605487999	0.150042301097723	0.0751352149781913	0.940107129499473	0.992671899049942
ENSMUSG00000002658	Gtf2f1	98053	protein_coding	general transcription factor IIF, polypeptide 1 [Source:MGI Symbol;Acc:MGI:1923848]	47.438	40.816	45.996	46.625	38.898	49.794	49.07	52.431	47.231	1528.49191978068	0.0077992820912241	0.0804911928994436	0.0968960927311342	0.922808911756444	0.990039272830391
ENSMUSG00000002660	Clpp	53895	protein_coding	caseinolytic mitochondrial matrix peptidase proteolytic subunit [Source:MGI Symbol;Acc:MGI:1858213]	50.076	39.654	44.17	50.874	42.605	43.817	44.982	59.601	54.759	576.83820068234	0.0232069397530317	0.12034556460164	0.19283585423235	0.847087522833786	0.97851439069188
ENSMUSG00000002661	Alkbh7	66400	protein_coding	alkB homolog 7 [Source:MGI Symbol;Acc:MGI:1913650]	19.45	20.872	18.851	22.33	13.714	18.367	21.545	20.345	25.063	150.464909328047	-0.107643335457294	0.189094881571205	-0.569255680338233	0.569182638940317	0.90633383951261
ENSMUSG00000002664	Pspn	19197	protein_coding	persephin [Source:MGI Symbol;Acc:MGI:1201684]	0	0	0	0	0.538	0	0	0	0.139	0.220244825282214	1.99904219567005	4.60708681921553	0.433905909333489	0.664356768388472	NA
ENSMUSG00000002668	Dennd1c	70785	protein_coding	DENN/MADD domain containing 1C [Source:MGI Symbol;Acc:MGI:1918035]	272.6	265.349	265.522	197.833	284.692	259.5	271.799	230.482	237.966	3540.66269394111	-0.01728297990012	0.14126497090814	-0.122344412694911	0.902626259917442	0.985756854574341
ENSMUSG00000002679	Med6	69792	protein_coding	mediator complex subunit 6 [Source:MGI Symbol;Acc:MGI:1917042]	25.076	24.576	27.792	26.768	35.864	28.787	33.607	37.589	33.459	278.075420279552	0.312812260975329	0.104488697776942	2.9937425542723	0.00275578366634854	0.0509570101517168
ENSMUSG00000002699	Lcp2	NA	protein_coding	lymphocyte cytosolic protein 2 [Source:MGI Symbol;Acc:MGI:1321402]	166.393	175.552	174.028	151.666	191.136	177.179	189.7	191.703	179.755	11183.2266234763	0.0956692714184641	0.0934371081624544	1.02388947282196	0.305887483061875	0.776883694456866
ENSMUSG00000002718	Cse1l	110750	protein_coding	chromosome segregation 1-like (S. cerevisiae) [Source:MGI Symbol;Acc:MGI:1339951]	51.689	50.879	50.879	35.8	55.444	46.434	59.308	53.68	40.907	2296.62968112109	0.0554300133515053	0.125918310557001	0.440206139252584	0.659787813664919	0.932905310672267
ENSMUSG00000002728	Naa20	67877	protein_coding	N(alpha)-acetyltransferase 20, NatB catalytic subunit [Source:MGI Symbol;Acc:MGI:1915127]	33.196	31.571	36.371	40.199	37.716	37.834	42.259	43.211	34.642	564.992344398622	0.0817997411121691	0.106258323627576	0.76981960866302	0.441406906365507	0.851540298660806
ENSMUSG00000002731	Prkra	23992	protein_coding	protein kinase, interferon inducible double stranded RNA dependent activator [Source:MGI Symbol;Acc:MGI:1344375]	4.951	4.852	6.036	5.42	5.174	5.317	4.771	6.349	3.75	98.0331225167456	-0.135461067464987	0.181120838833284	-0.747904373332075	0.454517839483659	0.859142234987981
ENSMUSG00000002732	Fkbp7	14231	protein_coding	FK506 binding protein 7 [Source:MGI Symbol;Acc:MGI:1336879]	1.255	1.674	1.786	2.53	3.077	2.608	2.266	3.795	2.801	15.0562058729813	0.594886182088071	0.374974597153501	1.58647062122063	0.112632591435299	0.538360704562297
ENSMUSG00000002733	Plekha3	83435	protein_coding	pleckstrin homology domain-containing, family A (phosphoinositide binding specific) member 3 [Source:MGI Symbol;Acc:MGI:1932515]	22.626	24.592	26.356	20.388	24.601	24.114	25.059	29.152	23.135	602.497737631159	0.0406134080960273	0.124894040975887	0.325182913281414	0.74504263978249	0.952011799095595
ENSMUSG00000002741	Ykt6	56418	protein_coding	YKT6 v-SNARE homolog (S. cerevisiae) [Source:MGI Symbol;Acc:MGI:1927550]	59.361	50.392	59.516	59.264	51.684	58.927	57.922	65.714	60.138	2050.92004992224	-0.0186316765280137	0.0761240370158012	-0.244754183545813	0.806646771252277	0.966743569778042
ENSMUSG00000002748	Baz1b	22385	protein_coding	bromodomain adjacent to zinc finger domain, 1B [Source:MGI Symbol;Acc:MGI:1353499]	58.619	52.21	63.392	55.265	60.946	72.745	71.445	71.297	64.363	5838.57662209195	0.189346497119289	0.0701522243267998	2.69908044878563	0.00695313658112978	0.0987378453163372
ENSMUSG00000002763	Pex6	224824	protein_coding	peroxisomal biogenesis factor 6 [Source:MGI Symbol;Acc:MGI:2385054]	34.544	29.322	31.531	29.76	31.772	29.867	29.057	32.762	35.674	1206.62812190395	-0.0334692723467934	0.0911599273880132	-0.367148957944369	0.713507910212947	0.947824810933354
ENSMUSG00000002767	Mrpl2	27398	protein_coding	mitochondrial ribosomal protein L2 [Source:MGI Symbol;Acc:MGI:1351622]	48.097	45.855	48.409	61.889	36.928	46.102	48.617	48.971	57.979	453.573783899438	-0.165290687274988	0.151979205612472	-1.08758751967988	0.276777242778497	0.760465850687855
ENSMUSG00000002768	Mea1	17256	protein_coding	male enhanced antigen 1 [Source:MGI Symbol;Acc:MGI:96957]	63.844	55.074	58.165	71.212	41.918	58.164	53.657	54.383	56.781	600.281971424172	-0.291787456473531	0.13080718905576	-2.23066834919256	0.0257031056691059	0.240755796211605
ENSMUSG00000002769	Gnmt	14711	protein_coding	glycine N-methyltransferase [Source:MGI Symbol;Acc:MGI:1202304]	1.808	0.706	1.007	2.117	1.413	0.702	0.926	1.138	2.12	14.1336821459256	-0.221955632565895	0.525851348017572	-0.422088168838312	0.672960663285234	0.936115912952562
ENSMUSG00000002771	Grin2d	14814	protein_coding	glutamate receptor, ionotropic, NMDA2D (epsilon 4) [Source:MGI Symbol;Acc:MGI:95823]	0.28	0.303	0.334	0.255	0.37	0.21	0.12	0.247	0.424	13.5278691409141	-0.145628406706897	0.542434061940151	-0.268472090757023	0.788335954910361	0.963206665563727
ENSMUSG00000002778	Kdelr1	68137	protein_coding	KDEL (Lys-Asp-Glu-Leu) endoplasmic reticulum protein retention receptor 1 [Source:MGI Symbol;Acc:MGI:1915387]	68.029	62.402	58.913	56.459	55.112	54.668	54.465	58.443	57.994	813.837001095481	-0.188923838655658	0.0733922315692037	-2.57416670151957	0.0100481846777259	0.127274033961435
ENSMUSG00000002781	Tmem143	70209	protein_coding	transmembrane protein 143 [Source:MGI Symbol;Acc:MGI:1917459]	15.094	10.143	13.195	8.041	15.798	14.976	11.588	9.866	11.001	170.065174409064	0.0807513895676509	0.258499182199802	0.31238547402922	0.754747588459786	0.954851551879192
ENSMUSG00000002791	Pdxk-ps	435518	transcribed_unprocessed_pseudogene	pyridoxal (pyridoxine, vitamin B6) kinase, pseudogene [Source:MGI Symbol;Acc:MGI:1933201]	0.709	0.496	0.285	0.426	0.204	0.139	0.362	2.04	0.587	14.5047636241832	0.306980550500635	0.782491414396742	0.392311717231172	0.694827907078525	0.942999938761466
ENSMUSG00000002797	Ggct	110175	protein_coding	gamma-glutamyl cyclotransferase [Source:MGI Symbol;Acc:MGI:95700]	14.345	11.879	15.038	19.441	12.286	16.289	14.655	15.808	12.8	196.445208997187	-0.141999176044544	0.202456709246833	-0.701380441146163	0.483065624755927	0.872660313008208
ENSMUSG00000002799	Jag2	16450	protein_coding	jagged 2 [Source:MGI Symbol;Acc:MGI:1098270]	10.545	5.752	10.705	7.629	8.931	8.924	13.19	12.281	15.397	250.991537857875	0.383865261619682	0.362116426575481	1.06006033818979	0.289117149993945	0.770123150529703
ENSMUSG00000002803	Btbd6	399566	protein_coding	BTB (POZ) domain containing 6 [Source:MGI Symbol;Acc:MGI:3026623]	33.371	26.817	24.402	25.931	28.276	25.53	25.993	25.141	38.771	451.031499536935	-1.48386754522428e-05	0.163974275229605	-9.04939230953445e-05	0.999927796296014	1
ENSMUSG00000002804	Nudt14	66174	protein_coding	nudix (nucleoside diphosphate linked moiety X)-type motif 14 [Source:MGI Symbol;Acc:MGI:1913424]	47.576	36.346	46.178	42.504	39.692	37.516	49.673	48.077	44.886	323.843112748971	-0.0337295794583852	0.162356347407358	-0.20775029739833	0.835423942719533	0.975502777576346
ENSMUSG00000002808	Epdr1	105298	protein_coding	ependymin related protein 1 (zebrafish) [Source:MGI Symbol;Acc:MGI:2145369]	0.356	0.09	0.26	0.078	0.001	0.029	0.675	0.424	0	1.73461784890271	-0.0344781309641902	1.45104792860697	-0.023760849165947	0.981043369065022	NA
ENSMUSG00000002812	Flii	NA	protein_coding	flightless I actin binding protein [Source:MGI Symbol;Acc:MGI:1342286]	87.541	69.017	74.788	74.347	66.215	75.726	76.644	74.769	76.968	3568.22579460969	-0.104360158909147	0.11915867873502	-0.875808292077646	0.381134261441908	0.822851116467519
ENSMUSG00000002814	Top3a	21975	protein_coding	topoisomerase (DNA) III alpha [Source:MGI Symbol;Acc:MGI:1197527]	13.056	13.33	12.7	11.536	11.98	12.475	14.791	14.059	15.106	614.250499582655	0.050842012939319	0.117874054427607	0.431324884735716	0.666232158752452	0.934351964110096
ENSMUSG00000002820	Atg4d	235040	protein_coding	autophagy related 4D, cysteine peptidase [Source:MGI Symbol;Acc:MGI:2444308]	50.323	37.626	41.525	50.341	46.406	47.767	46.171	48.904	58.835	1028.60494192973	0.0827236860836289	0.104682285407266	0.79023576684243	0.429390091532344	0.84736064056906
ENSMUSG00000002825	Qtrt1	60507	protein_coding	queuine tRNA-ribosyltransferase catalytic subunit 1 [Source:MGI Symbol;Acc:MGI:1931441]	63.015	62.357	64.987	58.846	52.525	46.251	58.27	57.133	61.039	522.392560961903	-0.239778108928068	0.160080929903067	-1.49785554764868	0.134170785108942	0.579549644041497
ENSMUSG00000002831	Plin4	57435	protein_coding	perilipin 4 [Source:MGI Symbol;Acc:MGI:1929709]	0	0	0.007	0	0	0	0	0	0	0.855291959097006	-0.879626094889986	4.64130360643944	-0.189521343458242	0.849684228554837	NA
ENSMUSG00000002833	Hdgfl2	15193	protein_coding	HDGF like 2 [Source:MGI Symbol;Acc:MGI:1194492]	85.001	68.348	79.059	81.979	73.607	84.452	79.674	84.282	94.008	1891.80906313091	0.0224016119726751	0.106186408079881	0.210964966022987	0.832914609150877	0.975319851600813
ENSMUSG00000002835	Chaf1a	27221	protein_coding	chromatin assembly factor 1, subunit A (p150) [Source:MGI Symbol;Acc:MGI:1351331]	1.331	0.609	1.379	1.479	0.334	0.758	0.672	1.5	1.951	746.885535105123	-0.277549633547588	0.427588341520763	-0.649104773438054	0.516270656683347	0.887579218811042
ENSMUSG00000002844	Adprh	11544	protein_coding	ADP-ribosylarginine hydrolase [Source:MGI Symbol;Acc:MGI:1098234]	29.344	25.293	27.7	31.728	23.824	25.489	27.594	27.037	29.255	1138.08042948396	-0.160023904828012	0.0748436381912823	-2.13810964692857	0.0325078451601413	0.277334822712392
ENSMUSG00000002845	Tmem39a	67846	protein_coding	transmembrane protein 39a [Source:MGI Symbol;Acc:MGI:1915096]	32.882	34.746	35.104	31.12	28.971	28.013	29.567	33.081	31.174	507.511212020402	-0.211788797445045	0.097726615684593	-2.16715575343959	0.0302229799016752	0.265660737744097
ENSMUSG00000002846	Timmdc1	76916	protein_coding	translocase of inner mitochondrial membrane domain containing 1 [Source:MGI Symbol;Acc:MGI:1922139]	22.794	20.353	19.07	23.608	19.855	22.907	19.779	17.602	18.814	420.945266507866	-0.174165157449847	0.11659738673489	-1.49373122611959	0.135245883436293	0.58134145921502
ENSMUSG00000002847	Pla1a	85031	protein_coding	phospholipase A1 member A [Source:MGI Symbol;Acc:MGI:1934677]	0	0	0	0	0	0	0.262	0	0	0.215626771437093	0.947558689899027	4.64130360643944	0.204157876805207	0.838230127480991	NA
ENSMUSG00000002870	Mcm2	17216	protein_coding	minichromosome maintenance complex component 2 [Source:MGI Symbol;Acc:MGI:105380]	33.781	30.037	30.565	30.239	30.201	33.454	34.023	35.358	32.947	2308.91033548707	0.0307253722701206	0.10956942501502	0.280419216089786	0.779155895913879	0.961521866138739
ENSMUSG00000002871	Tpra1	24100	protein_coding	transmembrane protein, adipocyte asscociated 1 [Source:MGI Symbol;Acc:MGI:1345190]	100.422	67.989	77.212	71.541	85.977	85.005	94.503	78.235	104.604	739.705891784658	0.123738536248712	0.125646289724505	0.984816475838836	0.324714226184211	0.787217131731856
ENSMUSG00000002881	Nab1	17936	protein_coding	Ngfi-A binding protein 1 [Source:MGI Symbol;Acc:MGI:107564]	74.603	70.639	69.542	65.125	45.134	53.738	49.016	52.728	49.359	2425.540514534	-0.545650078015003	0.111622562010951	-4.88834934608891	1.01684969039438e-06	7.59975357611508e-05
ENSMUSG00000002885	Adgre5	26364	protein_coding	adhesion G protein-coupled receptor E5 [Source:MGI Symbol;Acc:MGI:1347095]	133.829	115.018	141.109	105.631	126.574	119.54	147.89	135.719	137.095	3713.00139499944	0.0487729670668448	0.133309268123225	0.36586328732794	0.714467092330501	0.948304764576281
ENSMUSG00000002897	Il17ra	16172	protein_coding	interleukin 17 receptor A [Source:MGI Symbol;Acc:MGI:107399]	138.484	126.62	140.317	116.44	118.655	118.483	134.849	143.828	125.126	4864.7894535044	-0.0860415448126629	0.095246807327934	-0.903353584508324	0.366338265861625	0.816911065263186
ENSMUSG00000002900	Lamb1	16777	protein_coding	laminin B1 [Source:MGI Symbol;Acc:MGI:96743]	0.421	0.236	0.382	0.33	0.306	0.446	0.468	0.299	0.34	11.3852483455163	0.0693456457013237	0.402215336530822	0.172409252962461	0.863115798292343	0.979681107544818
ENSMUSG00000002908	Kcnn1	84036	protein_coding	potassium intermediate/small conductance calcium-activated channel, subfamily N, member 1 [Source:MGI Symbol;Acc:MGI:1933993]	0	0.161	0	0	0	0	0	0	0.012	0.563986208127387	-2.54716981601708	3.62975993992801	-0.701746081882098	0.482837529257254	NA
ENSMUSG00000002910	Arrdc2	70807	protein_coding	arrestin domain containing 2 [Source:MGI Symbol;Acc:MGI:1918057]	21.297	18.451	19.386	21.108	15.268	14.596	16.845	16.503	19.801	318.041428267924	-0.333832355829885	0.113244045037228	-2.9479020792673	0.00319938389358028	0.056752419581514
ENSMUSG00000002930	Ppp1r17	NA	protein_coding	protein phosphatase 1, regulatory subunit 17 [Source:MGI Symbol;Acc:MGI:1333876]	0	0	0	0	0	0	0	0	0	0.233559132059373	0	4.16589501522996	0	1	NA
ENSMUSG00000002944	Cd36	12491	protein_coding	CD36 molecule [Source:MGI Symbol;Acc:MGI:107899]	0.021	0	0	0	0	0	0	0	0	0.497515931797954	-0.786519186272051	3.00588922782618	-0.261659404808091	0.793584040596598	NA
ENSMUSG00000002948	Map2k7	26400	protein_coding	mitogen-activated protein kinase kinase 7 [Source:MGI Symbol;Acc:MGI:1346871]	80.845	68.981	80.328	71.743	66.005	74.866	70.094	76.83	81.951	2790.53072329529	-0.0884129363923764	0.0846837176834271	-1.04403702164908	0.296468261467102	0.77218655382318
ENSMUSG00000002949	Timm44	21856	protein_coding	translocase of inner mitochondrial membrane 44 [Source:MGI Symbol;Acc:MGI:1343262]	54.336	50.687	56.629	63.132	62.11	60.365	52.921	54.826	64.921	1170.81471703928	0.0123326056167325	0.105709769902965	0.116664766445458	0.907125711864226	0.986346642364769
ENSMUSG00000002957	Ap2a2	11772	protein_coding	adaptor-related protein complex 2, alpha 2 subunit [Source:MGI Symbol;Acc:MGI:101920]	52.224	45.904	48.143	48.392	38.237	39.716	40.35	41.101	43.957	2289.72711477799	-0.318795980124273	0.113197239881702	-2.81628757430335	0.00485821587964485	0.0770567018688113
ENSMUSG00000002963	Pnkp	59047	protein_coding	polynucleotide kinase 3'- phosphatase [Source:MGI Symbol;Acc:MGI:1891698]	55.361	44.585	51.161	64.899	45.274	54.926	46.671	51.755	59.015	1116.19703670733	-0.129376755322207	0.12056697668336	-1.07306958241131	0.283239897388188	0.765326988791736
ENSMUSG00000002968	Med25	75613	protein_coding	mediator complex subunit 25 [Source:MGI Symbol;Acc:MGI:1922863]	45.888	41.434	44.185	42.075	40.106	40.303	41.51	44.705	54.091	1284.34947578802	-0.0358148796288747	0.0990747696833091	-0.361493443218253	0.717730605635151	0.949362317515015
ENSMUSG00000002980	Bcam	57278	protein_coding	basal cell adhesion molecule [Source:MGI Symbol;Acc:MGI:1929940]	0.083	0.345	0.219	0.096	0.095	0.045	0.093	0.12	0.12	6.96114400505665	-1.07108130751115	0.669971147642461	-1.59869766225029	0.109887797316584	0.533744810871364
ENSMUSG00000002981	Clptm1	56457	protein_coding	cleft lip and palate associated transmembrane protein 1 [Source:MGI Symbol;Acc:MGI:1927155]	68.125	59.58	61.334	56.748	64.519	52.169	61.561	63.482	61.115	2147.93066448861	-0.0797202208070607	0.0879692483343926	-0.906228282229089	0.364815036293863	0.816598805118275
ENSMUSG00000002983	Relb	19698	protein_coding	avian reticuloendotheliosis viral (v-rel) oncogene related B [Source:MGI Symbol;Acc:MGI:103289]	13.003	15.171	14.462	15.226	13.868	15.544	13.064	19.491	21.738	1708.43014394298	0.144605775502382	0.241831958079578	0.597959742999715	0.54986679481124	0.90096527973378
ENSMUSG00000002984	Tomm40	53333	protein_coding	translocase of outer mitochondrial membrane 40 [Source:MGI Symbol;Acc:MGI:1858259]	57.575	48.428	49.888	54.99	49.772	47.912	49.268	54.321	58.563	1434.09440922371	-0.081749117398542	0.113303876192361	-0.721503271960027	0.470599928287843	0.867598343834296
ENSMUSG00000002985	Apoe	11816	protein_coding	apolipoprotein E [Source:MGI Symbol;Acc:MGI:88057]	16.33	18.701	17.932	18.606	34.785	52.442	28.938	22.1	21.858	282.336399331626	0.787648642552863	0.241444196908538	3.26223886362957	0.00110535961052705	0.0255871364376167
ENSMUSG00000002992	Apoc2	11813	protein_coding	apolipoprotein C2 [Source:MGI Symbol;Acc:MGI:88054]	0	0	0	0	0	0	0.139	0.396	0	0.0931470615864177	1.8145818620346	4.61465320969141	0.393221717771496	0.694155730572198	NA
ENSMUSG00000002996	Hbp1	73389	protein_coding	high mobility group box transcription factor 1 [Source:MGI Symbol;Acc:MGI:894659]	57.103	67.855	71.843	55.791	74.604	68.777	72.233	64.265	55.763	1831.02394227958	0.0309785613811545	0.172519050913874	0.179566031792163	0.857493273862819	0.979483402872055
ENSMUSG00000002997	Prkar2b	19088	protein_coding	protein kinase, cAMP dependent regulatory, type II beta [Source:MGI Symbol;Acc:MGI:97760]	1.194	1.171	1.807	1.081	1.477	1.869	2.038	1.435	1.777	162.33741155667	0.335628820841962	0.221463250380498	1.51550571151338	0.129644385021957	0.57365426257899
ENSMUSG00000003031	Cdkn1b	12576	protein_coding	cyclin-dependent kinase inhibitor 1B [Source:MGI Symbol;Acc:MGI:104565]	137.167	130.621	160.948	163.573	126.522	145.255	155.524	180.01	167.086	5197.97525505393	0.000375404325432519	0.155399985059802	0.00241572948213639	0.998072528617834	1
ENSMUSG00000003032	Klf4	16600	protein_coding	Kruppel-like factor 4 (gut) [Source:MGI Symbol;Acc:MGI:1342287]	0.228	0.048	0.153	0.854	0.121	0.083	0.145	0.846	0.939	10.4056561597434	0.278055556224939	0.803715231338727	0.34596278057564	0.72937068628607	0.950104799225026
ENSMUSG00000003033	Ap1m1	11767	protein_coding	adaptor-related protein complex AP-1, mu subunit 1 [Source:MGI Symbol;Acc:MGI:102776]	124.617	102.994	110.597	107.583	80.026	87.893	94.183	82.387	101.511	2297.37043656785	-0.379357530270481	0.0969537851415893	-3.91276657962838	9.12447231908559e-05	0.0036040017584697
ENSMUSG00000003037	Rab8a	17274	protein_coding	RAB8A, member RAS oncogene family [Source:MGI Symbol;Acc:MGI:96960]	124.889	114.145	127.257	115.547	99.136	102.923	112.484	106.55	107.364	2596.12093498563	-0.248136825051525	0.0702206602867871	-3.5336726262344	0.000409828360521159	0.01201293602965
ENSMUSG00000003038	Hmgn2	15331	protein_coding	high mobility group nucleosomal binding domain 2 [Source:MGI Symbol;Acc:MGI:96136]	270.77	269.568	299.229	361.499	283.009	310.582	357.914	387.404	388.884	8485.12437069484	0.13607784606636	0.112415528976949	1.21048975443831	0.226091019843404	0.707145087904889
ENSMUSG00000003039	Fam32a	NA	protein_coding	family with sequence similarity 32, member A [Source:MGI Symbol;Acc:MGI:1915172]	54.18	48.74	62.511	67.885	50.107	66.993	62.318	62.457	65.294	1826.44931819693	0.0127661447094524	0.123446627912519	0.103414284580533	0.917634175475298	0.988098955639276
ENSMUSG00000003051	Elf3	13710	protein_coding	E74-like factor 3 [Source:MGI Symbol;Acc:MGI:1101781]	0	0	0	0.021	0.02	0.02	0	0	0	0.0727330300414659	0.261374868671927	4.64130360643944	0.0563149689904558	0.955090894228746	NA
ENSMUSG00000003062	Stard3nl	76205	protein_coding	STARD3 N-terminal like [Source:MGI Symbol;Acc:MGI:1923455]	24.217	24.315	26.231	23.741	23.25	24.248	22.351	23.82	23.624	308.175266766618	-0.128753361661083	0.122028120253029	-1.05511222654343	0.291374000847926	0.770210600638987
ENSMUSG00000003068	Stk11	20869	protein_coding	serine/threonine kinase 11 [Source:MGI Symbol;Acc:MGI:1341870]	105.988	85.668	100.495	111.194	86.362	107.409	96.005	110.256	132.909	3255.53457187906	0.0181617760020462	0.117051072621822	0.155161124073802	0.876694295550778	0.981890143459436
ENSMUSG00000003070	Efna2	13637	protein_coding	ephrin A2 [Source:MGI Symbol;Acc:MGI:102707]	0.417	0.33	0.62	0.204	0.238	0.244	0.518	0.446	0.358	14.3717509385985	-0.186221040116105	0.456281645774563	-0.408127396402247	0.683180147528523	0.939374980915756
ENSMUSG00000003072	Atp5d	66043	protein_coding	ATP synthase, H+ transporting, mitochondrial F1 complex, delta subunit [Source:MGI Symbol;Acc:MGI:1913293]	172.68	162.768	157.877	165.328	136.873	150.176	129.891	147.42	175.29	1684.01457870105	-0.21498551897563	0.122373130392055	-1.7568032973159	0.0789513428813582	0.460006730297899
ENSMUSG00000003099	Ppp5c	19060	protein_coding	protein phosphatase 5, catalytic subunit [Source:MGI Symbol;Acc:MGI:102666]	79.285	67.851	68.133	82.966	74.484	70.55	68.717	75.344	82.94	1742.35507897519	-0.0639256837363537	0.108392620701742	-0.589760477442964	0.555351243097921	0.902508993080923
ENSMUSG00000003119	Cdk12	69131	protein_coding	cyclin-dependent kinase 12 [Source:MGI Symbol;Acc:MGI:1098802]	43.043	44.358	50.151	39.512	41.106	42.038	44.347	49.681	43.105	2302.54870007343	-0.0679897693661872	0.0649914253699291	-1.04613445510991	0.295498959414868	0.771724779664698
ENSMUSG00000003123	Lipe	16890	protein_coding	lipase, hormone sensitive [Source:MGI Symbol;Acc:MGI:96790]	8.652	11.789	10.404	8.56	11.899	10.258	12.085	10.447	11.833	274.327041348301	0.139461327100539	0.225786562870031	0.617668852069008	0.536793648197338	0.895702368002004
ENSMUSG00000003131	Pafah1b2	18475	protein_coding	platelet-activating factor acetylhydrolase, isoform 1b, subunit 2 [Source:MGI Symbol;Acc:MGI:108415]	31.861	27.835	36.588	32.632	28.051	51.292	31.702	25.532	39.815	1896.06024730551	0.0758557280933992	0.169905274160142	0.446458937006878	0.65526576799605	0.932905310672267
ENSMUSG00000003134	Tbc1d8	54610	protein_coding	TBC1 domain family, member 8 [Source:MGI Symbol;Acc:MGI:1927225]	0.303	0.207	0.267	0.264	0.211	0.172	0.354	0.275	0.352	31.7743157639967	-0.0109775367259245	0.360678759985967	-0.0304357726148099	0.975719515641221	0.998733987227974
ENSMUSG00000003135	Cnot11	NA	protein_coding	CCR4-NOT transcription complex, subunit 11 [Source:MGI Symbol;Acc:MGI:106580]	19.48	19.225	20.296	17.472	19.739	19.144	20.083	21.265	18.26	919.285949249144	-0.0169187889520805	0.0895934081592733	-0.188839662422523	0.850218484945585	0.979076735950249
ENSMUSG00000003153	Slc2a3	20527	protein_coding	solute carrier family 2 (facilitated glucose transporter), member 3 [Source:MGI Symbol;Acc:MGI:95757]	22.864	23.825	20.248	21.708	23.716	23.472	21.18	19.711	15.635	876.982532345169	-0.153396779087904	0.17275054919632	-0.887966954672765	0.374558526996158	0.821448293248445
ENSMUSG00000003154	Foxj2	60611	protein_coding	forkhead box J2 [Source:MGI Symbol;Acc:MGI:1926805]	22.011	21.044	23.543	19.093	19.852	22.649	22.815	25.039	27.412	1180.87779893436	0.0762180520577424	0.130839579975565	0.582530546734991	0.560209372121123	0.903940012928404
ENSMUSG00000003161	Sri	109552	protein_coding	sorcin [Source:MGI Symbol;Acc:MGI:98419]	246.635	218.022	247.354	267.844	214.704	198.209	223.645	224.371	217.085	2281.82973012612	-0.245351659354215	0.0706578906835586	-3.47238867422498	0.000515848908214628	0.0143368482289818
ENSMUSG00000003166	Dgcr2	13356	protein_coding	DiGeorge syndrome critical region gene 2 [Source:MGI Symbol;Acc:MGI:892866]	67.162	57.792	57.051	52.766	54.962	58.763	53.526	55.991	54.967	2699.55095609122	-0.134577753528734	0.0828526036119715	-1.62430325254484	0.104311103429132	0.521209824700067
ENSMUSG00000003184	Irf3	54131	protein_coding	interferon regulatory factor 3 [Source:MGI Symbol;Acc:MGI:1859179]	223.456	187.937	203.632	176.53	206.304	203.375	205.45	202.765	209.618	2330.36834330788	-0.00210843594459745	0.0958726383444525	-0.0219920509230405	0.982454296450323	0.999293670935624
ENSMUSG00000003190	Bcl2l12	75736	protein_coding	BCL2-like 12 (proline rich) [Source:MGI Symbol;Acc:MGI:1922986]	40.579	32.356	34.083	37.265	36.919	36.403	34.632	39.134	45.995	425.885185924484	0.0397220033752907	0.104380742914701	0.380549153666698	0.70353781667462	0.945579731948988
ENSMUSG00000003198	Zfp959	224893	protein_coding	zinc finger protein 959 [Source:MGI Symbol;Acc:MGI:2385058]	19.551	23.033	19.729	17.505	21.97	23.919	26.226	25.537	20.423	324.013548656515	0.181409386879201	0.12763682003914	1.42129353288159	0.155231442827005	0.613830705361632
ENSMUSG00000003199	Mpnd	68047	protein_coding	MPN domain containing [Source:MGI Symbol;Acc:MGI:1915297]	70.509	61.295	62.032	71.429	60.29	62.571	60.166	59.963	72.56	979.522046251188	-0.131192965938687	0.113224984355733	-1.15869272745053	0.2465814562895	0.73103848152287
ENSMUSG00000003200	Sh3gl1	20405	protein_coding	SH3-domain GRB2-like 1 [Source:MGI Symbol;Acc:MGI:700010]	136.83	112.77	133.296	154.845	99.609	113.359	119.457	136.493	156.751	2751.34973133693	-0.167625182578309	0.121945906859495	-1.37458637928246	0.169259713739618	0.632508485244253
ENSMUSG00000003206	Ebi3	50498	protein_coding	Epstein-Barr virus induced gene 3 [Source:MGI Symbol;Acc:MGI:1354171]	0	0	0	0	0	0	0.046	0	0	0.046735939924946	0.421589668448879	4.64130360643944	0.0908343224657739	0.927624237388432	NA
ENSMUSG00000003208	Yju2	72886	protein_coding	YJU2 splicing factor [Source:MGI Symbol;Acc:MGI:1920136]	20.411	16.92	19.212	24.172	18.426	23.194	20.843	24.522	28.006	533.58691453892	0.124307054139888	0.135404009245793	0.91804559430909	0.358594996189331	0.810600723769231
ENSMUSG00000003226	Ranbp2	19386	protein_coding	RAN binding protein 2 [Source:MGI Symbol;Acc:MGI:894323]	42.98	41.731	47.513	33.22	46.463	46.875	55.696	51.433	35.118	6103.92225689786	0.129852401864073	0.117661254603534	1.10361224943265	0.269761375233768	0.752853104880165
ENSMUSG00000003228	Grk5	14773	protein_coding	G protein-coupled receptor kinase 5 [Source:MGI Symbol;Acc:MGI:109161]	1.252	1.347	1.497	0.781	1.417	1.643	1.295	1.777	1.384	119.116827266189	0.245651494220533	0.408919836254449	0.600732643519101	0.54801807315495	0.90096527973378
ENSMUSG00000003233	Dvl3	13544	protein_coding	dishevelled segment polarity protein 3 [Source:MGI Symbol;Acc:MGI:108100]	21.542	19.988	21.455	17.431	22.288	23.623	21.726	23.341	25.58	758.248574596392	0.156769670534079	0.0826750024227407	1.89621609845829	0.0579314753060757	0.396400490265765
ENSMUSG00000003234	Abcf3	27406	protein_coding	ATP-binding cassette, sub-family F (GCN20), member 3 [Source:MGI Symbol;Acc:MGI:1351656]	51.999	44.96	52.911	50.413	64	62.406	55.362	56.306	57.84	1409.51540081768	0.185042131584658	0.0862517798031454	2.14537174777129	0.0319231361175126	0.274625266738846
ENSMUSG00000003235	Eif2b5	224045	protein_coding	eukaryotic translation initiation factor 2B, subunit 5 epsilon [Source:MGI Symbol;Acc:MGI:2446176]	41.345	41.228	35.966	37.901	36.908	34.729	36.36	39.836	36.027	1454.0922562323	-0.150773094595906	0.0686988080222573	-2.19469738902977	0.0281853121563499	0.255457353036123
ENSMUSG00000003269	Cyth2	19158	protein_coding	cytohesin 2 [Source:MGI Symbol;Acc:MGI:1334255]	91.037	73.998	91.618	102.818	72.557	78.664	90.693	90.75	99.71	1402.74330982011	-0.118475293751991	0.104159369364103	-1.13744250253517	0.255353348009991	0.740254722200488
ENSMUSG00000003271	Sult2b1	54200	protein_coding	sulfotransferase family, cytosolic, 2B, member 1 [Source:MGI Symbol;Acc:MGI:1926342]	0.42	0.376	0.745	0.799	1.19	0.774	0.966	1.799	0.72	73.0957248806138	0.755913199400241	0.536435425275677	1.40914108909152	0.15879345315393	0.617903889136645
ENSMUSG00000003273	Car11	12348	protein_coding	carbonic anhydrase 11 [Source:MGI Symbol;Acc:MGI:1336193]	0.185	0.612	0.412	0.475	0.425	0.246	0.325	0.12	0.469	2.85959030475939	-0.455087641761779	1.06740433305838	-0.426349816716443	0.669852962792747	NA
ENSMUSG00000003279	Dlgap1	224997	protein_coding	DLG associated protein 1 [Source:MGI Symbol;Acc:MGI:1346065]	0.463	0.492	0.395	0.221	0.528	0.388	0.423	0.376	0.358	17.5390171374068	0.0380772290031091	0.501752545081422	0.0758884621042232	0.939507836295446	0.992517320080764
ENSMUSG00000003282	Plag1	56711	protein_coding	pleiomorphic adenoma gene 1 [Source:MGI Symbol;Acc:MGI:1891916]	0.58	0.799	0.19	0.165	0.382	1.159	0.828	0.318	0.416	23.6610633694187	0.510304177902095	0.544474053822893	0.937242416455142	0.348633875768224	0.802991380108324
ENSMUSG00000003283	Hck	15162	protein_coding	hemopoietic cell kinase [Source:MGI Symbol;Acc:MGI:96052]	0.053	0.024	0.106	0	0.101	0.161	0.066	0.029	0.037	1.24001241303326	0.77766095943408	1.50200830055019	0.517747444637439	0.604634490972591	NA
ENSMUSG00000003299	Mrpl4	66163	protein_coding	mitochondrial ribosomal protein L4 [Source:MGI Symbol;Acc:MGI:2137210]	47.061	42.561	42.199	50.15	35.78	39.696	37.465	38.832	48.744	660.707724374551	-0.242967480533031	0.119541914147599	-2.03248778694508	0.042104298937749	0.328257164028601
ENSMUSG00000003308	Keap1	50868	protein_coding	kelch-like ECH-associated protein 1 [Source:MGI Symbol;Acc:MGI:1858732]	51.557	45.161	47.753	51.387	42.588	47.452	45.863	51.19	57.526	1633.58719082647	-0.0631904579388254	0.113589278843692	-0.556306533346166	0.578001321622007	0.911507828784152
ENSMUSG00000003309	Ap1m2	11768	protein_coding	adaptor protein complex AP-1, mu 2 subunit [Source:MGI Symbol;Acc:MGI:1336974]	4.195	5.003	4.715	4.31	7.058	3.564	3.809	4.817	2.869	42.5293548637345	-0.109026512571462	0.308275231849661	-0.353666144105381	0.72358909789055	0.950096745997298
ENSMUSG00000003316	Glg1	NA	protein_coding	golgi apparatus protein 1 [Source:MGI Symbol;Acc:MGI:104967]	58.382	52.448	61.412	49.689	53.092	58.715	60.254	61.926	61.049	4459.29876426606	0.0299208798228229	0.06923910612417	0.432138447442754	0.665640792515427	0.934351964110096
ENSMUSG00000003341	Atp8b3	67331	protein_coding	ATPase, class I, type 8B, member 3 [Source:MGI Symbol;Acc:MGI:1914581]	0	0	0	0.126	0	0	0	0	0.125	0.890106880783978	0.0434844410138314	2.80821745754143	0.0154847128725928	0.9876454803927	NA
ENSMUSG00000003344	Btbd2	208198	protein_coding	BTB (POZ) domain containing 2 [Source:MGI Symbol;Acc:MGI:1933831]	35.088	31.953	33.985	38.3	33.684	39.955	33.173	35.93	47.62	721.174878813632	0.0678786953589592	0.131999295006484	0.514235287056835	0.607087499568157	0.922492533422695
ENSMUSG00000003345	Csnk1g2	103236	protein_coding	casein kinase 1, gamma 2 [Source:MGI Symbol;Acc:MGI:1920014]	219.329	167.559	184.714	211.895	179.106	227.426	211.111	211.976	252.505	4756.10755918437	0.0833788852038256	0.106396254299741	0.783663727192216	0.433237451703932	0.849050250286744
ENSMUSG00000003346	Abhd17a	216169	protein_coding	abhydrolase domain containing 17A [Source:MGI Symbol;Acc:MGI:106388]	90.022	72.924	70.483	85.724	65.499	71.836	71.035	76.607	93.17	1184.06114852759	-0.139169623958238	0.125276071976529	-1.11090347711662	0.266609898653855	0.749523015082695
ENSMUSG00000003348	Mob3a	208228	protein_coding	MOB kinase activator 3A [Source:MGI Symbol;Acc:MGI:3050117]	197.437	167.426	186.707	155.009	167.451	175.572	196.405	213.776	181.74	4056.36780254421	0.0216202021940217	0.10873379584268	0.198836084277813	0.842390968352674	0.977243251701111
ENSMUSG00000003352	Cacnb3	12297	protein_coding	calcium channel, voltage-dependent, beta 3 subunit [Source:MGI Symbol;Acc:MGI:103307]	2.54	2.032	1.647	1.797	1.901	3.101	3.661	2.775	4.643	202.41834528384	0.627929969788074	0.243353945388179	2.58031555143456	0.00987100719431263	0.125699043442295
ENSMUSG00000003355	Fkbp11	66120	protein_coding	FK506 binding protein 11 [Source:MGI Symbol;Acc:MGI:1913370]	1.462	1.03	0.817	1.176	1.022	1.076	1.483	1.329	1.675	27.2444335698327	0.170082246044778	0.469833583199253	0.36200529746433	0.71734807174797	0.949304136850123
ENSMUSG00000003360	Ddx23	74351	protein_coding	DEAD box helicase 23 [Source:MGI Symbol;Acc:MGI:1921601]	89.811	73.016	94.312	96.074	85.793	104.957	92.616	103.966	116.328	3654.85784934281	0.129683255718885	0.10505598336523	1.23442046387817	0.217046267438826	0.697823303533614
ENSMUSG00000003363	Pld3	18807	protein_coding	phospholipase D family, member 3 [Source:MGI Symbol;Acc:MGI:1333782]	109.047	90.907	105.743	113.68	76.581	86.607	92.361	94.125	116.577	3387.10901369655	-0.231047182735471	0.131917881408555	-1.75144703863087	0.0798689364725697	0.463513776994331
ENSMUSG00000003378	Grik5	14809	protein_coding	glutamate receptor, ionotropic, kainate 5 (gamma 2) [Source:MGI Symbol;Acc:MGI:95818]	4.769	3.995	4.556	6.02	5.499	4.004	4.008	5.134	7.003	150.71971817853	0.0239734624411126	0.196126659689771	0.122234593089146	0.902713230537194	0.985756854574341
ENSMUSG00000003379	Cd79a	NA	protein_coding	CD79A antigen (immunoglobulin-associated alpha) [Source:MGI Symbol;Acc:MGI:101774]	0.7	0.785	0.814	0.84	0.626	0.626	0.408	0.445	0.613	9.30527506140908	-0.582876119376591	0.709715777904751	-0.821281050137253	0.411486199076145	0.839377749615885
ENSMUSG00000003380	Rabac1	14470	protein_coding	Rab acceptor 1 (prenylated) [Source:MGI Symbol;Acc:MGI:1201692]	326.395	233.109	286.939	317.748	236.635	269.937	306.712	339.759	354.386	1858.1422714063	-0.0123216929313775	0.139365540866896	-0.0884127658439302	0.92954861535391	0.990694259419167
ENSMUSG00000003382	Etv3	27049	protein_coding	ets variant 3 [Source:MGI Symbol;Acc:MGI:1350926]	59.078	51.916	58.299	51.244	48.426	59.624	56.564	60.281	58.894	3466.47895469451	-0.0181367675316769	0.136725335315467	-0.132651110270308	0.894469309404268	0.984734055623816
ENSMUSG00000003402	Prkcsh	19089	protein_coding	protein kinase C substrate 80K-H [Source:MGI Symbol;Acc:MGI:107877]	80.76	69.864	75.715	75.359	63.989	67.841	69.932	69.016	80.307	1991.90438347242	-0.162406256506881	0.0696294318695459	-2.33243690414072	0.0196777185859115	0.203993778368836
ENSMUSG00000003410	Elavl3	15571	protein_coding	ELAV like RNA binding protein 3 [Source:MGI Symbol;Acc:MGI:109157]	0.202	0.072	0.117	0.201	0.118	0.195	0.156	0.153	0.234	10.7663386701805	0.15582337613574	0.477338762758949	0.32644190728426	0.744090035107867	0.952011799095595
ENSMUSG00000003411	Rab3b	69908	protein_coding	RAB3B, member RAS oncogene family [Source:MGI Symbol;Acc:MGI:1917158]	0	0.058	0.05	0.359	0.228	0	0	0.35	0.328	2.58343966368466	0.621934418031671	1.50485848625196	0.413284321225896	0.679398315664389	NA
ENSMUSG00000003418	St8sia6	241230	protein_coding	ST8 alpha-N-acetyl-neuraminide alpha-2,8-sialyltransferase 6 [Source:MGI Symbol;Acc:MGI:2386797]	26.989	27.336	29.111	13.626	14.177	18.643	17.89	11.102	9.752	790.296621971841	-0.811692057434883	0.253463569771664	-3.20240126881392	0.00136287009100784	0.030116053481636
ENSMUSG00000003420	Fcgrt	14132	protein_coding	Fc fragment of IgG receptor and transporter [Source:MGI Symbol;Acc:MGI:103017]	15.881	12.702	15.346	12.106	8.12	7.229	10.085	8.808	8.844	96.0294313331268	-0.758801685580687	0.184792876619107	-4.10622800761266	4.0217251639111e-05	0.001811045006777
ENSMUSG00000003421	Nosip	66394	protein_coding	nitric oxide synthase interacting protein [Source:MGI Symbol;Acc:MGI:1913644]	101.253	71.481	78.109	95.685	77.409	78.662	84.701	98.991	109.418	925.894297241676	-0.00960987373775128	0.122679681708976	-0.0783330507862588	0.937563127500529	0.992172156021488
ENSMUSG00000003423	Pih1d1	68845	protein_coding	PIH1 domain containing 1 [Source:MGI Symbol;Acc:MGI:1916095]	62.206	52.156	50.053	57.931	49.664	54.848	58.322	53.356	63.881	484.107343973406	-0.0485699899739658	0.106900908101803	-0.45434590628278	0.649579879803145	0.932905310672267
ENSMUSG00000003429	Rps11	27207	protein_coding	ribosomal protein S11 [Source:MGI Symbol;Acc:MGI:1351329]	3128.531	3025.125	3366.131	4143.171	2887.026	3506.858	3439.455	3661.503	3642.335	15518.079658008	-0.0596671969099509	0.152453091744862	-0.391380694396196	0.695515860198898	0.943142924829273
ENSMUSG00000003435	Supt5	20924	protein_coding	suppressor of Ty 5, DSIF elongation factor subunit [Source:MGI Symbol;Acc:MGI:1202400]	118.047	98.395	113.615	116.121	108.535	125.114	126.629	134.114	139.239	5624.81749388297	0.122816365841488	0.0705970942149047	1.73968018382771	0.0819151907912305	0.46890140551602
ENSMUSG00000003436	Dll3	13389	protein_coding	delta like canonical Notch ligand 3 [Source:MGI Symbol;Acc:MGI:1096877]	0.263	0.239	0.1	0.173	0.296	0.315	0.426	0.295	0.332	5.45862276006662	0.721147944925474	0.714000074900274	1.01001102139408	0.312490009697799	0.78050282774829
ENSMUSG00000003437	Paf1	54624	protein_coding	Paf1, RNA polymerase II complex component [Source:MGI Symbol;Acc:MGI:1923988]	93.608	86.507	99.637	92.419	99.922	108.317	100.172	105.395	104.047	1490.08739369071	0.095696354083614	0.0840644324596998	1.13836912096552	0.254966382447685	0.740080005127659
ENSMUSG00000003438	Timm50	NA	protein_coding	translocase of inner mitochondrial membrane 50 [Source:MGI Symbol;Acc:MGI:1913775]	40.343	31.343	37.455	35.835	34.451	35.119	34.242	37.181	37.147	852.591815419754	-0.0824109544982079	0.10694936356178	-0.770560494739198	0.440967484838616	0.851225266541075
ENSMUSG00000003444	Med29	67224	protein_coding	mediator complex subunit 29 [Source:MGI Symbol;Acc:MGI:1914474]	12.96	10.193	11.11	13.036	11.691	12.52	10.339	9.96	13.841	221.117891747345	-0.0728957511648968	0.153295708894126	-0.475523755301215	0.634413705415079	0.928387522999932
ENSMUSG00000003452	Bicd1	12121	protein_coding	BICD cargo adaptor 1 [Source:MGI Symbol;Acc:MGI:1101760]	0.626	0.611	0.586	0.422	0.659	0.746	0.669	0.655	0.725	95.4377894470577	0.245047373417557	0.321325424048145	0.762614331385248	0.445693435064716	0.853609904784439
ENSMUSG00000003458	Ncstn	59287	protein_coding	nicastrin [Source:MGI Symbol;Acc:MGI:1891700]	68.371	61.083	66.856	52.931	70.564	64.738	70.865	67.303	66.673	1915.20327268013	0.0703647957476822	0.0961223884885449	0.732033367606838	0.464148201709206	0.86328541751126
ENSMUSG00000003464	Pex19	19298	protein_coding	peroxisomal biogenesis factor 19 [Source:MGI Symbol;Acc:MGI:1334458]	46.006	37.067	38.663	44.639	50.352	50.19	44.484	46.416	57.817	906.549572331301	0.203515030375776	0.140780296050396	1.44562155419052	0.148283377714503	0.600910607766555
ENSMUSG00000003469	Phyhip	105653	protein_coding	phytanoyl-CoA hydroxylase interacting protein [Source:MGI Symbol;Acc:MGI:1860417]	0	0	0.015	0	0.029	0	0.016	0	0	0.643120371505713	0.534629313858824	2.95601004014708	0.180861805811804	0.856476048928904	NA
ENSMUSG00000003477	Inmt	21743	protein_coding	indolethylamine N-methyltransferase [Source:MGI Symbol;Acc:MGI:102963]	0	0.112	0	0	0	0	0	0	0	0.0620040262475695	-1.72510883402752	4.63075520041122	-0.372532936717175	0.709496093873328	NA
ENSMUSG00000003484	Cyp4f18	72054	protein_coding	cytochrome P450, family 4, subfamily f, polypeptide 18 [Source:MGI Symbol;Acc:MGI:1919304]	0.034	0.031	0	0	0	0.023	0	0	0	0.11915914284124	-1.16979584779602	4.63032937412764	-0.25263771824362	0.800548180325139	NA
ENSMUSG00000003500	Impdh1	23917	protein_coding	inosine monophosphate dehydrogenase 1 [Source:MGI Symbol;Acc:MGI:96567]	149.054	122.898	133.344	145.136	141.484	153.694	159.272	179.102	174.906	4292.25500971838	0.170159855540225	0.0902260083288633	1.88592910948706	0.0593045082209792	0.4019079708223
ENSMUSG00000003518	Dusp3	72349	protein_coding	dual specificity phosphatase 3 (vaccinia virus phosphatase VH1-related) [Source:MGI Symbol;Acc:MGI:1919599]	0.194	0.142	0.126	0.14	0.388	0.291	0.237	0.224	0.218	16.4498590505861	0.840114889006709	0.446081036857495	1.883323476212	0.0596565438051421	0.402823472493151
ENSMUSG00000003526	Prodh	19125	protein_coding	proline dehydrogenase [Source:MGI Symbol;Acc:MGI:97770]	5.911	2.779	3.186	3.637	2.553	2.081	3.015	2.944	2.737	93.212117181073	-0.591934202357376	0.307370225386767	-1.92580202461881	0.0541290985758464	0.380795689347457
ENSMUSG00000003527	Ess2	27886	protein_coding	ess-2 splicing factor [Source:MGI Symbol;Acc:MGI:107854]	28.102	20.839	25.105	25.774	27.641	28.468	25.985	23.617	31.939	795.274868391325	0.0871464688707057	0.132682012263578	0.656806958109634	0.511305049611544	0.883748587384041
ENSMUSG00000003528	Slc25a1	13358	protein_coding	solute carrier family 25 (mitochondrial carrier, citrate transporter), member 1 [Source:MGI Symbol;Acc:MGI:1345283]	18.88	17.18	16.953	18.843	18.094	15.459	17.439	17.486	16.952	477.659215226211	-0.133958587899683	0.126392302431735	-1.05986349898195	0.289206703493289	0.770123150529703
ENSMUSG00000003531	Dgcr6	13353	protein_coding	DiGeorge syndrome critical region gene 6 [Source:MGI Symbol;Acc:MGI:1202877]	15.63	9.612	12.863	16.049	7.988	10.538	9.327	10.742	13.773	253.725963120892	-0.430544092371828	0.195708989678853	-2.19991985589587	0.0278125816872302	0.253689842546461
ENSMUSG00000003534	Ddr1	12305	protein_coding	discoidin domain receptor family, member 1 [Source:MGI Symbol;Acc:MGI:99216]	15.436	12.822	12.773	10.341	4.096	4.676	7.502	3.783	7.286	267.044594215991	-1.28804999547665	0.22513324409572	-5.72127852841229	1.05725409674963e-08	1.25769185259174e-06
ENSMUSG00000003541	Ier3	15937	protein_coding	immediate early response 3 [Source:MGI Symbol;Acc:MGI:104814]	0	0.156	0.271	0	0.13	0.075	0	0.188	0.076	1.86957359198622	-0.271525880475767	1.39152034913737	-0.195128932641259	0.845292012930617	NA
ENSMUSG00000003545	Fosb	14282	protein_coding	FBJ osteosarcoma oncogene B [Source:MGI Symbol;Acc:MGI:95575]	0.421	0.289	0.568	1.737	0.159	0.1	0.182	0.621	1.175	93.3814629509898	-0.841283760792009	0.806301902278893	-1.04338555870232	0.296769759213503	0.77218655382318
ENSMUSG00000003546	Klc4	74764	protein_coding	kinesin light chain 4 [Source:MGI Symbol;Acc:MGI:1922014]	19.91	17.111	19.876	20.75	15.439	17.996	17.641	19.473	22.418	471.516629253154	-0.124138246243923	0.128804075764566	-0.963775761807635	0.335158361129907	0.792215947325072
ENSMUSG00000003549	Ercc1	13870	protein_coding	excision repair cross-complementing rodent repair deficiency, complementation group 1 [Source:MGI Symbol;Acc:MGI:95412]	29.143	28.65	27.663	28.634	22.466	31.452	28.983	33.131	35.519	361.719894667378	0.0225990921701819	0.119566124377716	0.189009155292097	0.850085641240348	0.979076735950249
ENSMUSG00000003555	Cyp17a1	13074	protein_coding	cytochrome P450, family 17, subfamily a, polypeptide 1 [Source:MGI Symbol;Acc:MGI:88586]	0	0	0.025	0	0	0	0	0	0	0.0902091178202753	-0.527458704646278	4.63676989904333	-0.113755635093107	0.909431508287211	NA
ENSMUSG00000003559	As3mt	57344	protein_coding	arsenite methyltransferase [Source:MGI Symbol;Acc:MGI:1929882]	7.943	10.573	11.933	12.53	11.513	10.503	15.849	11.797	10.556	245.989940221897	0.0983191502000963	0.195134354543092	0.503853616295864	0.614364247267345	0.923707438676366
ENSMUSG00000003573	Homer3	26558	protein_coding	homer scaffolding protein 3 [Source:MGI Symbol;Acc:MGI:1347359]	11.163	8.798	10.833	10.41	7.636	10.071	9.252	9.651	9.388	337.737298919162	-0.222848729367488	0.117667649904732	-1.89388272433344	0.0582405780482801	0.397664951651738
ENSMUSG00000003575	Crtc1	382056	protein_coding	CREB regulated transcription coactivator 1 [Source:MGI Symbol;Acc:MGI:2142523]	18.723	12.888	16.453	15.684	14.903	15.324	14.624	18.168	18.331	1277.46736853085	-0.0288583315692348	0.136864483339777	-0.210853326334428	0.833001725444281	0.975319851600813
ENSMUSG00000003581	Rnf215	71673	protein_coding	ring finger protein 215 [Source:MGI Symbol;Acc:MGI:1918923]	28.238	22.661	27.257	30.485	27.712	25.422	23.928	23.494	27.988	375.652587306193	-0.13603297546617	0.110025348013741	-1.23637850660724	0.216317901610794	0.697029269184169
ENSMUSG00000003585	Sec14l2	67815	protein_coding	SEC14-like lipid binding 2 [Source:MGI Symbol;Acc:MGI:1915065]	0.461	0.455	0.433	0.952	0.247	0.684	0.658	0.628	0.206	4.94537232673739	-0.367935508423987	0.705850688898013	-0.521265352872879	0.602181933409494	0.921823978973461
ENSMUSG00000003604	Aven	NA	protein_coding	apoptosis, caspase activation inhibitor [Source:MGI Symbol;Acc:MGI:1921518]	17.47	20.218	18.451	19.506	8.939	12.302	11.764	10.503	9.915	278.255203806172	-0.886807489833157	0.155717366883514	-5.69498128295827	1.23385456136841e-08	1.44371097242082e-06
ENSMUSG00000003617	Cp	12870	protein_coding	ceruloplasmin [Source:MGI Symbol;Acc:MGI:88476]	0.071	0.032	0.141	0.186	0.121	0.102	0.089	0.115	0.114	1.7636476323292	-0.0727425538966683	1.09503339999477	-0.0664295298180088	0.947035860725124	NA
ENSMUSG00000003623	Crot	74114	protein_coding	carnitine O-octanoyltransferase [Source:MGI Symbol;Acc:MGI:1921364]	36.023	34.723	35.126	28.732	32.079	30.992	37.51	28.757	24.089	1082.21667853053	-0.189605876782969	0.131027637481538	-1.44706781277106	0.147877931801071	0.600556892307336
ENSMUSG00000003644	Rps6ka1	20111	protein_coding	ribosomal protein S6 kinase polypeptide 1 [Source:MGI Symbol;Acc:MGI:104558]	184.995	166.39	171.314	184.825	129.013	133.007	139.811	133.337	148.048	3486.77711915001	-0.432896941310065	0.173796182761028	-2.49083112432511	0.0127444679310663	0.151227996438879
ENSMUSG00000003657	Calb2	12308	protein_coding	calbindin 2 [Source:MGI Symbol;Acc:MGI:101914]	0	0	0	0	0	0.04	0	0	0	0.0223814588780188	0.426660818020151	4.64130360643944	0.091926935662686	0.926756090503443	NA
ENSMUSG00000003660	Snrnp200	NA	protein_coding	small nuclear ribonucleoprotein 200 (U5) [Source:MGI Symbol;Acc:MGI:2444401]	69.84	67.033	69.647	61.085	67.845	73.332	73.761	80.55	73.741	5995.87224307685	0.0816969645690946	0.0544886012011535	1.49934046329244	0.133785330278458	0.57872290597727
ENSMUSG00000003662	Ciao1	26371	protein_coding	cytosolic iron-sulfur protein assembly 1 [Source:MGI Symbol;Acc:MGI:1346998]	51.959	53.875	57.048	52.895	51.952	55.108	51.14	64.926	52.246	842.353097785201	-0.0337355628957045	0.115068521095841	-0.293178034917179	0.769386072398882	0.957790719760534
ENSMUSG00000003665	Has1	15116	protein_coding	hyaluronan synthase 1 [Source:MGI Symbol;Acc:MGI:106590]	0.015	0	0.047	0	0	0	0	0.016	0.01	0.32119153625951	-1.63443080817337	3.31837869379325	-0.492538965257473	0.622338383257496	NA
ENSMUSG00000003680	Taf6l	225895	protein_coding	TATA-box binding protein associated factor 6 like [Source:MGI Symbol;Acc:MGI:2444957]	10.486	8.742	9.979	10.667	8.11	7.939	8.318	8.781	9.716	226.709680762306	-0.278447362021348	0.115806489905592	-2.40441932268514	0.0161981811741514	0.178142554900625
ENSMUSG00000003721	Insig2	72999	protein_coding	insulin induced gene 2 [Source:MGI Symbol;Acc:MGI:1920249]	60.942	37.971	43.749	31.623	41.322	43.823	44.707	49.49	42.514	524.851327249279	-0.0265587013239803	0.185736592172029	-0.142991216827009	0.886297117867709	0.984044674074057
ENSMUSG00000003731	Kpna6	16650	protein_coding	karyopherin (importin) alpha 6 [Source:MGI Symbol;Acc:MGI:1100836]	22.946	20.74	23.384	15.742	22.276	23.579	20.135	24.298	22.76	1584.59394718736	0.0711746880207287	0.108896238719337	0.653600977019696	0.513368914613025	0.885751371436388
ENSMUSG00000003746	Man1a	17155	protein_coding	mannosidase 1, alpha [Source:MGI Symbol;Acc:MGI:104677]	65.027	55.758	61.073	59.155	62.386	61.145	64.599	59.314	58.645	2949.17825089159	-0.0348110394799524	0.111074550113013	-0.313402480086876	0.753974900231373	0.954758422851313
ENSMUSG00000003752	Itpkc	NA	protein_coding	inositol 1,4,5-trisphosphate 3-kinase C [Source:MGI Symbol;Acc:MGI:2442554]	9.591	8.433	8.732	8.441	7.044	7.526	8.064	9.728	10.568	474.476532854327	-0.0986781037658506	0.182416707590967	-0.540948825735397	0.588542855745201	0.916072839030959
ENSMUSG00000003762	Coq8b	76889	protein_coding	coenzyme Q8B [Source:MGI Symbol;Acc:MGI:1924139]	17.205	15.37	16.812	17.813	14.727	15.527	15.462	16.615	19.446	340.81461861792	-0.099508059794592	0.162942885228315	-0.610692879625653	0.541402920778079	0.898703485463045
ENSMUSG00000003778	Brd8	78656	protein_coding	bromodomain containing 8 [Source:MGI Symbol;Acc:MGI:1925906]	39.241	38.885	46.257	44.611	49.294	51.334	51.773	52.198	50.155	2574.11279023403	0.20971025637562	0.105130805498689	1.99475553697946	0.0460695489232147	0.344857268421023
ENSMUSG00000003779	Kif20a	19348	protein_coding	kinesin family member 20A [Source:MGI Symbol;Acc:MGI:1201682]	1.009	1.337	1.282	1.427	0.721	0.844	1.495	1.791	1.636	747.518511009145	-0.0452197523463854	0.311353908902993	-0.145235858787546	0.884524654856056	0.983871183290778
ENSMUSG00000003808	Farsa	66590	protein_coding	phenylalanyl-tRNA synthetase, alpha subunit [Source:MGI Symbol;Acc:MGI:1913840]	59.469	51.781	54.968	59.671	52.418	55.695	52.65	56.629	59.816	1579.52999029895	-0.0868615400471757	0.0798126270748778	-1.08831826780598	0.276454628720612	0.760268227996909
ENSMUSG00000003809	Gcdh	270076	protein_coding	glutaryl-Coenzyme A dehydrogenase [Source:MGI Symbol;Acc:MGI:104541]	25.69	24.825	24.613	23.187	26.256	24.973	24.225	25.362	30.298	415.164717249403	0.0351144010914881	0.138053356073141	0.254353838909099	0.799222209626286	0.966186264408963
ENSMUSG00000003810	Mast2	17776	protein_coding	microtubule associated serine/threonine kinase 2 [Source:MGI Symbol;Acc:MGI:894676]	12.079	12.657	15.508	11.22	11.972	13.797	13.778	12.508	13.725	1158.83091369743	-0.0246977224999907	0.129608860072232	-0.190555819148679	0.848873607027408	0.979033605525418
ENSMUSG00000003812	Dnase2a	13423	protein_coding	deoxyribonuclease II alpha [Source:MGI Symbol;Acc:MGI:1329019]	11.222	10.075	9.375	11.603	8.947	12.008	13.877	11.251	9.308	131.564049822163	0.00415808575023889	0.27211228760208	0.015280771724353	0.987808182634757	1
ENSMUSG00000003813	Rad23a	19358	protein_coding	RAD23 homolog A, nucleotide excision repair protein [Source:MGI Symbol;Acc:MGI:105126]	70.562	62.386	60.896	75.033	61.173	69.13	68.215	77.231	74.882	1536.39448167496	-0.00306654190207801	0.100936193558517	-0.0303809941109005	0.975763202361184	0.998733987227974
ENSMUSG00000003814	Calr	12317	protein_coding	calreticulin [Source:MGI Symbol;Acc:MGI:88252]	244.47	337.639	255.234	249.439	311.942	321.119	215.762	252.958	249.297	7594.79108628617	-0.0673357315588094	0.216770076282459	-0.310632042547555	0.756080365003588	0.954970910775869
ENSMUSG00000003824	Syce2	71846	protein_coding	synaptonemal complex central element protein 2 [Source:MGI Symbol;Acc:MGI:1919096]	1.982	2.004	1.816	2.377	1.101	1.005	2.341	1.228	1.413	82.699463134014	-0.609099498117027	0.371862819653166	-1.63796826659124	0.101428313698551	0.51489035294446
ENSMUSG00000003847	Nfat5	54446	protein_coding	nuclear factor of activated T cells 5 [Source:MGI Symbol;Acc:MGI:1859333]	22.565	23.626	24.717	19.856	27.863	28.228	28.109	28.749	25.451	3812.63267953533	0.227917155464167	0.0931000902396874	2.44808737432361	0.0143616823598803	0.164404984512664
ENSMUSG00000003848	Nob1	67619	protein_coding	NIN1/RPN12 binding protein 1 homolog [Source:MGI Symbol;Acc:MGI:1914869]	55.561	48.438	52.829	51.868	47.743	47.202	52.509	59.698	57.971	1312.56170571792	-0.0390343335949602	0.135431907648486	-0.288221101457671	0.77317749720224	0.959665139775843
ENSMUSG00000003849	Nqo1	18104	protein_coding	NAD(P)H dehydrogenase, quinone 1 [Source:MGI Symbol;Acc:MGI:103187]	0.494	0.414	0.512	0.429	0.405	0.479	0.566	0.779	0.723	13.6965030307275	0.284702082027518	0.646668504553252	0.440259700330084	0.659749024972422	0.932905310672267
ENSMUSG00000003863	Ppfia3	76787	protein_coding	protein tyrosine phosphatase, receptor type, f polypeptide (PTPRF), interacting protein (liprin), alpha 3 [Source:MGI Symbol;Acc:MGI:1924037]	0.032	0.05	0.125	0.049	0.11	0.142	0.128	0.109	0.051	6.36477751554971	0.698887282281155	0.637740796585953	1.09587984024629	0.27313136250964	0.756379070542558
ENSMUSG00000003865	Gys1	14936	protein_coding	glycogen synthase 1, muscle [Source:MGI Symbol;Acc:MGI:101805]	7.833	8.018	7.728	8.26	8.518	7.87	8.355	8.503	8.222	312.573832011144	-0.00290782199269673	0.128894416041994	-0.0225597204439745	0.982001474072596	0.999293670935624
ENSMUSG00000003868	Ruvbl2	20174	protein_coding	RuvB-like protein 2 [Source:MGI Symbol;Acc:MGI:1342299]	54.487	48.092	54.202	53.168	48.557	49.782	47.95	53.952	55.503	1415.7575021617	-0.097557967440799	0.0941978662108521	-1.0356706724378	0.300355808930705	0.773716388752994
ENSMUSG00000003872	Lin7b	22342	protein_coding	lin-7 homolog B, crumbs cell polarity complex component [Source:MGI Symbol;Acc:MGI:1330858]	1.043	0	1.039	1.997	0.912	0.234	1.327	0.522	1.63	13.3350476941394	-0.237695247296155	0.773605656337026	-0.307256346110016	0.758648260306658	0.955505903994842
ENSMUSG00000003873	Bax	12028	protein_coding	BCL2-associated X protein [Source:MGI Symbol;Acc:MGI:99702]	151.839	103.744	121.532	147.224	102.345	114.679	114.367	132.197	150.886	1215.01326819073	-0.154699220665137	0.146840702749635	-1.05351729982456	0.292103969739627	0.770210600638987
ENSMUSG00000003882	Il7r	16197	protein_coding	interleukin 7 receptor [Source:MGI Symbol;Acc:MGI:96562]	30.977	40.383	47.239	35.295	27.626	19.351	15.809	16.636	16.966	653.996979749969	-1.04844712446805	0.472140315880301	-2.22062613423136	0.0263762941962014	0.245290944397899
ENSMUSG00000003923	Tfam	21780	protein_coding	transcription factor A, mitochondrial [Source:MGI Symbol;Acc:MGI:107810]	75.297	72.118	91.512	72.276	88.718	86.014	85.393	89.58	75.88	1250.20669599058	0.0724344601636459	0.14050004021857	0.51554761159472	0.606170408028484	0.922490766086364
ENSMUSG00000003929	Zfp81	224694	protein_coding	zinc finger protein 81 [Source:MGI Symbol;Acc:MGI:1890752]	10.568	15.12	14.156	13.628	14.88	13.23	15.214	16.964	12.445	661.383633981444	0.0559521759181098	0.142557348569718	0.392488892922601	0.694697016526438	0.942999938761466
ENSMUSG00000003934	Efnb3	13643	protein_coding	ephrin B3 [Source:MGI Symbol;Acc:MGI:109196]	0.927	0.988	1.133	0.654	0.834	1.053	0.838	1.216	0.956	54.7563338498963	0.0214624528482101	0.304796219348716	0.0704157449658359	0.943862759684639	0.994009551428859
ENSMUSG00000003948	Mmd	67468	protein_coding	monocyte to macrophage differentiation-associated [Source:MGI Symbol;Acc:MGI:1914718]	17.075	16.391	17.937	16.064	17.645	17.624	19.446	22.815	17.469	952.493162544186	0.106842298522155	0.0873205018778395	1.22356486992741	0.22111641878501	0.701586325440324
ENSMUSG00000003949	Hlf	217082	protein_coding	hepatic leukemia factor [Source:MGI Symbol;Acc:MGI:96108]	0.02	0	0.035	0.019	0.033	0.015	0.066	0.047	0	7.99974308943878	0.550321141657489	0.992377596041614	0.554548131530382	0.579203775220545	0.911897834373715
ENSMUSG00000003955	Fam162a	NA	protein_coding	family with sequence similarity 162, member A [Source:MGI Symbol;Acc:MGI:1917436]	55.039	61.916	58.314	69.176	54.677	59.769	57.259	57.382	53.167	397.169870110885	-0.177894069584331	0.147243296181638	-1.2081641351256	0.226984134149917	0.708578272686574
ENSMUSG00000003970	Rpl8	26961	protein_coding	ribosomal protein L8 [Source:MGI Symbol;Acc:MGI:1350927]	3210.324	3145.685	3167.726	3442.059	2586.833	2924.164	2980.369	3170.173	3200.799	22325.4818710259	-0.18839509344226	0.124072865802424	-1.51842300267541	0.128907796472413	0.572084506654616
ENSMUSG00000003974	Grm3	108069	protein_coding	glutamate receptor, metabotropic 3 [Source:MGI Symbol;Acc:MGI:1351340]	0	0	0	0	0	0	0	0	0	0.149069734589319	0	4.64130360643944	0	1	NA
ENSMUSG00000003992	Ssbp2	66970	protein_coding	single-stranded DNA binding protein 2 [Source:MGI Symbol;Acc:MGI:1914220]	49.519	40.611	52.878	56.999	65.371	64.859	83.494	79.333	72.369	1422.45951911902	0.485191671344097	0.177533181043758	2.73296331700667	0.00627673225389308	0.0924510700723397
ENSMUSG00000004018	Fancl	67030	protein_coding	Fanconi anemia, complementation group L [Source:MGI Symbol;Acc:MGI:1914280]	9.645	8.72	10.37	6.938	10.363	8.878	14.123	10.221	9.922	218.120250592447	0.207624879297497	0.194244874502909	1.06888215109319	0.285122775650263	0.767463708534573
ENSMUSG00000004031	Brinp2	240843	protein_coding	bone morphogenic protein/retinoic acid inducible neural-specific 2 [Source:MGI Symbol;Acc:MGI:2443333]	0.059	0.042	0.031	0.017	0.057	0.061	0.041	0.164	0.049	3.08924728227392	0.931906299213872	0.81461672803638	1.14398129468838	0.252631394489669	NA
ENSMUSG00000004035	Gstm7	68312	protein_coding	glutathione S-transferase, mu 7 [Source:MGI Symbol;Acc:MGI:1915562]	0.221	0.402	0.734	1.193	0.721	0.735	0.744	1.557	2.35	14.3721900103527	0.844931122899263	0.573955496135279	1.47211957824011	0.140988589450603	0.589172164639156
ENSMUSG00000004038	Gstm3	14864	protein_coding	glutathione S-transferase, mu 3 [Source:MGI Symbol;Acc:MGI:106026]	0	0	0	0	0	0	0	0	0	0.0598041542077119	0	4.64130360643925	0	1	NA
ENSMUSG00000004040	Stat3	20848	protein_coding	signal transducer and activator of transcription 3 [Source:MGI Symbol;Acc:MGI:103038]	91.053	77.819	83.169	83.177	78.51	89.438	81.375	81.863	94.642	3152.20439350511	-0.0354858854759714	0.0990372285511564	-0.358308547150445	0.720112422471328	0.949600352417205
ENSMUSG00000004043	Stat5a	20850	protein_coding	signal transducer and activator of transcription 5A [Source:MGI Symbol;Acc:MGI:103036]	38.551	35.084	38.067	35.859	38.259	41.661	39.701	42.75	50.896	3954.26267066731	0.149619167216209	0.0965192542383575	1.55014839678225	0.12110590220117	0.558393654367477
ENSMUSG00000004044	Cavin1	19285	protein_coding	caveolae associated 1 [Source:MGI Symbol;Acc:MGI:1277968]	0	0	0	0.011	0	0	0	0	0	0.894429160134307	-0.874496355148194	4.19465619456388	-0.208478672526608	0.834855233646394	NA
ENSMUSG00000004054	Map3k11	26403	protein_coding	mitogen-activated protein kinase kinase kinase 11 [Source:MGI Symbol;Acc:MGI:1346880]	72.857	63.566	76.151	63.459	53.319	68.829	69.847	78.004	76.513	2386.61889309263	-0.0555782246542076	0.107901730860536	-0.51508186394195	0.606495815439958	0.922492533422695
ENSMUSG00000004056	Akt2	11652	protein_coding	thymoma viral proto-oncogene 2 [Source:MGI Symbol;Acc:MGI:104874]	136.897	113.472	123.572	118.125	113.596	119.155	115.489	130.469	132.969	4749.94652787468	-0.0677223456688698	0.0923471607821438	-0.733345184576206	0.463347922817769	0.862604010987961
ENSMUSG00000004069	Dnaja3	83945	protein_coding	DnaJ heat shock protein family (Hsp40) member A3 [Source:MGI Symbol;Acc:MGI:1933786]	28.215	27.642	26.311	23.228	26.726	27.093	26.165	29.771	23.392	886.677448860517	-0.0448745242137508	0.125123533684839	-0.35864175900579	0.71986310304386	0.94955145037434
ENSMUSG00000004070	Hmox2	15369	protein_coding	heme oxygenase 2 [Source:MGI Symbol;Acc:MGI:109373]	69.588	56.026	59.102	51.189	49.926	56.414	63.359	52.05	43.325	1310.89413178802	-0.210520941377804	0.124198901970956	-1.69503061651088	0.0900696129368038	0.493047023457774
ENSMUSG00000004071	Cdip1	66626	protein_coding	cell death inducing Trp53 target 1 [Source:MGI Symbol;Acc:MGI:1913876]	29.91	27.302	30.729	27.286	30.891	28.207	31.113	31.72	31.032	1436.97870349714	0.0277491198924421	0.0775943278709918	0.357617891072886	0.720629287502976	0.949633351381995
ENSMUSG00000004085	Map3k20	65964	protein_coding	mitogen-activated protein kinase kinase kinase 20 [Source:MGI Symbol;Acc:MGI:2443258]	1.196	0.181	0.765	0.831	0.695	0.74	1.161	0.624	0.898	36.9866844205981	0.104642535799711	0.469997001515795	0.222645113611845	0.823811722015239	0.972349426643754
ENSMUSG00000004096	Cwc15	66070	protein_coding	CWC15 spliceosome-associated protein [Source:MGI Symbol;Acc:MGI:1913320]	87.268	90.957	99.494	99.946	86.084	91.462	93.097	101.546	93.442	1015.22572509903	-0.0835805781835695	0.0890707277538618	-0.938361909588706	0.348058453877293	0.802282323445561
ENSMUSG00000004098	Col5a3	53867	protein_coding	collagen, type V, alpha 3 [Source:MGI Symbol;Acc:MGI:1858212]	0	0	0	0	0	0	0.007	0	0	0.0264134208064504	0.426660818020152	4.64130360643944	0.0919269356626863	0.926756090503443	NA
ENSMUSG00000004099	Dnmt1	13433	protein_coding	DNA methyltransferase (cytosine-5) 1 [Source:MGI Symbol;Acc:MGI:94912]	59.085	48.393	56.506	45.952	54.693	65.735	61.796	58.967	58.714	5440.62098315494	0.13624841876575	0.088504433533073	1.53945303446111	0.123693735210068	0.56271965736426
ENSMUSG00000004100	Ppan	235036	protein_coding	peter pan homolog [Source:MGI Symbol;Acc:MGI:2178445]	58.788	52.448	50.535	52.769	47.42	49.497	47.446	52.549	60.142	2236.42019256136	-0.121978104772679	0.141794092080634	-0.860248145623119	0.389652270176139	0.82796757320101
ENSMUSG00000004105	Angptl2	26360	protein_coding	angiopoietin-like 2 [Source:MGI Symbol;Acc:MGI:1347002]	0.581	0.68	0.624	0.903	0.714	0.799	1.243	1.244	1.221	450.787557569321	0.498770508953289	0.22146030130657	2.25218924570519	0.0243103153402859	0.232099649819131
ENSMUSG00000004110	Cacna1e	12290	protein_coding	calcium channel, voltage-dependent, R type, alpha 1E subunit [Source:MGI Symbol;Acc:MGI:106217]	0.686	0.408	0.808	0.634	1.057	0.858	0.626	0.861	1.026	105.697606904023	0.434711666094639	0.377190160439694	1.15250001640523	0.249115663012986	0.734877671282062
ENSMUSG00000004113	Cacna1b	12287	protein_coding	calcium channel, voltage-dependent, N type, alpha 1B subunit [Source:MGI Symbol;Acc:MGI:88296]	0.005	0.026	0.02	0.012	0.148	0	0.05	0.081	0.076	18.1759505816708	2.1110948928966	1.08535097958552	1.94508037731978	0.0517653051981657	0.371331523469254
ENSMUSG00000004127	Trmt10a	108943	protein_coding	tRNA methyltransferase 10A [Source:MGI Symbol;Acc:MGI:1920421]	10.075	8.642	6.923	8.332	9.422	8.16	9.318	14.111	6.248	241.956212698454	0.0819895305804246	0.185057831370569	0.443048154045665	0.65773090472161	0.932905310672267
ENSMUSG00000004151	Etv1	14009	protein_coding	ets variant 1 [Source:MGI Symbol;Acc:MGI:99254]	0.367	0.217	0.267	0.228	0.288	0.129	0.293	0.25	0.437	16.0277554984013	-0.0219882070092954	0.521500756870184	-0.0421633271277665	0.966368497260227	0.997966006464284
ENSMUSG00000004187	Kifc2	16581	protein_coding	kinesin family member C2 [Source:MGI Symbol;Acc:MGI:109187]	11.383	7.649	8.566	8.671	9.75	9.868	9.748	8.99	12.71	238.646051765924	0.116445247058469	0.340137024077723	0.34234805039001	0.732088978737014	0.951089385827345
ENSMUSG00000004207	Psap	19156	protein_coding	prosaposin [Source:MGI Symbol;Acc:MGI:97783]	265.172	248.51	263.155	283.483	291.878	312.781	326.747	336.623	333.318	9480.03466392742	0.210558369331287	0.0573838461814234	3.66929690745355	0.000243218471677436	0.00792681206208997
ENSMUSG00000004221	Ikbkg	16151	protein_coding	inhibitor of kappaB kinase gamma [Source:MGI Symbol;Acc:MGI:1338074]	31.759	26.284	32.557	30.214	29.456	30.702	32.118	39.626	37.342	1213.32164803568	0.10215643831014	0.111703632037398	0.914531035803197	0.360437877619041	0.812835814061898
ENSMUSG00000004231	Pax2	NA	protein_coding	paired box 2 [Source:MGI Symbol;Acc:MGI:97486]	0	0	0	0	0	0	0	0	0.012	0.0226191052276482	0.426660818020152	4.64130360643944	0.0919269356626863	0.926756090503443	NA
ENSMUSG00000004233	Wars2	70560	protein_coding	tryptophanyl tRNA synthetase 2 (mitochondrial) [Source:MGI Symbol;Acc:MGI:1917810]	5.935	4.534	5.57	6.116	5.305	6.368	6.409	7.2	6.517	300.486366224372	0.137009912337116	0.232586453232751	0.589070904314486	0.555813710446995	0.902707701116531
ENSMUSG00000004263	Atn1	13498	protein_coding	atrophin 1 [Source:MGI Symbol;Acc:MGI:104725]	27.395	27.885	36.613	33.985	31.011	50.587	34.633	38.54	46.336	905.900011332009	0.2942852031252	0.273881997412744	1.07449633749278	0.282600285409768	0.764616958723358
ENSMUSG00000004264	Phb2	12034	protein_coding	prohibitin 2 [Source:MGI Symbol;Acc:MGI:102520]	183.171	153.732	156.226	177.553	132.745	145.699	147.891	151.065	151.524	3514.96117472133	-0.263138787543234	0.0975250178890987	-2.69816702666453	0.00697224486488955	0.0988369368880817
ENSMUSG00000004266	Ptpn6	15170	protein_coding	protein tyrosine phosphatase, non-receptor type 6 [Source:MGI Symbol;Acc:MGI:96055]	351.499	298.451	305.056	317.104	294.813	337.814	287.744	262.65	274.367	8155.16818469863	-0.18245275108478	0.122778278033899	-1.48603445174891	0.137270008519314	0.584736324542909
ENSMUSG00000004267	Eno2	13807	protein_coding	enolase 2, gamma neuronal [Source:MGI Symbol;Acc:MGI:95394]	1.785	0.914	1.501	1.186	2.067	1.46	1.682	1.322	3.068	124.479463161473	0.462458186781097	0.327949629290603	1.41015005194991	0.158495380702865	0.617871386564867
ENSMUSG00000004268	Emg1	14791	protein_coding	EMG1 N1-specific pseudouridine methyltransferase [Source:MGI Symbol;Acc:MGI:1315195]	259.777	238.405	240.475	265.761	234.94	247.487	248.238	261.905	255.658	3328.9501358927	-0.0701944582434008	0.0918221884500577	-0.764460741224652	0.444592723409692	0.853606069492046
ENSMUSG00000004270	Lpcat3	14792	protein_coding	lysophosphatidylcholine acyltransferase 3 [Source:MGI Symbol;Acc:MGI:1315211]	64.153	53.888	62.278	46.35	62.719	57.405	69.023	58.62	56.876	1250.41011069809	0.0497743703416325	0.121308933128349	0.41031084074385	0.681577940708193	0.939274372559983
ENSMUSG00000004285	Atp6v1f	66144	protein_coding	ATPase, H+ transporting, lysosomal V1 subunit F [Source:MGI Symbol;Acc:MGI:1913394]	163.8	140.335	164.528	193.89	126.8	160.092	156.75	185.314	164.196	1077.30832327258	-0.127889281565491	0.161604411584458	-0.791372465092967	0.428726672961278	0.846951737686444
ENSMUSG00000004296	Il12b	NA	protein_coding	interleukin 12b [Source:MGI Symbol;Acc:MGI:96540]	0	0.028	0	0	0.047	0	0	0	0	0.277720498730692	0.279380394369208	4.64130360643944	0.0601943802990156	0.952000821472405	NA
ENSMUSG00000004317	Clcn5	12728	protein_coding	chloride channel, voltage-sensitive 5 [Source:MGI Symbol;Acc:MGI:99486]	2.18	2.53	1.883	1.341	1.695	1.753	1.609	2.021	1.075	171.847057377804	-0.34458883872474	0.210010293636397	-1.64081880348849	0.100835033808343	0.513711672952925
ENSMUSG00000004319	Clcn3	12725	protein_coding	chloride channel, voltage-sensitive 3 [Source:MGI Symbol;Acc:MGI:103555]	23.965	23.731	24.441	18.963	23.825	23.831	25.327	29.109	22.546	1741.17961427257	0.069563720586327	0.101012709845381	0.688663047380941	0.491035335471637	0.877239419130256
ENSMUSG00000004328	Hif3a	53417	protein_coding	hypoxia inducible factor 3, alpha subunit [Source:MGI Symbol;Acc:MGI:1859778]	2.5	2.877	1.872	2.815	0.741	0.863	1.87	1.736	1.724	93.5106925046921	-0.938840030777544	0.368102450795743	-2.55048568339606	0.0107572942151403	0.133298936563479
ENSMUSG00000004341	Gpx6	75512	protein_coding	glutathione peroxidase 6 [Source:MGI Symbol;Acc:MGI:1922762]	0	0	0	0	0	0	0	0	0	0.118808809283432	0	4.64130360643944	0	1	NA
ENSMUSG00000004344	Gpx5	14780	protein_coding	glutathione peroxidase 5 [Source:MGI Symbol;Acc:MGI:104886]	0	0	0	0	0	0	0	0	0.047	0.0452382104552965	1.0037333092956	4.64130360643944	0.216261075423509	0.82878424842373	NA
ENSMUSG00000004347	Pde1c	18575	protein_coding	phosphodiesterase 1C [Source:MGI Symbol;Acc:MGI:108413]	0	0	0.037	0	0.148	0.056	0	0.014	0.076	2.56471557504545	2.58728489327223	1.58953107953229	1.62770324316875	0.103587825100897	NA
ENSMUSG00000004356	Utp20	70683	protein_coding	UTP20 small subunit processome component [Source:MGI Symbol;Acc:MGI:1917933]	21.546	19.993	19.479	17.115	17.572	17.412	19.679	20.062	17.413	1934.41496482862	-0.144614550214592	0.127732112441182	-1.13217066132202	0.257562692077104	0.74231928717962
ENSMUSG00000004359	Spic	20728	protein_coding	Spi-C transcription factor (Spi-1/PU.1 related) [Source:MGI Symbol;Acc:MGI:1341168]	0.057	0.124	0.105	0.025	0.351	0.136	0.239	0.035	0.039	1.76611682382836	1.1839903641502	1.11769355246658	1.05931573241817	0.289456012418191	NA
ENSMUSG00000004360	9330159F19Rik	212448	protein_coding	RIKEN cDNA 9330159F19 gene [Source:MGI Symbol;Acc:MGI:3036239]	0.235	0.137	0.127	0.13	0.13	0.144	0.172	0.231	0.126	13.7884731224977	-0.0516350399337323	0.460107202759854	-0.112223933083444	0.910645853178104	0.986377536544308
ENSMUSG00000004364	Cul3	26554	protein_coding	cullin 3 [Source:MGI Symbol;Acc:MGI:1347360]	110.497	118.43	117.077	100.403	118.729	114.91	130.023	147.537	98.995	3979.22616535664	0.0658950082520325	0.101961909728718	0.646270832189728	0.518103974093552	0.887597588499013
ENSMUSG00000004371	Il11	16156	protein_coding	interleukin 11 [Source:MGI Symbol;Acc:MGI:107613]	0.278	0.187	0.143	0.25	0.139	0.161	0.321	0.36	0.325	7.26490430742186	0.220832416375276	0.705129432436295	0.313179972664419	0.754143933137984	0.954778755008446
ENSMUSG00000004383	Large1	16795	protein_coding	LARGE xylosyl- and glucuronyltransferase 1 [Source:MGI Symbol;Acc:MGI:1342270]	0.371	0.341	0.357	0.415	0.445	0.323	0.357	0.319	0.329	23.751767227018	-0.12588557895174	0.334595110686503	-0.37623257163996	0.706744002618613	0.946104707748369
ENSMUSG00000004393	Ddx56	52513	protein_coding	DEAD box helicase 56 [Source:MGI Symbol;Acc:MGI:1277172]	44.355	39.526	39.86	40.194	43.958	37.83	39.175	48.253	48.62	1229.27135881938	0.0267051631442482	0.0935530362434694	0.285454798866695	0.775295729615896	0.960373701862801
ENSMUSG00000004394	Tmed4	103694	protein_coding	transmembrane p24 trafficking protein 4 [Source:MGI Symbol;Acc:MGI:1915070]	38.623	31.324	36.132	42.001	32.006	35.821	37.739	43.033	40.347	773.613503812979	-0.0352218831824629	0.0984702117413385	-0.357690742810463	0.720574761553488	0.949633351381995
ENSMUSG00000004415	Col26a1	140709	protein_coding	collagen, type XXVI, alpha 1 [Source:MGI Symbol;Acc:MGI:2155345]	9.774	5.109	9.603	8.426	9.227	8.52	9.995	15.437	8.293	50.6991745522036	0.24442975964746	0.27396656466774	0.89218828561762	0.372292020004326	0.820731355776595
ENSMUSG00000004446	Bid	12122	protein_coding	BH3 interacting domain death agonist [Source:MGI Symbol;Acc:MGI:108093]	7.928	8.131	7.218	6.51	9.895	10.572	11.003	11.68	10.761	360.93298044945	0.473458683181856	0.138786785385185	3.41141040098187	0.000646277375719333	0.0168967207662884
ENSMUSG00000004451	Ralb	64143	protein_coding	v-ral simian leukemia viral oncogene B [Source:MGI Symbol;Acc:MGI:1927244]	4.908	3.774	5.667	4.561	3.893	4.714	5.906	5.922	6.428	248.155299731995	0.122248772987737	0.160736700612409	0.760552957239805	0.446924127012846	0.853990321575393
ENSMUSG00000004455	Ppp1cc	19047	protein_coding	protein phosphatase 1 catalytic subunit gamma [Source:MGI Symbol;Acc:MGI:104872]	359.595	262.351	312.951	325.198	287.648	314.177	325.715	342.582	338.355	7830.9582045835	-0.0295803934356819	0.0742888383358988	-0.398180858636306	0.6904968745316	0.941769558522082
ENSMUSG00000004460	Dnajb11	67838	protein_coding	DnaJ heat shock protein family (Hsp40) member B11 [Source:MGI Symbol;Acc:MGI:1915088]	72.681	69.388	77.179	76.726	69.884	81.253	74.769	81.909	68.199	2013.84070387158	-0.0380371622002763	0.0946273996482076	-0.401967742341917	0.687707766446057	0.940867484973179
ENSMUSG00000004462	Tbccd1	70573	protein_coding	TBCC domain containing 1 [Source:MGI Symbol;Acc:MGI:1917823]	15.353	13.506	13.328	12.472	14.391	12.154	12.799	13.65	13.358	314.635403665842	-0.0990529412921603	0.107835656241013	-0.918554629748592	0.358328572265806	0.810600723769231
ENSMUSG00000004473	Clec11a	20256	protein_coding	C-type lectin domain family 11, member a [Source:MGI Symbol;Acc:MGI:1298219]	0.16	0.032	0	0.064	0.109	0.108	0.059	0.057	0.099	3.71746347940715	0.425869769561821	0.847633694862997	0.502421944930651	0.615370745609609	NA
ENSMUSG00000004500	Zfp324	243834	protein_coding	zinc finger protein 324 [Source:MGI Symbol;Acc:MGI:2444641]	4.391	4.15	3.819	3.774	4.115	4.378	4.356	3.87	3.729	226.235549022314	-0.0370070066335507	0.161181000512182	-0.229599062643576	0.818403335320807	0.970889022829263
ENSMUSG00000004508	Gab2	14389	protein_coding	growth factor receptor bound protein 2-associated protein 2 [Source:MGI Symbol;Acc:MGI:1333854]	0.041	0.022	0	0.006	0.025	0.033	0.045	0.034	0.029	7.88491749163722	0.90997051899473	0.956096716632225	0.951755720069858	0.341220883485478	0.796976357841879
ENSMUSG00000004530	Coro1c	23790	protein_coding	coronin, actin binding protein 1C [Source:MGI Symbol;Acc:MGI:1345964]	67.693	48.389	50.124	48.545	38.49	35.067	38.152	40.413	38.767	1927.1814385386	-0.549572204051839	0.122567354495576	-4.48383834597387	7.33122095694565e-06	0.000432451153555368
ENSMUSG00000004535	Tax1bp1	52440	protein_coding	Tax1 (human T cell leukemia virus type I) binding protein 1 [Source:MGI Symbol;Acc:MGI:1289308]	97.912	100.628	113.165	100.846	102.066	107.106	116.083	116.751	91.693	4342.10162816292	-0.0117026782027775	0.0824754324898583	-0.141892898884968	0.887164603433689	0.984044674074057
ENSMUSG00000004542	Psg19	26439	protein_coding	pregnancy specific glycoprotein 19 [Source:MGI Symbol;Acc:MGI:1347252]	0.053	0.028	0.066	0.097	0.027	0.141	0	0.311	0.1	4.47045404353862	0.802045966626997	1.02837859536987	0.779913127556426	0.435442010898061	0.849948879294781
ENSMUSG00000004552	Ctse	13034	protein_coding	cathepsin E [Source:MGI Symbol;Acc:MGI:107361]	33.492	27.958	292.434	145.386	151.258	147.467	154.245	167.4	33.604	1741.70411177702	0.0219896000540346	0.560640214706879	0.0392223024271127	0.96871315255023	0.99824598160543
ENSMUSG00000004558	Ndrg2	29811	protein_coding	N-myc downstream regulated gene 2 [Source:MGI Symbol;Acc:MGI:1352498]	40.182	37.578	43.239	34.165	29.829	35.558	35.74	33.301	26.696	351.741388189696	-0.325263921602875	0.177168194291346	-1.83590470571705	0.0663717516218198	0.424487793190626
ENSMUSG00000004561	Mettl17	52535	protein_coding	methyltransferase like 17 [Source:MGI Symbol;Acc:MGI:1098577]	63.29	46.199	53.684	49.961	56.848	52.933	55.238	52.8	58.603	730.851045182196	-0.00162142476570859	0.102237440949121	-0.0158594028827022	0.987346557732254	1
ENSMUSG00000004562	Arhgef40	268739	protein_coding	Rho guanine nucleotide exchange factor (GEF) 40 [Source:MGI Symbol;Acc:MGI:2685515]	5.115	2.035	2.285	1.84	3.742	1.312	1.469	2.306	2.596	34.5082943756463	-0.325849762173406	0.440518034084156	-0.739696759182294	0.459484015001922	0.861749597799665
ENSMUSG00000004565	Pnpla6	50767	protein_coding	patatin-like phospholipase domain containing 6 [Source:MGI Symbol;Acc:MGI:1354723]	24.527	25.291	22.575	24.378	28.462	27.403	22.131	22.018	28.432	550.263321579147	0.0293117985206637	0.205056262061181	0.142945151862361	0.886333498675297	0.984044674074057
ENSMUSG00000004567	Mcoln1	94178	protein_coding	mucolipin 1 [Source:MGI Symbol;Acc:MGI:1890498]	74.555	54.982	77.219	74.543	75.31	85.645	65.884	76.134	97.981	988.735851266434	0.133250737420875	0.137133026102105	0.97168961561207	0.331204984435684	0.789719145844216
ENSMUSG00000004568	Arhgef18	102098	protein_coding	rho/rac guanine nucleotide exchange factor (GEF) 18 [Source:MGI Symbol;Acc:MGI:2142567]	198.877	156.198	177.226	161.895	137.387	153.592	156.076	131.243	173.409	6891.7995377631	-0.263517227093974	0.114656779284277	-2.29831352963976	0.0215439509615365	0.215874883426557
ENSMUSG00000004591	Pkn2	109333	protein_coding	protein kinase N2 [Source:MGI Symbol;Acc:MGI:109211]	31.057	28.948	31.842	24.076	29.916	32.998	35.196	33.988	26.507	1852.83005498773	0.0718743137938594	0.105062824852008	0.684107950601003	0.493907001735272	0.878632540739596
ENSMUSG00000004609	Cd33	12489	protein_coding	CD33 antigen [Source:MGI Symbol;Acc:MGI:99440]	0.115	0.16	0.213	0.045	0.201	0.173	0.162	0.206	0.124	12.2776980962207	0.331601851944811	0.495815990235026	0.668800237337293	0.503622915321291	0.880740421127728
ENSMUSG00000004610	Etfb	110826	protein_coding	electron transferring flavoprotein, beta polypeptide [Source:MGI Symbol;Acc:MGI:106098]	61.405	51.089	62.092	77.181	47.205	55.073	51.052	65.882	48.112	407.221562645937	-0.301070774478452	0.22531043125328	-1.33624871606591	0.181467992779122	0.650940430065898
ENSMUSG00000004612	Nkg7	72310	protein_coding	natural killer cell group 7 sequence [Source:MGI Symbol;Acc:MGI:1931250]	4.722	5.506	3.901	5.298	0.927	1.428	0.537	1.087	1.216	42.5558984931906	-2.28569540344865	0.703922896090791	-3.24708205421669	0.00116594769767571	0.0267157357693752
ENSMUSG00000004626	Stxbp2	20911	protein_coding	syntaxin binding protein 2 [Source:MGI Symbol;Acc:MGI:107370]	232.99	213.059	202.446	203.898	233.565	228.773	201.631	201.393	216.402	2126.70557989102	-0.0348221916068895	0.104012688765786	-0.334787918859607	0.737785074504012	0.951867025010661
ENSMUSG00000004630	Pcp2	18545	protein_coding	Purkinje cell protein 2 (L7) [Source:MGI Symbol;Acc:MGI:97508]	0.036	0.133	0.116	0	0.084	0.244	0.122	0	0.1	2.69846968871105	0.614052065411834	1.08176973853576	0.567636571386247	0.570281769033657	NA
ENSMUSG00000004631	Sgce	20392	protein_coding	sarcoglycan, epsilon [Source:MGI Symbol;Acc:MGI:1329042]	0.04	0.063	0.196	0.045	0.097	0.059	0.081	0.055	0.149	6.30174584436145	0.0630492752266355	0.741159159656142	0.0850684693094625	0.932206957261294	0.990795609650722
ENSMUSG00000004633	Chn2	69993	protein_coding	chimerin 2 [Source:MGI Symbol;Acc:MGI:1917243]	3.133	4.643	4.329	2.855	2.826	2.814	2.328	2.135	1.818	73.8901197287301	-0.701108852233117	0.251000089169384	-2.79326136717021	0.005217951260991	0.0806562407474508
ENSMUSG00000004637	Wwox	80707	protein_coding	WW domain-containing oxidoreductase [Source:MGI Symbol;Acc:MGI:1931237]	6.605	5.045	5.744	6.598	3.17	3.767	6.499	4.767	5.992	134.003229772914	-0.377543368755848	0.207349168480899	-1.82080965900101	0.0686357955330979	0.429253197556805
ENSMUSG00000004642	Slbp	20492	protein_coding	stem-loop binding protein [Source:MGI Symbol;Acc:MGI:108402]	36.132	33.462	39.172	31.256	30.407	32.886	37.918	44.781	33.793	1415.8368490985	-0.0247547487930879	0.149876349344453	-0.165167812676003	0.868811899040439	0.981165552298796
ENSMUSG00000004651	Tyr	22173	protein_coding	tyrosinase [Source:MGI Symbol;Acc:MGI:98880]	0.009	0.032	0.043	0.006	0.078	0.012	0.044	0.01	0.024	2.23506862953807	0.475996406688946	1.02441150132582	0.464653516748787	0.642179601076483	NA
ENSMUSG00000004654	Ghrhr	14602	protein_coding	growth hormone releasing hormone receptor [Source:MGI Symbol;Acc:MGI:95710]	0	0	0.017	0	0	0	0	0	0	0.0258352272487615	-0.87175056082923	4.64130360643944	-0.187824506808765	0.851014224001313	NA
ENSMUSG00000004655	Aqp1	11826	protein_coding	aquaporin 1 [Source:MGI Symbol;Acc:MGI:103201]	0	0	0	0.015	0.016	0	0	0	0	0.0503955519604452	-0.290034018910987	4.64130360643944	-0.0624897751805308	0.950172804251215	NA
ENSMUSG00000004661	Arid3b	56380	protein_coding	AT rich interactive domain 3B (BRIGHT-like) [Source:MGI Symbol;Acc:MGI:1930768]	40.313	30.927	35.983	31.833	31.847	34.984	30.03	30.104	37.142	1351.67017533533	-0.137868273071981	0.142931855487647	-0.964573450765118	0.334758502502297	0.792010527973504
ENSMUSG00000004665	Cnn2	12798	protein_coding	calponin 2 [Source:MGI Symbol;Acc:MGI:105093]	396.411	333.198	365.831	358.75	255.202	286.578	294.799	275.828	309.45	7045.02776502778	-0.413648020878207	0.205666947566059	-2.01125181159868	0.0442988656291237	0.336895841725563
ENSMUSG00000004667	Polr2e	66420	protein_coding	polymerase (RNA) II (DNA directed) polypeptide E [Source:MGI Symbol;Acc:MGI:1913670]	84.276	65.953	67.581	82.668	61.377	80.922	79.42	90.752	89.067	1115.54677353947	0.0317951300597132	0.129837952823576	0.244883174513052	0.806546889906984	0.966705025476255
ENSMUSG00000004668	Abca13	268379	protein_coding	ATP-binding cassette, sub-family A (ABC1), member 13 [Source:MGI Symbol;Acc:MGI:2388707]	0.013	0.035	0.01	0	0.01	0.053	0.022	0.014	0.055	1.99919918203945	1.04455055856711	1.21500606343518	0.859708103524899	0.389949966688599	NA
ENSMUSG00000004677	Myo9b	17925	protein_coding	myosin IXb [Source:MGI Symbol;Acc:MGI:106624]	79.198	64.941	71.105	65.133	75.342	71.915	73.436	76.842	80.563	4991.01488160342	0.0516447475441651	0.099776118849475	0.517606298377649	0.604732986449885	0.922344979435146
ENSMUSG00000004698	Hdac9	79221	protein_coding	histone deacetylase 9 [Source:MGI Symbol;Acc:MGI:1931221]	0.177	0.198	0.125	0.091	0.199	0.145	0.162	0.187	0.138	22.374540714585	0.124114916431789	0.386272802455709	0.321314148039247	0.747972335830751	0.952990458227773
ENSMUSG00000004707	Ly9	17085	protein_coding	lymphocyte antigen 9 [Source:MGI Symbol;Acc:MGI:96885]	115.116	121.367	111.187	107.061	112.576	111.993	114.808	112.797	100.184	2820.42490591132	-0.101788088168286	0.105279002369784	-0.966841306215683	0.333623371673458	0.791088627548126
ENSMUSG00000004709	Cd244a	18106	protein_coding	CD244 molecule A [Source:MGI Symbol;Acc:MGI:109294]	0.322	0.152	0.073	0.137	0.164	0.069	0.075	0.071	0.027	4.44032265565546	-1.12789578129461	0.979851913072991	-1.15108800242817	0.249696033268357	0.735081640525013
ENSMUSG00000004730	Adgre1	13733	protein_coding	adhesion G protein-coupled receptor E1 [Source:MGI Symbol;Acc:MGI:106912]	0.085	0.206	0.132	0.207	0.483	0.308	0.364	0.27	0.444	5.02778435024062	1.20117757501757	0.650901360757165	1.84540645854587	0.0649784343444322	0.41838843043156
ENSMUSG00000004748	Mtfp1	67900	protein_coding	mitochondrial fission process 1 [Source:MGI Symbol;Acc:MGI:1916686]	1.115	0.818	1.026	1.103	1.231	0.863	0.673	1.085	0.94	15.2304111646184	-0.147275381337548	0.528971768290818	-0.27841822601122	0.780691330071769	0.961564576502884
ENSMUSG00000004768	Rab23	19335	protein_coding	RAB23, member RAS oncogene family [Source:MGI Symbol;Acc:MGI:99833]	7.646	5.039	8.805	4.191	3.436	7.38	6.753	8.246	11.23	121.402875124036	0.14789102787176	0.322645988717101	0.458369336807197	0.646687117450531	0.931517279223333
ENSMUSG00000004771	Rab11a	53869	protein_coding	RAB11A, member RAS oncogene family [Source:MGI Symbol;Acc:MGI:1858202]	71.002	54.626	66.779	79.635	59.928	56.509	61.596	61.338	67.832	839.514810723541	-0.206241140318287	0.12443744628297	-1.65738808115119	0.0974410395578073	0.508024411865486
ENSMUSG00000004788	Eif2b2	217715	protein_coding	eukaryotic translation initiation factor 2B, subunit 2 beta [Source:MGI Symbol;Acc:MGI:2145118]	75.672	60.243	71.594	101.393	62.826	88.898	69.336	63.722	94.062	945.404432693588	-0.0882470945826552	0.170532737441377	-0.517478907022127	0.604821889580938	0.922344979435146
ENSMUSG00000004789	Dlst	78920	protein_coding	dihydrolipoamide S-succinyltransferase (E2 component of 2-oxo-glutarate complex) [Source:MGI Symbol;Acc:MGI:1926170]	92.884	81.194	83.261	88.239	96.257	98.817	93.174	107.891	95.729	2756.78300693266	0.126261291972117	0.0662130441723226	1.90689453340215	0.0565342462241479	0.390622635454845
ENSMUSG00000004791	Pgf	18654	protein_coding	placental growth factor [Source:MGI Symbol;Acc:MGI:105095]	0	0	0	0.036	0.057	0	0	0	0.075	0.382235524659449	0.778151565718817	2.93345721427833	0.265267740034263	0.790803214264472	NA
ENSMUSG00000004798	Ulk2	29869	protein_coding	unc-51 like kinase 2 [Source:MGI Symbol;Acc:MGI:1352758]	17.23	17.418	19.105	15.984	15.986	17.45	18.253	19.036	15.77	950.541041948253	-0.0723728860758337	0.0851456578663291	-0.849989158454239	0.395331113844885	0.830887015589873
ENSMUSG00000004814	Ccl24	56221	protein_coding	chemokine (C-C motif) ligand 24 [Source:MGI Symbol;Acc:MGI:1928953]	0.67	0.392	0.302	0.335	0.364	0.503	0.356	0.156	0.161	6.12730571589118	-0.480213589712386	0.592494962773744	-0.810493961778651	0.417656334039373	0.840892464220621
ENSMUSG00000004815	Dgkq	110524	protein_coding	diacylglycerol kinase, theta [Source:MGI Symbol;Acc:MGI:102918]	20.226	15.521	18.261	15.169	19.234	19.898	21.343	17.802	19.853	743.192826359712	0.12861274766668	0.114168007143292	1.12652178911434	0.259944723068035	0.745158547655017
ENSMUSG00000004837	Grap	71520	protein_coding	GRB2-related adaptor protein [Source:MGI Symbol;Acc:MGI:1918770]	367.765	310.788	321.403	363.701	312.716	284.731	277.977	351.073	314.368	4814.96194973012	-0.207445675598668	0.164212508805473	-1.26327572185387	0.206490108137781	0.685977727174034
ENSMUSG00000004842	Pou1f1	18736	protein_coding	POU domain, class 1, transcription factor 1 [Source:MGI Symbol;Acc:MGI:97588]	0.199	0	0.039	0.068	0.127	0.077	0.169	0.086	0.051	1.76876123000554	0.372971598628568	1.17523650699122	0.31735875835191	0.750971397022015	NA
ENSMUSG00000004843	Chmp2b	68942	protein_coding	charged multivesicular body protein 2B [Source:MGI Symbol;Acc:MGI:1916192]	26.271	29.59	30.16	26.251	30.374	29.121	33.166	29.888	24.375	601.795856918715	0.00578757641142841	0.104726532013326	0.0552637072971341	0.95592837534091	0.996424688636387
ENSMUSG00000004846	Plod3	26433	protein_coding	procollagen-lysine, 2-oxoglutarate 5-dioxygenase 3 [Source:MGI Symbol;Acc:MGI:1347008]	13.314	13.882	12.817	12.931	11.292	12.304	13.366	11.4	13.065	302.626170310784	-0.168229731214558	0.177003216279797	-0.950433188449127	0.341892187011328	0.796976357841879
ENSMUSG00000004849	Ap1s1	11769	protein_coding	adaptor protein complex AP-1, sigma 1 [Source:MGI Symbol;Acc:MGI:1098244]	55.556	52.378	57.141	64.471	49.107	57.839	50.047	50.992	62.107	862.133035552111	-0.14764509197213	0.104149390388314	-1.41762799975733	0.156299400994077	0.615487376659231
ENSMUSG00000004864	Mapk13	26415	protein_coding	mitogen-activated protein kinase 13 [Source:MGI Symbol;Acc:MGI:1346864]	0	0	0	0	0	0.176	0	0	0.026	0.283165853999026	2.19238045677166	4.60184206242248	0.476413668055692	0.633779699081774	NA
ENSMUSG00000004865	Srpk1	20815	protein_coding	serine/arginine-rich protein specific kinase 1 [Source:MGI Symbol;Acc:MGI:106908]	280.538	236.139	275.726	254.604	200.335	243.916	222.299	219.794	228.212	6090.03720250492	-0.289936143941357	0.153165211330281	-1.89296343094613	0.0583627327857005	0.397848254681769
ENSMUSG00000004872	Pax3	18505	protein_coding	paired box 3 [Source:MGI Symbol;Acc:MGI:97487]	0.115	0.046	0.121	0.072	0.139	0.171	0.135	0.25	0.093	4.50243990270356	0.767284138220763	0.622982398194735	1.23163052510662	0.218087132889279	0.699105500054126
ENSMUSG00000004880	Lbr	98386	protein_coding	lamin B receptor [Source:MGI Symbol;Acc:MGI:2138281]	136.84	135.64	148.466	102.308	156.66	155.705	176.549	189.71	136.401	7035.24666084396	0.257751820590493	0.119197796308094	2.1623874649853	0.0305883229550295	0.267226628019
ENSMUSG00000004885	Crabp2	NA	protein_coding	cellular retinoic acid binding protein II [Source:MGI Symbol;Acc:MGI:88491]	0.226	0	0.177	0.258	0	0.241	0.186	0.333	0.196	5.58116374347848	0.0974369017816485	0.857306468219941	0.113654691051102	0.909511531002753	0.986346642364769
ENSMUSG00000004891	Nes	18008	protein_coding	nestin [Source:MGI Symbol;Acc:MGI:101784]	0	0.008	0	0	0	0	0.039	0	0	1.30637850695716	0.235466484885112	2.28479893831869	0.103057858149385	0.917917051196423	NA
ENSMUSG00000004892	Bcan	12032	protein_coding	brevican [Source:MGI Symbol;Acc:MGI:1096385]	0.303	0.156	0.226	0.178	0.255	0.102	0.221	0	0.204	1.4673379392474	-0.564727183922397	1.16416650325625	-0.485091421495824	0.627611496959932	NA
ENSMUSG00000004894	Hapln2	73940	protein_coding	hyaluronan and proteoglycan link protein 2 [Source:MGI Symbol;Acc:MGI:2137300]	0	0	0	0	0	0	0	0	0	0.116115649457901	0	4.64130360643944	0	1	NA
ENSMUSG00000004895	Prcc	94315	protein_coding	papillary renal cell carcinoma (translocation-associated) [Source:MGI Symbol;Acc:MGI:2137738]	57.883	52.008	55.456	59.702	41.631	48.85	50.259	57.291	58.491	1375.69307780845	-0.197285339500985	0.108511893764744	-1.81809876001891	0.069049039497396	0.430207541953772
ENSMUSG00000004896	Rrnad1	229503	protein_coding	ribosomal RNA adenine dimethylase domain containing 1 [Source:MGI Symbol;Acc:MGI:2387197]	25.721	23.122	26.585	24.474	21.911	24.626	25.75	23.895	27.533	795.252083267973	-0.0725175159793444	0.0951302969330026	-0.762296747905836	0.445882914430647	0.853609904784439
ENSMUSG00000004897	Hdgf	15191	protein_coding	heparin binding growth factor [Source:MGI Symbol;Acc:MGI:1194494]	124.711	109.393	118.962	121.505	101.335	114.687	112.491	116.635	111.454	4298.24614944592	-0.152613269432398	0.0906581830140826	-1.68339210381804	0.09229921084036	0.49727565636378
ENSMUSG00000004902	Slc25a18	71803	protein_coding	solute carrier family 25 (mitochondrial carrier), member 18 [Source:MGI Symbol;Acc:MGI:1919053]	0	0	0.023	0.021	0	0	0.025	0	0	0.196734707483601	-0.962001330303531	4.63695894998357	-0.207463844446356	0.835647626330488	NA
ENSMUSG00000004929	Thop1	50492	protein_coding	thimet oligopeptidase 1 [Source:MGI Symbol;Acc:MGI:1354165]	4.817	5.408	3.638	4.268	4.617	2.628	2.833	2.768	4.714	385.332902430678	-0.428393031821161	0.256605587611851	-1.66946104255984	0.095026044840177	0.5044614317938
ENSMUSG00000004931	Apba3	57267	protein_coding	amyloid beta (A4) precursor protein-binding, family A, member 3 [Source:MGI Symbol;Acc:MGI:1888527]	32.977	29.719	30.446	37.212	32.355	31.403	33.665	36.141	39.042	597.293058757413	0.0198389003332213	0.159228204969428	0.124594134167564	0.900844872466381	0.985255941959668
ENSMUSG00000004933	Matk	17179	protein_coding	megakaryocyte-associated tyrosine kinase [Source:MGI Symbol;Acc:MGI:99259]	12.297	8.596	11.007	10.962	14.469	14.067	15.78	12.452	17.562	286.497930591395	0.417454467243839	0.191137198362083	2.18405664005303	0.0289580863123816	0.259901988290231
ENSMUSG00000004934	Pias4	NA	protein_coding	protein inhibitor of activated STAT 4 [Source:MGI Symbol;Acc:MGI:2136940]	39.624	33.454	36.542	36.333	32.936	34.974	33.819	37.816	46.078	905.864766644288	-0.0347690910913117	0.0992877438514368	-0.350185126004438	0.726199768658236	0.950104799225026
ENSMUSG00000004936	Map2k1	26395	protein_coding	mitogen-activated protein kinase kinase 1 [Source:MGI Symbol;Acc:MGI:1346866]	57.53	57.898	63.754	74.217	48.716	50.726	47.122	51.532	51.544	1190.67242472254	-0.405738556066131	0.130490956176837	-3.10932318954187	0.00187516479369537	0.0383495378653315
ENSMUSG00000004937	Sgta	52551	protein_coding	small glutamine-rich tetratricopeptide repeat (TPR)-containing, alpha [Source:MGI Symbol;Acc:MGI:1098703]	60.411	53.058	52.906	59.586	46.053	49.489	49.639	56.782	53.664	1151.73142446761	-0.207314340172769	0.0840332949231176	-2.46704999919903	0.0136231333710369	0.158880905940811
ENSMUSG00000004939	Nmrk2	69564	protein_coding	nicotinamide riboside kinase 2 [Source:MGI Symbol;Acc:MGI:1916814]	0.752	0.493	0.597	0.532	0.451	0.652	0.502	0.58	0.597	17.585164494557	-0.13589414741188	0.351559053359706	-0.386547142260155	0.699091495924019	0.944096160068192
ENSMUSG00000004945	Tmem242	70544	protein_coding	transmembrane protein 242 [Source:MGI Symbol;Acc:MGI:1917794]	33.346	34.704	33.966	44.144	27.991	33.952	38.282	35.641	41.661	416.234870658096	-0.108190288699694	0.148326950643877	-0.729404118604528	0.465754499186883	0.864470871914283
ENSMUSG00000004947	Dtx2	74198	protein_coding	deltex 2, E3 ubiquitin ligase [Source:MGI Symbol;Acc:MGI:1921448]	27.405	22.39	26.287	28.096	18.948	19.311	22.677	23.21	26.592	876.732659657265	-0.296139527179727	0.117196116949519	-2.52687149444795	0.0115083603408126	0.140172221727901
ENSMUSG00000004948	Zp3	22788	protein_coding	zona pellucida glycoprotein 3 [Source:MGI Symbol;Acc:MGI:99215]	0	0	0	0	0	0	0	0	0	0.0204205863911024	0	4.64130360643944	0	1	NA
ENSMUSG00000004951	Hspb1	15507	protein_coding	heat shock protein 1 [Source:MGI Symbol;Acc:MGI:96240]	0	0	0.123	0	0	0	0	0	0	0.0859265965953961	-1.54168071307863	4.63657839590804	-0.332503967675651	0.739508744204748	NA
ENSMUSG00000004952	Rasa4	54153	protein_coding	RAS p21 protein activator 4 [Source:MGI Symbol;Acc:MGI:1858600]	2.144	2.241	1.963	2.28	1.186	1.267	1.927	1.495	2.598	73.4408088582113	-0.420642497424558	0.331285684810649	-1.26972735832212	0.20418176402305	0.681959448158409
ENSMUSG00000004961	Syt5	NA	protein_coding	synaptotagmin V [Source:MGI Symbol;Acc:MGI:1926368]	0	0.089	0	0.163	0.075	0.522	0	0.177	0.224	2.56281254666789	1.46618599895599	1.35349141871537	1.08326213131635	0.278692088759482	NA
ENSMUSG00000004980	Hnrnpa2b1	53379	protein_coding	heterogeneous nuclear ribonucleoprotein A2/B1 [Source:MGI Symbol;Acc:MGI:104819]	1090.201	1042.518	1158.555	1079.929	1158.998	1150.209	1253.15	1122.639	949.51	23788.2368471565	-0.0142551303696576	0.0813697724542675	-0.175189507598408	0.860930728560582	0.979632009083694
ENSMUSG00000004988	Fxyd4	108017	protein_coding	FXYD domain-containing ion transport regulator 4 [Source:MGI Symbol;Acc:MGI:1889005]	0	0	0	0	0	0.108	0	0.058	0	0.0567674896497637	0.984526353428054	4.63994877981034	0.21218474602823	0.831962906707762	NA
ENSMUSG00000004994	Ccdc130	67736	protein_coding	coiled-coil domain containing 130 [Source:MGI Symbol;Acc:MGI:1914986]	19.987	20.738	25.539	30.391	26.528	26.874	22.606	26.327	28.367	293.382248692901	0.0518848426351748	0.154257536088678	0.336352076862863	0.736605383424379	0.951867025010661
ENSMUSG00000004996	Mri1	67873	protein_coding	methylthioribose-1-phosphate isomerase 1 [Source:MGI Symbol;Acc:MGI:1915123]	42.275	40.45	36.211	40.494	39.663	35.441	34.186	36.554	42.086	651.518281265665	-0.144010261605744	0.13046527071992	-1.10382066285596	0.269670939691297	0.752747881128913
ENSMUSG00000005034	Prkacb	18749	protein_coding	protein kinase, cAMP dependent, catalytic, beta [Source:MGI Symbol;Acc:MGI:97594]	114.809	124.275	125.241	106.265	114.291	115.606	122.892	120.723	103.432	4702.26483511934	-0.0881622321945178	0.0766990859563089	-1.14945609970813	0.250367958931044	0.735763010642656
ENSMUSG00000005043	Sgsh	27029	protein_coding	N-sulfoglucosamine sulfohydrolase (sulfamidase) [Source:MGI Symbol;Acc:MGI:1350341]	17.348	16.683	16.074	13.439	17.993	21.068	18.957	19.547	17.739	515.551815420271	0.204795832719386	0.148675299574468	1.37747045612516	0.16836684284424	0.63176908542334
ENSMUSG00000005045	Chd5	269610	protein_coding	chromodomain helicase DNA binding protein 5 [Source:MGI Symbol;Acc:MGI:3036258]	0.056	0.029	0.052	0.058	0.08	0.105	0.06	0.085	0.124	13.7017149128981	0.840937619356081	0.434269704819884	1.936440903021	0.0528137239264999	0.375082541816311
ENSMUSG00000005054	Cstb	13014	protein_coding	cystatin B [Source:MGI Symbol;Acc:MGI:109514]	52.38	55.603	52.684	59.711	45.132	50.363	53.884	55.713	52.363	284.018764739109	-0.163797345543853	0.133417176599731	-1.22770807866266	0.219556572677374	0.699935542765692
ENSMUSG00000005057	Sh2b2	23921	protein_coding	SH2B adaptor protein 2 [Source:MGI Symbol;Acc:MGI:1345171]	0.374	0.282	1.054	0.088	0.31	0.385	0.08	0.589	0.395	13.0395961692486	-0.325831897319749	0.741103255659276	-0.439657894944603	0.660184902313727	0.932905310672267
ENSMUSG00000005069	Pex5	19305	protein_coding	peroxisomal biogenesis factor 5 [Source:MGI Symbol;Acc:MGI:1098808]	53.38	43.979	50.665	44.334	37.676	44.733	44.625	47.771	47.801	1446.17163028995	-0.170682262236781	0.0832360393395507	-2.05058125772305	0.0403077431199773	0.319130911279909
ENSMUSG00000005078	Jkamp	104771	protein_coding	JNK1/MAPK8-associated membrane protein [Source:MGI Symbol;Acc:MGI:1915057]	21.97	25.389	23.161	19.726	23.213	21.352	19.699	24.536	22.913	299.456816686601	-0.0750356148317446	0.124323853116915	-0.603549624231649	0.546143113566978	0.90046118574366
ENSMUSG00000005087	Cd44	12505	protein_coding	CD44 antigen [Source:MGI Symbol;Acc:MGI:88338]	19.414	18.892	20.589	20.803	7.681	9.398	10.118	10.673	13.357	1120.83190516461	-1.0237577819952	0.263418550128349	-3.88643009953697	0.000101729201541435	0.00389325563539944
ENSMUSG00000005089	Slc1a2	20511	protein_coding	solute carrier family 1 (glial high affinity glutamate transporter), member 2 [Source:MGI Symbol;Acc:MGI:101931]	0	0.008	0.019	0.022	0.022	0.012	0.029	0.019	0.031	5.1979997004179	0.691067999497822	0.762952816627201	0.90578078281805	0.365051894520189	0.816661306108087
ENSMUSG00000005102	Eif2ak4	27103	protein_coding	eukaryotic translation initiation factor 2 alpha kinase 4 [Source:MGI Symbol;Acc:MGI:1353427]	5.509	4.666	5.252	4.401	5.773	5.698	5.601	6.112	6.051	332.354091446446	0.18130620641241	0.0988888755683189	1.83343379495858	0.066738085704023	0.42497509461322
ENSMUSG00000005103	Wdr1	22388	protein_coding	WD repeat domain 1 [Source:MGI Symbol;Acc:MGI:1337100]	230.314	213.025	229.215	182.025	189.029	202.753	211.135	186.667	168.215	7732.81802832408	-0.214348549057719	0.109167957105403	-1.96347494943743	0.0495910124747534	0.359528543970089
ENSMUSG00000005107	Slc2a9	117591	protein_coding	solute carrier family 2 (facilitated glucose transporter), member 9 [Source:MGI Symbol;Acc:MGI:2152844]	27.358	26.333	27.31	24.37	22.127	23.059	26.839	25.389	19.331	439.917703093491	-0.235433193698652	0.148409128708112	-1.5863794616145	0.112653256577426	0.538360704562297
ENSMUSG00000005124	Ccn4	22402	protein_coding	cellular communication network factor 4 [Source:MGI Symbol;Acc:MGI:1197008]	0	0.009	0	0	0	0.022	0	0.011	0	1.95055302151242	1.1142294305271	2.30947299037362	0.48246047265824	0.629478871394958	NA
ENSMUSG00000005125	Ndrg1	17988	protein_coding	N-myc downstream regulated gene 1 [Source:MGI Symbol;Acc:MGI:1341799]	34.13	31.988	30.649	29.68	9.372	10.332	11.187	12.901	9.97	2280.14830153318	-1.6201322019148	0.114765152129642	-14.1169350787307	2.98702602796643e-45	1.06599491373052e-41
ENSMUSG00000005131	4930550C14Rik	75311	protein_coding	RIKEN cDNA 4930550C14 gene [Source:MGI Symbol;Acc:MGI:1922561]	0.315	0.38	0.302	0.131	0.096	0.082	0.297	0.276	0.077	3.43395823343959	-0.852495787016618	0.806217956079471	-1.05740114145087	0.290328550814106	NA
ENSMUSG00000005142	Man2b1	17159	protein_coding	mannosidase 2, alpha B1 [Source:MGI Symbol;Acc:MGI:107286]	90.518	84.95	89.881	77.815	82.568	90.093	82.705	77.512	86.757	4014.54115195861	-0.0885121028123779	0.105350763677394	-0.840165744630204	0.400815462027689	0.834127415141414
ENSMUSG00000005148	Klf5	12224	protein_coding	Kruppel-like factor 5 [Source:MGI Symbol;Acc:MGI:1338056]	0	0	0	0	0.012	0.011	0.026	0	0.033	0.773200997106034	2.68475383739854	1.80810280089357	1.48484579309967	0.137584678152387	NA
ENSMUSG00000005150	Wdr83	67836	protein_coding	WD repeat domain containing 83 [Source:MGI Symbol;Acc:MGI:1915086]	31.613	26.477	27.789	33.957	26.474	28.245	29.61	28.724	31.122	475.418338347152	-0.116931900574207	0.115244803461075	-1.01463924673793	0.310277823888944	0.779011245268823
ENSMUSG00000005161	Prdx2	21672	protein_coding	peroxiredoxin 2 [Source:MGI Symbol;Acc:MGI:109486]	64.851	68.694	64.252	76.843	57.052	55.649	53.055	60.399	62.019	1682.45235473375	-0.31603593170954	0.108562998976285	-2.9110832851861	0.00360177996450766	0.0617973665785419
ENSMUSG00000005198	Polr2a	20020	protein_coding	polymerase (RNA) II (DNA directed) polypeptide A [Source:MGI Symbol;Acc:MGI:98086]	99.026	89.698	96.801	85.62	90.467	94.64	97.605	111.158	99.676	8831.42384451152	0.0282466948236142	0.0472757081081077	0.597488561335158	0.550181241729246	0.90096527973378
ENSMUSG00000005204	Senp3	80886	protein_coding	SUMO/sentrin specific peptidase 3 [Source:MGI Symbol;Acc:MGI:2158736]	139.95	117.816	151.592	111.936	142.793	148.608	143.131	139.122	126.713	2744.43321361895	0.0495457311060183	0.111812255380141	0.443115389610665	0.657682274252663	0.932905310672267
ENSMUSG00000005220	Corin	53419	protein_coding	corin, serine peptidase [Source:MGI Symbol;Acc:MGI:1349451]	0	0.016	0	0	0	0	0	0	0	0.679906637513014	-0.973582699432102	4.64130360643944	-0.20976492425131	0.83385115036523	NA
ENSMUSG00000005225	Plekha8	231999	protein_coding	pleckstrin homology domain containing, family A (phosphoinositide binding specific) member 8 [Source:MGI Symbol;Acc:MGI:2681164]	0.372	0.393	0.343	0.264	0.286	0.241	0.148	0.233	0.219	19.9769147354527	-0.646068101700675	0.315763538194024	-2.04605036222926	0.0407514159545627	0.321480357191642
ENSMUSG00000005232	G6pc2	14378	protein_coding	glucose-6-phosphatase, catalytic, 2 [Source:MGI Symbol;Acc:MGI:1277193]	0	0	0	0	0	0	0	0	0	0.0345963108338911	0	4.64130360643944	0	1	NA
ENSMUSG00000005233	Spc25	66442	protein_coding	SPC25, NDC80 kinetochore complex component, homolog (S. cerevisiae) [Source:MGI Symbol;Acc:MGI:1913692]	0.705	1.055	0.978	1.174	1.644	0.957	2.148	1.221	1.458	386.021782230973	0.533448124431976	0.386562771722079	1.37997800992461	0.167593415601626	0.630491944281175
ENSMUSG00000005237	Dnah2	327954	protein_coding	dynein, axonemal, heavy chain 2 [Source:MGI Symbol;Acc:MGI:107731]	0.014	0.013	0.026	0.021	0.022	0.02	0.015	0.008	0.023	2.14757021400265	-0.122953404046298	0.909279979878519	-0.135220621554568	0.892437443189908	NA
ENSMUSG00000005251	Ripk4	72388	protein_coding	receptor-interacting serine-threonine kinase 4 [Source:MGI Symbol;Acc:MGI:1919638]	0	0	0.012	0.063	0	0.029	0.024	0.015	0.051	2.40183443449958	0.239540149092261	1.33933559891835	0.178849982995834	0.858055497211011	NA
ENSMUSG00000005262	Ufd1	22230	protein_coding	ubiquitin recognition factor in ER-associated degradation 1 [Source:MGI Symbol;Acc:MGI:109353]	69.034	62.796	64.536	73.396	76.922	73.533	73.893	76.656	77.927	1164.30063745482	0.107440793286945	0.0729809645186494	1.47217557339201	0.140973471776666	0.589172164639156
ENSMUSG00000005267	Zfp287	170740	protein_coding	zinc finger protein 287 [Source:MGI Symbol;Acc:MGI:2176561]	12.65	10.192	15.953	13.541	12.137	11.172	11.294	13.692	12.832	244.592884114606	-0.156240203493572	0.176895417218322	-0.883234885054951	0.377109376926369	0.822158909665071
ENSMUSG00000005268	Prlr	19116	protein_coding	prolactin receptor [Source:MGI Symbol;Acc:MGI:97763]	0.108	0.078	0.177	0.045	0.09	0.057	0.068	0.111	0.153	6.56368735332472	-0.139402616839282	0.677568656598389	-0.205739470800092	0.836994424820602	0.97599975739087
ENSMUSG00000005299	Letm1	56384	protein_coding	leucine zipper-EF-hand containing transmembrane protein 1 [Source:MGI Symbol;Acc:MGI:1932557]	36.579	33.088	34.707	41.34	36.202	33.844	39.592	36.916	47.899	1883.03062117052	0.0322208616913521	0.128907897510461	0.249952580979279	0.802624019698388	0.966483853247545
ENSMUSG00000005312	Ubqln1	56085	protein_coding	ubiquilin 1 [Source:MGI Symbol;Acc:MGI:1860276]	60.843	62.103	61.436	54.104	57.679	56.506	64.309	56.578	55.014	3090.80039693206	-0.0985134275535759	0.0834770709275037	-1.18012558968595	0.237950268298143	0.719958334145279
ENSMUSG00000005320	Fgfr4	14186	protein_coding	fibroblast growth factor receptor 4 [Source:MGI Symbol;Acc:MGI:95525]	0	0	0	0.011	0	0	0	0	0	0.0905849965936999	-0.868683757341307	4.64130360643944	-0.187163743422447	0.85153225102951	NA
ENSMUSG00000005338	Cadm3	94332	protein_coding	cell adhesion molecule 3 [Source:MGI Symbol;Acc:MGI:2137858]	0	0.057	0.017	0.134	0	0.007	0	0	0.014	0.594311002674485	-3.36587924707224	3.31943076329235	-1.01399290634212	0.310586137163061	NA
ENSMUSG00000005354	Txn2	56551	protein_coding	thioredoxin 2 [Source:MGI Symbol;Acc:MGI:1929468]	88.32	88.435	81.473	87.313	74.473	79.787	78.758	87.918	86.602	1496.11564814607	-0.146979647353688	0.111071429694326	-1.32328941617285	0.185739150022595	0.656456144236825
ENSMUSG00000005360	Slc1a3	20512	protein_coding	solute carrier family 1 (glial high affinity glutamate transporter), member 3 [Source:MGI Symbol;Acc:MGI:99917]	0.403	0.166	0.427	0.125	0.529	0.472	0.3	0.323	0.563	4.37877056934337	0.604253113568767	0.666645921037539	0.906407876355612	0.364720005416001	0.816558669591188
ENSMUSG00000005362	Crbn	NA	protein_coding	cereblon [Source:MGI Symbol;Acc:MGI:1913277]	56.058	59.058	58.517	52.665	66.929	57.43	72.419	62.685	53.785	1420.24529042832	0.0876158759244152	0.0979242078144583	0.894731526349697	0.370930621562153	0.819488811212538
ENSMUSG00000005364	Il5ra	16192	protein_coding	interleukin 5 receptor, alpha [Source:MGI Symbol;Acc:MGI:96558]	0.106	0.126	0.069	0.028	0.142	0.082	0.103	0.247	0.133	16.6723133401897	0.758004615340945	0.743363462738264	1.0196958195238	0.307872744945364	0.778355729366044
ENSMUSG00000005370	Msh6	17688	protein_coding	mutS homolog 6 [Source:MGI Symbol;Acc:MGI:1343961]	33.119	30.93	34.586	30.975	38.612	42.339	43.686	47.328	36.721	3341.27149365797	0.30392532627232	0.0899970664451124	3.37705814508608	0.000732655606802218	0.0185280500934541
ENSMUSG00000005371	Fbxo11	225055	protein_coding	F-box protein 11 [Source:MGI Symbol;Acc:MGI:2147134]	52.489	48.439	55.683	47.943	55.968	51.646	61.07	62.728	52.222	2785.38913823564	0.0892873069021371	0.0705859328787162	1.26494477384827	0.205891125607067	0.6846251614351
ENSMUSG00000005373	Mlxipl	58805	protein_coding	MLX interacting protein-like [Source:MGI Symbol;Acc:MGI:1927999]	0.367	0.185	0.298	0.276	0.256	0.214	0.207	0.306	0.167	3.56871102974887	-0.326134108342649	0.795518522758248	-0.409964191923359	0.681832215229219	NA
ENSMUSG00000005374	Tbl2	27368	protein_coding	transducin (beta)-like 2 [Source:MGI Symbol;Acc:MGI:1351652]	12.311	10.465	14.051	11.119	10.13	11.595	10.56	14.022	12.293	867.35655459568	-0.0933509744833237	0.137330981899928	-0.679751744230213	0.4966616662064	0.879555487194925
ENSMUSG00000005378	Bud23	66138	protein_coding	BUD23, rRNA methyltransferase and ribosome maturation factor [Source:MGI Symbol;Acc:MGI:1913388]	75.979	62.774	66.96	67.024	64.958	69.939	68.851	74.518	72.795	831.324538162362	-0.0174027342137652	0.112114770868522	-0.155222492798684	0.876645916507147	0.981890143459436
ENSMUSG00000005397	Nid1	18073	protein_coding	nidogen 1 [Source:MGI Symbol;Acc:MGI:97342]	0.033	0.007	0.02	0.054	0.013	0.034	0.014	0.079	0.07	3.08340181487489	0.444330701765492	0.878875913278488	0.505567048831725	0.613160618476952	NA
ENSMUSG00000005410	Mcm5	17218	protein_coding	minichromosome maintenance complex component 5 [Source:MGI Symbol;Acc:MGI:103197]	18.98	19.127	20.457	20.865	23.156	26.532	30.162	33.491	29.604	2185.02430535194	0.459533272663001	0.131166619066796	3.50343155852012	0.000459304669931684	0.0131658115728409
ENSMUSG00000005413	Hmox1	15368	protein_coding	heme oxygenase 1 [Source:MGI Symbol;Acc:MGI:96163]	0.376	0.579	0.297	0.45	0.257	0.448	0.59	1.13	1.321	19.1909249861615	0.712040501308584	0.49921855050074	1.42631018137121	0.153778827014899	0.611815149285864
ENSMUSG00000005417	Mprip	26936	protein_coding	myosin phosphatase Rho interacting protein [Source:MGI Symbol;Acc:MGI:1349438]	41.934	40.017	43.494	43.36	44.712	53.894	45.194	47.821	52.32	2917.50821714277	0.149544670059932	0.147421600742863	1.01440134489363	0.310391282839438	0.779011245268823
ENSMUSG00000005442	Cic	71722	protein_coding	capicua transcriptional repressor [Source:MGI Symbol;Acc:MGI:1918972]	173.919	111.235	152.285	152.893	115.093	172.714	152.337	134.603	211.205	5847.05557215752	0.0339975759662721	0.18891987669365	0.179957644273726	0.857185820237051	0.979483402872055
ENSMUSG00000005447	Pafah1b3	18476	protein_coding	platelet-activating factor acetylhydrolase, isoform 1b, subunit 3 [Source:MGI Symbol;Acc:MGI:108414]	6.42	6.464	7.639	7.684	7.78	10.663	12.315	13.478	11.954	268.923868494404	0.599020826552764	0.184736378021921	3.24257102454226	0.00118456418879272	0.0269465062452626
ENSMUSG00000005465	Il27ra	50931	protein_coding	interleukin 27 receptor, alpha [Source:MGI Symbol;Acc:MGI:1355318]	196.881	166.462	156.723	163.21	174.511	169.193	168.929	161.641	178.239	3663.31623453373	-0.0607856846546124	0.152434042465013	-0.398767123613901	0.690064803611323	0.941769558522082
ENSMUSG00000005469	Prkaca	18747	protein_coding	protein kinase, cAMP dependent, catalytic, alpha [Source:MGI Symbol;Acc:MGI:97592]	46.057	44.822	45.645	43.418	37.313	42.102	42.626	37.766	42.64	1265.9957698747	-0.210232619954695	0.0739041845784564	-2.84466463101982	0.00444582046490877	0.0717108329226809
ENSMUSG00000005470	Asf1b	66929	protein_coding	anti-silencing function 1B histone chaperone [Source:MGI Symbol;Acc:MGI:1914179]	3.268	3.427	4.609	4.979	4.844	4.45	4.375	4.2	5.832	548.875402506731	0.156087567262323	0.21652406366224	0.720878615624946	0.470984200845158	0.867917345902843
ENSMUSG00000005474	Myl10	59310	protein_coding	myosin, light chain 10, regulatory [Source:MGI Symbol;Acc:MGI:1891705]	6.174	5.653	5.048	9.552	4.386	3.218	4.777	8.312	6.509	41.1832639841458	-0.368390496976674	0.379897025093616	-0.969711455060469	0.332190339010505	0.790731547336162
ENSMUSG00000005481	Ddx39a	68278	protein_coding	DEAD box helicase 39a [Source:MGI Symbol;Acc:MGI:1915528]	73.726	63.71	67.119	73.032	65.745	65.544	75.376	79.296	76.521	2536.14593521869	0.000303094709937486	0.0938085915037052	0.00323099094740714	0.99742204669231	1
ENSMUSG00000005483	Dnajb1	81489	protein_coding	DnaJ heat shock protein family (Hsp40) member B1 [Source:MGI Symbol;Acc:MGI:1931874]	48.605	54.838	69.685	62.879	39.844	44.172	52.639	83.492	68.142	2374.6985435464	-0.10407094145292	0.186318529744041	-0.558564634424125	0.576458881719526	0.910080793690138
ENSMUSG00000005493	Msh4	55993	protein_coding	mutS homolog 4 [Source:MGI Symbol;Acc:MGI:1860077]	1.096	0.504	0.845	0.617	1.01	0.871	1.301	0.515	1.041	22.9388991110206	0.272992774227209	0.400576087313007	0.681500426194673	0.49555489717744	0.879200367537653
ENSMUSG00000005501	Usp40	227334	protein_coding	ubiquitin specific peptidase 40 [Source:MGI Symbol;Acc:MGI:2443184]	10.248	10.627	9.73	6.905	11.741	11.688	9.828	8.923	8.147	549.04467654689	0.0500386135293862	0.166700233624603	0.300171226166783	0.764046551829781	0.956335892346036
ENSMUSG00000005503	Evx1	14028	protein_coding	even-skipped homeobox 1 [Source:MGI Symbol;Acc:MGI:95461]	0	0	0	0	0	0	0	0	0.085	0.0452382104552965	1.0037333092956	4.64130360643944	0.216261075423509	0.82878424842373	NA
ENSMUSG00000005505	Kbtbd4	67136	protein_coding	kelch repeat and BTB (POZ) domain containing 4 [Source:MGI Symbol;Acc:MGI:1914386]	26.757	22.495	25.694	22.917	23.806	24.075	30.379	29.939	24.552	598.40979176183	0.0564673350946516	0.11784421104216	0.479169359235219	0.631818150349164	0.928387522999932
ENSMUSG00000005506	Celf1	13046	protein_coding	CUGBP, Elav-like family member 1 [Source:MGI Symbol;Acc:MGI:1342295]	74.706	67.121	76.948	53.236	72.475	76.311	75.699	64.709	65.703	6354.89723627069	0.00790052264880055	0.101166402703644	0.0780943320871482	0.937753015765827	0.992172156021488
ENSMUSG00000005510	Ndufs3	NA	protein_coding	NADH:ubiquinone oxidoreductase core subunit S3 [Source:MGI Symbol;Acc:MGI:1915599]	114.705	108.801	103	112.143	118.499	111.717	117.911	111.027	110.451	1066.17970027342	-0.0045784161369749	0.0816071833884027	-0.0561031020416953	0.955259672760938	0.996424688636387
ENSMUSG00000005514	Por	18984	protein_coding	cytochrome p450 oxidoreductase [Source:MGI Symbol;Acc:MGI:97744]	65.901	53.43	55.459	55.117	52.368	52.301	53.671	53.585	57.433	1684.52424130733	-0.1517239997327	0.104669229234752	-1.44955686443829	0.147182132209313	0.600121375974849
ENSMUSG00000005533	Igf1r	16001	protein_coding	insulin-like growth factor I receptor [Source:MGI Symbol;Acc:MGI:96433]	5.148	3.967	6.213	3.463	5.559	6.301	8.183	8.064	9.124	1175.34734097958	0.60739680111301	0.213348999244635	2.84696344141995	0.0044138430938956	0.0713562969030121
ENSMUSG00000005534	Insr	16337	protein_coding	insulin receptor [Source:MGI Symbol;Acc:MGI:96575]	11.506	11.792	13.263	9.957	15.16	15.377	16.479	15.193	15.072	1361.41354075531	0.352971141936613	0.125052296133406	2.82258825187873	0.00476377089164508	0.0757269816015964
ENSMUSG00000005540	Fcer2a	14128	protein_coding	Fc receptor, IgE, low affinity II, alpha polypeptide [Source:MGI Symbol;Acc:MGI:95497]	0.42	0.424	0.374	0.194	0.302	0.349	0.675	0.184	0.204	6.70042635624314	-0.0857951349594638	0.575268236900775	-0.149139357009663	0.881443670748528	0.982997146749606
ENSMUSG00000005553	Atp4a	11944	protein_coding	ATPase, H+/K+ exchanging, gastric, alpha polypeptide [Source:MGI Symbol;Acc:MGI:88113]	0	0	0	0	0	0	0	0	0	0.0965730347388346	0	4.64130360643924	0	1	NA
ENSMUSG00000005566	Trim28	21849	protein_coding	tripartite motif-containing 28 [Source:MGI Symbol;Acc:MGI:109274]	169.008	160.806	164.294	155.92	158.325	146.404	164.955	188.561	167.66	6272.74275716392	-0.038857717349712	0.096882160687869	-0.401082274319854	0.688359550823317	0.940867484973179
ENSMUSG00000005575	Ube2m	22192	protein_coding	ubiquitin-conjugating enzyme E2M [Source:MGI Symbol;Acc:MGI:108278]	114.71	83.492	89.15	108.895	84.845	110.232	94.097	98.969	133.983	1722.52208727092	0.016402127769436	0.12287399382065	0.133487382150017	0.893807942552	0.984734055623816
ENSMUSG00000005580	Adcy9	11515	protein_coding	adenylate cyclase 9 [Source:MGI Symbol;Acc:MGI:108450]	0.5	0.674	0.696	0.331	0.83	1.375	0.855	0.806	0.935	62.1758089170984	0.756164845582268	0.284136129605867	2.66127664451249	0.00778449689352714	0.107004592834819
ENSMUSG00000005583	Mef2c	17260	protein_coding	myocyte enhancer factor 2C [Source:MGI Symbol;Acc:MGI:99458]	0.117	0.107	0.136	0.07	0	0.008	0.017	0.133	0.025	20.9190401127988	-2.48561263129597	0.866869336647561	-2.86734404623028	0.00413932756178773	0.0684242408711929
ENSMUSG00000005609	Ctr9	22083	protein_coding	CTR9 homolog, Paf1/RNA polymerase II complex component [Source:MGI Symbol;Acc:MGI:109345]	27.694	26.108	30.786	21.507	29.499	26.906	34.058	32.009	23.124	1402.45678099526	0.0765556819410565	0.114880252124711	0.666395490305413	0.505158344248912	0.880817629604048
ENSMUSG00000005610	Eif4g2	13690	protein_coding	eukaryotic translation initiation factor 4, gamma 2 [Source:MGI Symbol;Acc:MGI:109207]	548.067	552.437	632.282	571.153	550.698	516.281	545.326	637.538	592.981	25725.1155462041	-0.0802462928245172	0.0630576994575105	-1.27258516430002	0.203165285804038	0.679952338750526
ENSMUSG00000005611	Irag1	17540	protein_coding	inositol 1,4,5-triphosphate receptor associated 1 [Source:MGI Symbol;Acc:MGI:1338023]	1.034	1.486	1.73	1.549	1.783	2.155	1.65	1.764	1.625	53.7651862659405	0.248419214414866	0.363830433842361	0.682788440184474	0.494740535275007	0.878733902845659
ENSMUSG00000005615	Pcyt1a	13026	protein_coding	phosphate cytidylyltransferase 1, choline, alpha isoform [Source:MGI Symbol;Acc:MGI:88557]	5.67	6.831	8.598	6.139	5.915	7.603	6.487	7.337	6.998	485.595350472286	-0.0472140712388275	0.139108699241373	-0.339404160173365	0.734305285030164	0.951590672493663
ENSMUSG00000005621	Zfp592	233410	protein_coding	zinc finger protein 592 [Source:MGI Symbol;Acc:MGI:2443541]	66.506	66.018	63.461	60.405	56.613	64.456	64.086	71.179	74.291	3646.19795785315	-0.017767160760601	0.107704682051805	-0.164961823591431	0.868974030685393	0.981165552298796
ENSMUSG00000005625	Psmd4	19185	protein_coding	proteasome (prosome, macropain) 26S subunit, non-ATPase, 4 [Source:MGI Symbol;Acc:MGI:1201670]	147.789	124.515	142.834	163.48	120.082	150.498	143.285	150.611	146.328	2367.30246778712	-0.0875022514133178	0.0997608834304264	-0.877119853036809	0.380421542412773	0.822429142549533
ENSMUSG00000005628	Tmod4	50874	protein_coding	tropomodulin 4 [Source:MGI Symbol;Acc:MGI:1355285]	3.202	2.754	3.449	2.403	3.26	3.008	2.731	4.357	2.796	28.4332801484556	0.0679741360958316	0.309105302054843	0.21990608263255	0.825944299010918	0.973425220224673
ENSMUSG00000005640	Insrr	23920	protein_coding	insulin receptor-related receptor [Source:MGI Symbol;Acc:MGI:1346037]	0.021	0.019	0.009	0.03	0.016	0.028	0	0.012	0.014	1.4527831896837	-0.497036108713664	1.2806858657776	-0.388101502480373	0.697940920111657	NA
ENSMUSG00000005649	Cabp5	29865	protein_coding	calcium binding protein 5 [Source:MGI Symbol;Acc:MGI:1352746]	0	0	0	0.023	0.074	0.069	0.081	0	0.022	1.00796799544798	2.51864011212445	1.82382701157996	1.38096436566239	0.167289917482783	NA
ENSMUSG00000005656	Snx6	72183	protein_coding	sorting nexin 6 [Source:MGI Symbol;Acc:MGI:1919433]	62.779	61.997	59.671	62.819	60.176	53.768	60.909	55.744	50.834	1387.69222013952	-0.195287949376178	0.185057219175559	-1.0552841453373	0.291295390033478	0.770210600638987
ENSMUSG00000005667	Mthfd2	17768	protein_coding	methylenetetrahydrofolate dehydrogenase (NAD+ dependent), methenyltetrahydrofolate cyclohydrolase [Source:MGI Symbol;Acc:MGI:1338850]	26.652	22.001	22.135	18.382	21.884	23.534	24.383	21.643	19.203	1009.42510260392	-0.066159355482692	0.158694676979548	-0.416897130653086	0.676753652402035	0.93684104020167
ENSMUSG00000005672	Kit	16590	protein_coding	KIT proto-oncogene receptor tyrosine kinase [Source:MGI Symbol;Acc:MGI:96677]	0.017	0.121	0.041	0.04	0.076	0.149	0.152	0.053	0.023	13.1506994713142	0.670889602193953	0.723038174121249	0.927875769504597	0.353472014671673	0.807847103656442
ENSMUSG00000005674	Tomm40l	641376	protein_coding	translocase of outer mitochondrial membrane 40-like [Source:MGI Symbol;Acc:MGI:3589112]	30.903	28.751	31.599	35.51	27.895	33.074	24.925	33.911	38.068	610.105889510589	-0.0682645760869581	0.18256421356481	-0.373920905713124	0.708463162312069	0.946104707748369
ENSMUSG00000005677	Nr1i3	12355	protein_coding	nuclear receptor subfamily 1, group I, member 3 [Source:MGI Symbol;Acc:MGI:1346307]	0.036	0	0.028	0.077	0.014	0.048	0	0	0.049	26.5456733425528	-0.691961284744628	1.58368557167013	-0.436930977412958	0.662161405572735	0.93327675346318
ENSMUSG00000005681	Apoa2	11807	protein_coding	apolipoprotein A-II [Source:MGI Symbol;Acc:MGI:88050]	0.266	0.557	0	0.483	0	0.298	0.212	0	0.295	0.812239320765145	-1.05254922033367	1.74686948614856	-0.602534550336841	0.546818371966761	NA
ENSMUSG00000005682	Pan2	103135	protein_coding	PAN2 poly(A) specific ribonuclease subunit [Source:MGI Symbol;Acc:MGI:1918984]	31.585	29.129	31.297	28.447	35.94	33.916	33.801	32.755	34.395	1958.88660821663	0.124852795245299	0.0964577551830232	1.29437798970542	0.195534889509142	0.671298833031025
ENSMUSG00000005683	Cs	12974	protein_coding	citrate synthase [Source:MGI Symbol;Acc:MGI:88529]	78.995	82.556	78.423	72.401	78.15	76.705	82.353	83.963	78.293	3320.57706641811	-0.0281628871147245	0.0608693130782243	-0.462677919143459	0.64359524784693	0.930079182325868
ENSMUSG00000005686	Ampd3	11717	protein_coding	adenosine monophosphate deaminase 3 [Source:MGI Symbol;Acc:MGI:1096344]	11.895	11.256	10.166	9.312	8.003	7.807	5.632	5.444	6.386	204.353196248886	-0.732324839378652	0.262608387869833	-2.78865745804602	0.00529270120426108	0.0813275669438396
ENSMUSG00000005687	Bcas2	68183	protein_coding	BCAS2 pre-mRNA processing factor [Source:MGI Symbol;Acc:MGI:1915433]	81.42	66.311	74.36	100.13	69.153	76.345	82.02	86.881	81.541	1567.26581544882	-0.0894782868557836	0.104196554457866	-0.858745160253511	0.390481129154512	0.82839322462153
ENSMUSG00000005696	Sh2d1a	20400	protein_coding	SH2 domain containing 1A [Source:MGI Symbol;Acc:MGI:1328352]	108.62	106.866	118.505	117.198	124.139	122.623	139.73	150.558	117.08	1797.07058118374	0.14994353583853	0.118525374323049	1.26507540427461	0.205844298813639	0.6846251614351
ENSMUSG00000005698	Ctcf	13018	protein_coding	CCCTC-binding factor [Source:MGI Symbol;Acc:MGI:109447]	153.119	152.852	168.311	156.131	177.536	177.284	186.797	195.311	178.808	5942.91964405188	0.155736202434529	0.0569217527594861	2.73596990402892	0.00621967141202469	0.091815728445349
ENSMUSG00000005699	Pard6a	56513	protein_coding	par-6 family cell polarity regulator alpha [Source:MGI Symbol;Acc:MGI:1927223]	8.445	7.306	9.881	12.995	8.203	9.323	7.898	6.983	11.469	83.7095567443646	-0.197849415827936	0.289165359573131	-0.684208565368978	0.493843474327452	0.878632540739596
ENSMUSG00000005705	Agrp	11604	protein_coding	agouti related neuropeptide [Source:MGI Symbol;Acc:MGI:892013]	0.36	0.414	0.423	0.945	1.668	1.017	1.069	1.104	1.165	10.9346846347757	1.07695250476852	0.704814680681353	1.52799386035407	0.126514062337669	0.567563871737972
ENSMUSG00000005716	Pvalb	19293	protein_coding	parvalbumin [Source:MGI Symbol;Acc:MGI:97821]	0	0	0	0	0.055	0	0	0	0	0.0254866341720031	0.426660818020151	4.64130360643944	0.0919269356626861	0.926756090503443	NA
ENSMUSG00000005718	Tfap4	83383	protein_coding	transcription factor AP4 [Source:MGI Symbol;Acc:MGI:103239]	21.685	19.337	20.186	19.975	18.225	20.896	19.615	24.841	26.914	438.009052655698	0.0594319614263454	0.135878671858191	0.437389920092621	0.661828593051337	0.93327675346318
ENSMUSG00000005732	Ranbp1	19385	protein_coding	RAN binding protein 1 [Source:MGI Symbol;Acc:MGI:96269]	105.824	94.052	95.453	106.797	83.441	94.377	104.739	112.822	103.091	2124.51111660259	-0.0766095497728825	0.1581035404115	-0.484553031345718	0.627993437837519	0.927659197514045
ENSMUSG00000005763	Cd247	12503	protein_coding	CD247 antigen [Source:MGI Symbol;Acc:MGI:88334]	555.293	481.618	523.626	547.49	477.827	491.297	556.594	587.346	550.997	8420.11993097809	-0.0466511791171957	0.0755278730874269	-0.617668381356309	0.53679395854691	0.895702368002004
ENSMUSG00000005774	Rfx5	53970	protein_coding	regulatory factor X, 5 (influences HLA class II expression) [Source:MGI Symbol;Acc:MGI:1858421]	19.581	17.346	15.116	18.963	20.951	20.507	18.23	17.424	19.926	806.751482808812	0.0720048485847611	0.105442698020759	0.682881317875471	0.494681839932002	0.878733902845659
ENSMUSG00000005779	Psmb4	19172	protein_coding	proteasome (prosome, macropain) subunit, beta type 4 [Source:MGI Symbol;Acc:MGI:1098257]	193.832	150.32	175.925	248.433	148.028	177.208	172.295	193.254	225.966	2535.00297881689	-0.132282357463105	0.144311175962095	-0.916646660116264	0.359327825353411	0.811372593323017
ENSMUSG00000005802	Slc30a4	22785	protein_coding	solute carrier family 30 (zinc transporter), member 4 [Source:MGI Symbol;Acc:MGI:1345282]	7.946	8.579	8.813	7.463	9.839	9.187	11.454	12.469	9.274	905.325725035745	0.285139772355636	0.158527637193012	1.79867547012305	0.0720700313651178	0.440953216322541
ENSMUSG00000005803	Sqor	59010	protein_coding	sulfide quinone oxidoreductase [Source:MGI Symbol;Acc:MGI:1929899]	7.623	5.768	8.109	7.318	13.822	15.302	15.633	17.92	12.857	198.943420289459	1.00580234224356	0.246496129123419	4.08039812154599	4.49586311552542e-05	0.0019808162337693
ENSMUSG00000005804	Bloc1s6	18457	protein_coding	biogenesis of lysosomal organelles complex-1, subunit 6, pallidin [Source:MGI Symbol;Acc:MGI:1927580]	40.876	43.639	39.641	38.624	42.26	40.355	44.293	41.292	45.337	611.820846464393	0.010116423382329	0.103339144522794	0.0978953660691238	0.922015379654793	0.98959846857937
ENSMUSG00000005813	Metap1	75624	protein_coding	methionyl aminopeptidase 1 [Source:MGI Symbol;Acc:MGI:1922874]	45.944	40.215	46.174	32.683	42.006	40.248	45.775	41.87	34.665	1423.9525995602	-0.0677552827772999	0.142288260252585	-0.476183225917746	0.633943848704047	0.928387522999932
ENSMUSG00000005823	Gpr108	78308	protein_coding	G protein-coupled receptor 108 [Source:MGI Symbol;Acc:MGI:1925558]	49.413	41.485	44.05	44.943	42.919	42.486	40.714	40.929	48.123	915.906645190979	-0.120880940525008	0.0885596055227524	-1.36496701641192	0.172263417030534	0.637717361440526
ENSMUSG00000005824	Tnfsf14	50930	protein_coding	tumor necrosis factor (ligand) superfamily, member 14 [Source:MGI Symbol;Acc:MGI:1355317]	0.832	0.279	0.709	0.656	0.681	0.679	0.612	0.463	0.443	693.913680393993	-0.147625471041917	0.283676939054663	-0.520399971650393	0.602784829838866	0.921970796737364
ENSMUSG00000005846	Rsl1d1	66409	protein_coding	ribosomal L1 domain containing 1 [Source:MGI Symbol;Acc:MGI:1913659]	90.567	102.494	95.789	89.643	94.862	83.726	96.712	108.533	78.954	2444.09478698008	-0.0955084651349654	0.11523723666105	-0.828798640979969	0.407218357379251	0.837620903562128
ENSMUSG00000005871	Apc	11789	protein_coding	APC, WNT signaling pathway regulator [Source:MGI Symbol;Acc:MGI:88039]	21.12	18.554	24.027	19.355	24.603	23.246	26.489	22.845	22.497	2273.35119192975	0.149107499454038	0.11847129176153	1.2585960466623	0.208176275697419	0.687678894150052
ENSMUSG00000005873	Reep5	13476	protein_coding	receptor accessory protein 5 [Source:MGI Symbol;Acc:MGI:1270152]	43.044	37.229	40.452	47.912	30.506	34.867	38.11	38.908	41.356	1104.70884879343	-0.262100129144562	0.125139557769425	-2.0944626448776	0.036218787345743	0.297312564310127
ENSMUSG00000005881	Ergic3	66366	protein_coding	ERGIC and golgi 3 [Source:MGI Symbol;Acc:MGI:1913616]	90.045	78.234	82.363	90.521	74.969	81.004	82.664	93.989	101.131	1310.40865797044	-0.0385536971645309	0.103867054011654	-0.371183119916014	0.710501144852453	0.946118860268933
ENSMUSG00000005882	Uqcc1	56046	protein_coding	ubiquinol-cytochrome c reductase complex assembly factor 1 [Source:MGI Symbol;Acc:MGI:1929472]	32.392	28.755	24.355	33.189	29.121	28.959	31.133	29.756	30.551	569.709131050614	-0.050300460121575	0.133500544353305	-0.376780936476606	0.706336408939194	0.946104707748369
ENSMUSG00000005883	Spo11	26972	protein_coding	SPO11 initiator of meiotic double stranded breaks [Source:MGI Symbol;Acc:MGI:1349669]	9.186	8.4	7.001	8.607	13.747	8.491	8.911	7.311	11.261	698.648013944466	0.208025302414474	0.256701068348698	0.81037957400277	0.417722053756493	0.840892464220621
ENSMUSG00000005886	Ncoa2	17978	protein_coding	nuclear receptor coactivator 2 [Source:MGI Symbol;Acc:MGI:1276533]	56.399	58.092	63.847	50.46	54.602	61.86	60.896	66.688	62.63	4573.80062568193	0.0400869316278378	0.0941039874841863	0.425985473087144	0.670118431420523	0.935643024201337
ENSMUSG00000005891	Prl4a1	19110	protein_coding	prolactin family 4, subfamily a, member 1 [Source:MGI Symbol;Acc:MGI:1206587]	0	0	0	0	0	0	0	0	0	0.0652553434130513	0	4.64130360643921	0	1	NA
ENSMUSG00000005893	Nr2c2	22026	protein_coding	nuclear receptor subfamily 2, group C, member 2 [Source:MGI Symbol;Acc:MGI:1352466]	41.918	39.299	44.857	31.514	48.159	48.371	51.681	48.361	40.79	3721.07066418669	0.212839263749099	0.109268799645903	1.94785029613967	0.0514328785671403	0.369906143564315
ENSMUSG00000005897	Nr2c1	22025	protein_coding	nuclear receptor subfamily 2, group C, member 1 [Source:MGI Symbol;Acc:MGI:1352465]	6.091	7.392	6.977	7.016	7.003	6.627	7.242	9.399	7.392	271.932656354585	0.0630570153724063	0.10909198270172	0.578016952398943	0.563252674024802	0.904579505481792
ENSMUSG00000005899	Smpd4	77626	protein_coding	sphingomyelin phosphodiesterase 4 [Source:MGI Symbol;Acc:MGI:1924876]	15.48	14.554	14.484	15.163	17.902	13.582	13.845	16.516	16.965	871.24896128378	0.0189935443333758	0.120889975613579	0.157114303621733	0.875154764924978	0.981832306609876
ENSMUSG00000005907	Pex1	71382	protein_coding	peroxisomal biogenesis factor 1 [Source:MGI Symbol;Acc:MGI:1918632]	20.197	13.878	14.731	14.786	16.643	16.853	17.627	18.318	17.397	415.885886026915	0.0739606639798404	0.122206896954254	0.605208591521035	0.545040407945714	0.899994427232512
ENSMUSG00000005917	Otx1	18423	protein_coding	orthodenticle homeobox 1 [Source:MGI Symbol;Acc:MGI:97450]	0.065	0.017	0.017	0.023	0.021	0	0.105	0.052	0.036	1.5179511771254	0.552539026163149	1.26783504996604	0.435813023293488	0.662972394141418	NA
ENSMUSG00000005936	Kctd20	66989	protein_coding	potassium channel tetramerisation domain containing 20 [Source:MGI Symbol;Acc:MGI:1914239]	54.218	51.794	54.22	53.092	48.04	53.432	51.322	54.055	56.062	2295.90967986547	-0.0812779339652551	0.0576141648868475	-1.41072831871958	0.158324737539061	0.617803424586288
ENSMUSG00000005947	Itgae	16407	protein_coding	integrin alpha E, epithelial-associated [Source:MGI Symbol;Acc:MGI:1298377]	0.229	0.56	0.172	0.233	0.206	0.33	0.101	0.259	0.207	68.5164971380789	-0.508531646584089	0.643730092753167	-0.789976501501042	0.42954149175567	0.84739730643819
ENSMUSG00000005949	Ctns	83429	protein_coding	cystinosis, nephropathic [Source:MGI Symbol;Acc:MGI:1932872]	14.44	12.926	12.6	10.986	15.474	13.552	13.808	13.204	12.631	286.092008074834	0.0536533480541343	0.134498184725045	0.398915034904136	0.689955810547333	0.941769558522082
ENSMUSG00000005950	P2rx5	94045	protein_coding	purinergic receptor P2X, ligand-gated ion channel, 5 [Source:MGI Symbol;Acc:MGI:2137026]	0	0	0	0	0	0	0	0	0	0.106577661038122	0	4.64130360643934	0	1	NA
ENSMUSG00000005951	Shpk	74637	protein_coding	sedoheptulokinase [Source:MGI Symbol;Acc:MGI:1921887]	5.633	6.024	6.806	6.89	6.733	6.78	6.925	7.768	7.588	155.148693872455	0.111442369123834	0.160722281748392	0.693384687620941	0.488068169090429	0.875231064072907
ENSMUSG00000005952	Trpv1	193034	protein_coding	transient receptor potential cation channel, subfamily V, member 1 [Source:MGI Symbol;Acc:MGI:1341787]	0.069	0	0	0.017	0.046	0.023	0.017	0.025	0.047	0.603244018817979	0.624888453030047	2.07526128840288	0.301113144895099	0.76332821775428	NA
ENSMUSG00000005958	Ephb3	13845	protein_coding	Eph receptor B3 [Source:MGI Symbol;Acc:MGI:104770]	0.031	0	0	0	0.047	0.021	0.038	0.016	0.022	0.819550310120808	2.02772978695583	1.88915893642915	1.07335055185383	0.283113861758572	NA
ENSMUSG00000005968	Tuft1	22156	protein_coding	tuftelin 1 [Source:MGI Symbol;Acc:MGI:109572]	2.76	2.857	3.348	1.875	2.667	3.572	3.153	3.286	2.965	157.293617187112	0.155582525999358	0.264610226762223	0.587968680965469	0.556553314874865	0.902707701116531
ENSMUSG00000005973	Rcn1	19672	protein_coding	reticulocalbin 1 [Source:MGI Symbol;Acc:MGI:104559]	3.734	3.876	4.227	4.243	2.661	2.831	2.555	2.976	3.215	168.957062693632	-0.558933252669005	0.152402256164693	-3.66748673369373	0.000244946254866222	0.00796493801415789
ENSMUSG00000005980	Dnase1	13419	protein_coding	deoxyribonuclease I [Source:MGI Symbol;Acc:MGI:103157]	0.058	0	0.253	0.121	0.072	0	0	0	0	6.67953455101641	-2.74238505797765	1.99760599976926	-1.3728358136161	0.169803394330322	0.633545074246038
ENSMUSG00000005981	Trap1	68015	protein_coding	TNF receptor-associated protein 1 [Source:MGI Symbol;Acc:MGI:1915265]	72.824	68.982	67.044	64.967	69.047	63.946	65.652	68.496	67.33	2165.47382183335	-0.0924622251234824	0.0731639484221875	-1.26376756746281	0.206313465261829	0.685550446138875
ENSMUSG00000005982	Naa60	74763	protein_coding	N(alpha)-acetyltransferase 60, NatF catalytic subunit [Source:MGI Symbol;Acc:MGI:1922013]	76.254	72.708	71.741	66.706	68.381	66.919	66.927	80.706	64.606	1458.58403016657	-0.110083387771681	0.0689383174795813	-1.59683891044028	0.110301620005328	0.535381035557993
ENSMUSG00000005983	1700037C18Rik	73261	protein_coding	RIKEN cDNA 1700037C18 gene [Source:MGI Symbol;Acc:MGI:1920511]	4.086	6.718	3.114	4.942	6.051	3.555	3.239	4.495	5.278	40.9683251173705	-0.109767692626488	0.375669202676742	-0.292192417808979	0.770139508521518	0.958310798827115
ENSMUSG00000005986	Ankrd13d	68423	protein_coding	ankyrin repeat domain 13 family, member D [Source:MGI Symbol;Acc:MGI:1915673]	23.134	18.097	18.94	23.166	19.2	21.285	22.217	22.125	30.049	363.706631995089	0.0793980732388987	0.169694211826573	0.467889107025309	0.639863893672721	0.929555288763607
ENSMUSG00000006005	Tpr	108989	protein_coding	translocated promoter region, nuclear basket protein [Source:MGI Symbol;Acc:MGI:1922066]	105.612	113.418	128.607	89.31	114.931	129.737	124.138	112.956	103.489	7681.3919651755	0.0432321208447296	0.11439993367738	0.377903373324052	0.705502376407179	0.946104707748369
ENSMUSG00000006007	Pdc	20028	protein_coding	phosducin [Source:MGI Symbol;Acc:MGI:98090]	0	0	0	0	0	0	0	0	0	0.0408411727822047	0	4.64130360643934	0	1	NA
ENSMUSG00000006010	Odr4	226499	protein_coding	odr4 GPCR localization factor homolog [Source:MGI Symbol;Acc:MGI:2385108]	12.313	15.86	16.731	16.343	18.361	12.97	14.069	14.592	12.587	325.03484512923	-0.137900120309695	0.145927558280955	-0.944990253617451	0.344663851879415	0.799079250981583
ENSMUSG00000006014	Prg4	96875	protein_coding	proteoglycan 4 (megakaryocyte stimulating factor, articular superficial zone protein) [Source:MGI Symbol;Acc:MGI:1891344]	0.167	0.081	0.938	0.124	0.046	0.02	0.05	0.033	0.031	3.92764748045867	-3.11188248292671	1.22940760992825	-2.53120483214539	0.0113671445419978	NA
ENSMUSG00000006019	Dhx34	71723	protein_coding	DEAH (Asp-Glu-Ala-His) box polypeptide 34 [Source:MGI Symbol;Acc:MGI:1918973]	14.118	11.968	11.399	12.181	11.342	12.456	12.981	13.126	17.47	678.802639680975	0.0573527032540988	0.137116301956529	0.418277786344337	0.675744028927409	0.93684104020167
ENSMUSG00000006021	Kptn	70394	protein_coding	kaptin [Source:MGI Symbol;Acc:MGI:1890380]	27.127	19.789	18.981	25.483	21.866	20.762	17.606	22.065	23.262	303.205246340738	-0.171975901253186	0.152469367521189	-1.12793739522325	0.259346359551105	0.744903276175457
ENSMUSG00000006024	Napa	108124	protein_coding	N-ethylmaleimide sensitive fusion protein attachment protein alpha [Source:MGI Symbol;Acc:MGI:104563]	88.591	71.293	80.747	81.546	82.749	87.464	79.482	80.683	98.892	1925.45793712578	0.034874361545572	0.104119395318189	0.334945870930156	0.737665918646419	0.951867025010661
ENSMUSG00000006050	Sra1	24068	protein_coding	steroid receptor RNA activator 1 [Source:MGI Symbol;Acc:MGI:1344414]	80.976	67.317	79.458	71.765	72.793	79.949	79.853	68.081	71.362	757.788350466781	-0.0646102628248299	0.100808525189789	-0.640920623560259	0.521574255801577	0.888577984584116
ENSMUSG00000006056	Calcoco2	76815	protein_coding	calcium binding and coiled-coil domain 2 [Source:MGI Symbol;Acc:MGI:1343177]	0	0	0.056	0	0	0	0	0	0	0.0258352272487615	-0.87175056082923	4.64130360643944	-0.187824506808765	0.851014224001313	NA
ENSMUSG00000006057	Atp5g1	11951	protein_coding	ATP synthase, H+ transporting, mitochondrial F0 complex, subunit C1 (subunit 9) [Source:MGI Symbol;Acc:MGI:107653]	115.824	111.253	96.685	132.554	83.647	102.095	102.696	106.835	102.044	1101.61328613784	-0.263932038652136	0.142843786784715	-1.84769701639118	0.0646461858447241	0.417681947008051
ENSMUSG00000006058	Snf8	27681	protein_coding	SNF8, ESCRT-II complex subunit, homolog (S. cerevisiae) [Source:MGI Symbol;Acc:MGI:1343161]	63.54	54.383	66.206	65.305	61.542	69.21	69.271	76.637	68.614	720.919654513686	0.0854467093863779	0.0966234460576217	0.884326867574372	0.376519788644403	0.821950276709633
ENSMUSG00000006095	Tbcb	66411	protein_coding	tubulin folding cofactor B [Source:MGI Symbol;Acc:MGI:1913661]	25.301	23.443	31.646	33.409	24.619	27.011	32.108	33.009	32.436	458.17411682068	0.00248941401868493	0.136612730245482	0.0182224161263131	0.985461420121611	1
ENSMUSG00000006127	Inpp5k	19062	protein_coding	inositol polyphosphate 5-phosphatase K [Source:MGI Symbol;Acc:MGI:1194899]	49.903	50.916	52.548	49.952	57.505	55.765	58.709	59.346	65.808	1379.75306385267	0.164880175699478	0.107012588594827	1.54075495102497	0.123376437231551	0.56271965736426
ENSMUSG00000006134	Crkl	12929	protein_coding	v-crk avian sarcoma virus CT10 oncogene homolog-like [Source:MGI Symbol;Acc:MGI:104686]	34.04	37.809	38.03	32.444	31.959	33.096	37.131	42.916	36.337	2397.61252691807	-0.036048802386871	0.0816881273423454	-0.441297940835327	0.658997316661465	0.932905310672267
ENSMUSG00000006143	Upk3bl	69665	protein_coding	uroplakin 3B-like [Source:MGI Symbol;Acc:MGI:1916915]	0	0	0	0.084	0	0	0	0	0	0.199646096291027	-0.870378813617231	4.64130360643944	-0.187528954669039	0.851245923816377	NA
ENSMUSG00000006154	Eps8l1	67425	protein_coding	EPS8-like 1 [Source:MGI Symbol;Acc:MGI:1914675]	41.785	10.615	10.051	49.824	64.751	71.923	49.797	34.789	54.65	680.718976058255	0.920606940847041	0.73076752950624	1.25978085187922	0.207748429160636	0.687648635389061
ENSMUSG00000006169	Clint1	216705	protein_coding	clathrin interactor 1 [Source:MGI Symbol;Acc:MGI:2144243]	124.621	132.55	129.285	114.041	96.685	104.296	104.125	109.403	101.458	4580.93769574551	-0.33917568387306	0.0742493331114248	-4.56806370723982	4.92250431225751e-06	0.000305516300249895
ENSMUSG00000006179	Prss16	54373	protein_coding	protease, serine 16 (thymus) [Source:MGI Symbol;Acc:MGI:1859181]	3.291	3.941	5.399	5.877	1.768	2.076	2.162	2.113	2.484	25.5107576906811	-1.18913870882269	0.551700367437493	-2.15540677332868	0.0311300167982079	0.270798896888737
ENSMUSG00000006191	Cdkal1	68916	protein_coding	CDK5 regulatory subunit associated protein 1-like 1 [Source:MGI Symbol;Acc:MGI:1921765]	16.419	17.638	17.389	17.523	17.196	17.206	20.525	24.911	17.425	364.678184352558	0.105061333480157	0.146933759659253	0.715025149589854	0.474593503102541	0.868735519451001
ENSMUSG00000006204	Cdcp3	71395	protein_coding	CUB domain containing protein 3 [Source:MGI Symbol;Acc:MGI:1918645]	0	0	0.005	0	0	0	0	0	0	0.876515966519857	-0.874736541148155	4.64130360643944	-0.188467856301089	0.850509910930021	NA
ENSMUSG00000006215	Zbtb17	22642	protein_coding	zinc finger and BTB domain containing 17 [Source:MGI Symbol;Acc:MGI:107410]	25.077	21.112	22.826	28.352	25.764	26.2	23.281	28.023	35.224	1568.77694199041	0.124500855230227	0.137027182392106	0.90858509280272	0.36356917834099	0.816414978892186
ENSMUSG00000006216	Clcnkb	56365	protein_coding	chloride channel, voltage-sensitive Kb [Source:MGI Symbol;Acc:MGI:1930643]	0	0	0	0	0	0	0	0	0	5.62374035761509	0	4.64130360643944	0	1	1
ENSMUSG00000006219	Fblim1	74202	protein_coding	filamin binding LIM protein 1 [Source:MGI Symbol;Acc:MGI:1921452]	0.695	0.872	0.825	0.309	0.553	1.167	1.736	1.814	0.938	9.31774349210918	0.808721521903809	0.512756579898636	1.57720359641934	0.114748685743432	0.544164237598765
ENSMUSG00000006221	Hspb7	NA	protein_coding	heat shock protein family, member 7 (cardiovascular) [Source:MGI Symbol;Acc:MGI:1352494]	0.054	0.059	0.062	0.021	0	0.084	0.059	0.053	0.017	3.97573524538326	-0.264144987167164	0.873422646895186	-0.302425163929672	0.762327974255279	NA
ENSMUSG00000006235	Epor	13857	protein_coding	erythropoietin receptor [Source:MGI Symbol;Acc:MGI:95408]	0.033	0	0.026	0.023	0.098	0	0.027	0.149	0.175	1.02689209349158	1.88877154562502	1.72994057746063	1.09181296180562	0.274915320606442	NA
ENSMUSG00000006241	Ccdc159	67119	protein_coding	coiled-coil domain containing 159 [Source:MGI Symbol;Acc:MGI:1914369]	0.287	0.393	0.225	0.049	0.163	0.092	0	0.158	0.141	4.68405001292296	-1.14615474873923	0.95881106629998	-1.19539165642111	0.231934044011826	0.714939746123232
ENSMUSG00000006262	Mob1b	68473	protein_coding	MOB kinase activator 1B [Source:MGI Symbol;Acc:MGI:1915723]	7.928	8.311	9.294	7.014	9.777	9.127	9.024	10.458	8.424	725.602596459422	0.14266846304668	0.0994875425073225	1.43403344228931	0.151562719659222	0.607185052092356
ENSMUSG00000006270	Vax1	NA	protein_coding	ventral anterior homeobox 1 [Source:MGI Symbol;Acc:MGI:1277163]	0	0	0	0	0	0	0	0	0	0.118808809283432	0	4.64130360643944	0	1	NA
ENSMUSG00000006273	Atp6v1b2	11966	protein_coding	ATPase, H+ transporting, lysosomal V1 subunit B2 [Source:MGI Symbol;Acc:MGI:109618]	59.135	59.526	70.036	59.877	54.256	66.786	68.761	66.521	67.12	1890.1812686444	-0.00275840647113181	0.11297596561682	-0.024415869836311	0.980520889800513	0.999293670935624
ENSMUSG00000006276	Eps15l1	13859	protein_coding	epidermal growth factor receptor pathway substrate 15-like 1 [Source:MGI Symbol;Acc:MGI:104582]	59.989	61.463	56.623	57.819	63.893	61.661	53.49	59.219	58.98	2093.74815702279	-0.0474364525719575	0.0940003590628294	-0.504641184830487	0.613810877573329	0.923707438676366
ENSMUSG00000006281	Tep1	21745	protein_coding	telomerase associated protein 1 [Source:MGI Symbol;Acc:MGI:109573]	11.487	11.794	13.573	13.838	15.452	15.73	10.243	13.306	15.127	696.934384713291	0.0831829194007994	0.167550571140241	0.496464552968754	0.619566690484938	0.925431150015781
ENSMUSG00000006288	Ttc5	219022	protein_coding	tetratricopeptide repeat domain 5 [Source:MGI Symbol;Acc:MGI:2683584]	81.222	70.872	81.983	79.721	81.366	83.51	89.314	87.371	80.514	1643.10837547774	0.0459126003064908	0.0955802924915847	0.480356348674421	0.630974027616675	0.928387522999932
ENSMUSG00000006289	Osgep	66246	protein_coding	O-sialoglycoprotein endopeptidase [Source:MGI Symbol;Acc:MGI:1913496]	50.257	48.199	47.715	51.95	43.291	49.82	49.596	47.364	49.618	630.521294239701	-0.108127108017183	0.109287206530564	-0.989384864430077	0.322474876967401	0.786490495251947
ENSMUSG00000006299	Aamp	227290	protein_coding	angio-associated migratory protein [Source:MGI Symbol;Acc:MGI:107809]	122.112	108.304	111.175	137.834	94.321	114.271	112.583	113.556	132.266	2639.23124509673	-0.143175129800021	0.0940942063139364	-1.52161472431502	0.128105645945209	0.570609535843587
ENSMUSG00000006301	Tmbim1	69660	protein_coding	transmembrane BAX inhibitor motif containing 1 [Source:MGI Symbol;Acc:MGI:1916910]	1.087	0.359	0.461	0.398	0.357	0.732	0.952	0.7	0.599	81.3529901930181	0.179044859909894	0.440556286379469	0.406406321837558	0.684444075411893	0.939374980915756
ENSMUSG00000006304	Arpc2	76709	protein_coding	actin related protein 2/3 complex, subunit 2 [Source:MGI Symbol;Acc:MGI:1923959]	566.103	528.318	570.752	595.142	491.17	512.35	570.721	618.87	526.972	9566.23657700335	-0.118162462703881	0.0926513770580372	-1.27534491613507	0.202187186284536	0.677676000049718
ENSMUSG00000006307	Kmt2b	75410	protein_coding	lysine (K)-specific methyltransferase 2B [Source:MGI Symbol;Acc:MGI:109565]	83.921	74.927	88.217	78.113	74.34	83.136	80.02	84.336	98.777	5542.85955656897	-0.00994300403896099	0.0993927346937012	-0.100037533624589	0.920314527366077	0.988760699076501
ENSMUSG00000006310	Zbtb32	58206	protein_coding	zinc finger and BTB domain containing 32 [Source:MGI Symbol;Acc:MGI:1891838]	0	0	0	0	0.122	0	0.08	0	0	2.08688278143197	2.00857888657464	1.89356410941822	1.06073983795128	0.288808149968594	NA
ENSMUSG00000006313	Upk1a	109637	protein_coding	uroplakin 1A [Source:MGI Symbol;Acc:MGI:98911]	0.382	0.579	0.571	0.418	0.452	0.337	0.562	0.414	0.919	10.9944605170337	0.0834542435649038	0.508667511583943	0.164064426495482	0.869680425838607	0.981165552298796
ENSMUSG00000006315	Tmem147	69804	protein_coding	transmembrane protein 147 [Source:MGI Symbol;Acc:MGI:1915011]	63.618	49.4	50.749	63.512	51.408	57.021	47.847	56.38	58.346	527.893869023844	-0.128510067860447	0.129322300906857	-0.993719311822367	0.320359538167536	0.785119631027219
ENSMUSG00000006333	Rps9	76846	protein_coding	ribosomal protein S9 [Source:MGI Symbol;Acc:MGI:1924096]	3135.82	3163.349	3283.838	3915.448	2526.214	2836.956	2833.61	2933.643	3095.129	18334.2451942075	-0.31002254429159	0.135706976940207	-2.28449967187897	0.0223421818507531	0.220563378920817
ENSMUSG00000006335	Tfpt	69714	protein_coding	TCF3 (E2A) fusion partner [Source:MGI Symbol;Acc:MGI:1916964]	36.922	25.478	37.163	36.941	25.259	33.892	38.346	42.315	36.912	317.445917600173	-0.01429853496316	0.154551328568302	-0.0925164157151905	0.926287749300835	0.990323870155133
ENSMUSG00000006342	Susd2	71733	protein_coding	sushi domain containing 2 [Source:MGI Symbol;Acc:MGI:1918983]	2.214	1.574	2.342	2.471	1.523	1.366	1.342	1.605	2.243	47.3805340659776	-0.470906975035106	0.396941068487944	-1.18633976783737	0.235488147762733	0.718135720853025
ENSMUSG00000006344	Ggt5	23887	protein_coding	gamma-glutamyltransferase 5 [Source:MGI Symbol;Acc:MGI:1346063]	31.312	23.655	27.974	31.133	30.387	33.55	32.863	35.389	37.961	429.568915001134	0.194413025132217	0.548037189236737	0.354744219827454	0.722781219983756	0.949926695384045
ENSMUSG00000006345	Ggt1	14598	protein_coding	gamma-glutamyltransferase 1 [Source:MGI Symbol;Acc:MGI:95706]	13.007	12.922	12.793	11.886	6.473	7.331	5.644	8.535	7.637	57.1333415692325	-0.892230868010952	0.446605952893103	-1.99780334818894	0.0457379842205605	0.343275354757362
ENSMUSG00000006356	Crip2	68337	protein_coding	cysteine rich protein 2 [Source:MGI Symbol;Acc:MGI:1915587]	1.814	1.566	1.629	1.315	0.286	0.44	0.441	0.754	0.318	13.7427683057549	-1.91279817623386	0.521835664782296	-3.6655182949825	0.000246838163706141	0.00799005620613415
ENSMUSG00000006360	Crip1	12925	protein_coding	cysteine-rich protein 1 (intestinal) [Source:MGI Symbol;Acc:MGI:88501]	432.506	365.571	411.091	411.464	138.289	176.672	223.467	191.465	200.922	770.961642073339	-1.18475369319205	0.166047022451526	-7.13504931133535	9.67524677646298e-13	2.34091775820354e-10
ENSMUSG00000006362	Cbfa2t3	12398	protein_coding	CBFA2/RUNX1 translocation partner 3 [Source:MGI Symbol;Acc:MGI:1338013]	0.466	0.318	0.378	0.362	0.14	0.138	0.304	0.789	0.186	203.070288195507	-0.438313155630272	0.495321893842924	-0.884905676649274	0.376207506108029	0.821910338183672
ENSMUSG00000006369	Fbln1	14114	protein_coding	fibulin 1 [Source:MGI Symbol;Acc:MGI:95487]	3.657	3.679	4.626	3.846	3.295	2.467	2.443	1.894	3.018	170.184278080753	-0.640155106302935	0.191869317474797	-3.33641206800573	0.00084867270823044	0.0205684259931911
ENSMUSG00000006373	Pgrmc1	53328	protein_coding	progesterone receptor membrane component 1 [Source:MGI Symbol;Acc:MGI:1858305]	37.027	35.581	38.648	42.046	39.037	37.975	42.634	48.624	39.849	995.32663527193	0.053287184686376	0.0887482966162641	0.600430506478144	0.548219361860449	0.90096527973378
ENSMUSG00000006378	Gcat	26912	protein_coding	glycine C-acetyltransferase (2-amino-3-ketobutyrate-coenzyme A ligase) [Source:MGI Symbol;Acc:MGI:1349389]	0.869	0.186	1.14	1.378	0.698	0.305	0.153	0.141	0.312	11.3766705820478	-1.59057527073264	0.730457895126429	-2.17750438641962	0.0294429548889199	0.262194747997088
ENSMUSG00000006386	Tek	21687	protein_coding	TEK receptor tyrosine kinase [Source:MGI Symbol;Acc:MGI:98664]	0	0	0	0	0	0	0	0	0	0.177496408430318	0	4.64130360643846	0	1	NA
ENSMUSG00000006389	Mpl	17480	protein_coding	myeloproliferative leukemia virus oncogene [Source:MGI Symbol;Acc:MGI:97076]	0	0	0.063	0.019	0.061	0.036	0	0	0	0.816205381649289	-0.0922984065487998	2.47012672169716	-0.0373658589003013	0.970193294300889	NA
ENSMUSG00000006390	Elovl1	54325	protein_coding	elongation of very long chain fatty acids (FEN1/Elo2, SUR4/Elo3, yeast)-like 1 [Source:MGI Symbol;Acc:MGI:1858959]	61.62	57.104	51.376	38.019	58.321	51.107	56.038	56.335	48.283	736.232420546983	-0.00164012914101155	0.133625615857131	-0.0122740623531728	0.99020696104183	1
ENSMUSG00000006392	Med8	80509	protein_coding	mediator complex subunit 8 [Source:MGI Symbol;Acc:MGI:1915269]	92.153	75.604	88.045	83.029	84.403	99.463	86.592	102.531	95.984	887.52117371159	0.0875356362487237	0.099030501859844	0.883926008701957	0.37673615613185	0.822058793760647
ENSMUSG00000006395	Hyi	NA	polymorphic_pseudogene	hydroxypyruvate isomerase (putative) [Source:MGI Symbol;Acc:MGI:1915430]	32.82	24.073	29.692	35.369	31.248	32.748	32.324	35.958	46.829	245.631797115914	0.171351783603673	0.169164156074832	1.01293198027053	0.311092651710494	0.77909820767364
ENSMUSG00000006398	Cdc20	107995	protein_coding	cell division cycle 20 [Source:MGI Symbol;Acc:MGI:1859866]	4.184	3.287	3.8	5.182	2.966	3.683	4.255	6.313	4.831	1067.3930576876	0.0245042594491029	0.26166302365029	0.0936481552007618	0.925388655350515	0.990323870155133
ENSMUSG00000006403	Adamts4	NA	protein_coding	a disintegrin-like and metallopeptidase (reprolysin type) with thrombospondin type 1 motif, 4 [Source:MGI Symbol;Acc:MGI:1339949]	0.014	0.012	0	0	0	0.02	0	0.029	0.019	0.404243157517347	1.02048396844808	2.48000630979078	0.411484424220749	0.680717360075947	NA
ENSMUSG00000006411	Nectin4	71740	protein_coding	nectin cell adhesion molecule 4 [Source:MGI Symbol;Acc:MGI:1918990]	0	0.044	0.079	0.047	0.101	0.045	0.042	0.035	0.057	5.0696720938127	0.318858796223475	0.816646168102019	0.390449142698532	0.696204455046068	0.943142924829273
ENSMUSG00000006412	Pfdn2	18637	protein_coding	prefoldin 2 [Source:MGI Symbol;Acc:MGI:1276111]	103.219	81.019	104.062	140.222	102.791	137.593	111.316	100.922	133.601	1309.97783285086	0.070698849328322	0.151063439354238	0.468007676976927	0.639779099748361	0.929555288763607
ENSMUSG00000006418	Rnf114	81018	protein_coding	ring finger protein 114 [Source:MGI Symbol;Acc:MGI:1933159]	105.85	106.751	105.656	120.24	93.923	98.407	100.572	103.378	105.558	2978.55741078076	-0.190181080967024	0.0847036115965404	-2.2452535066969	0.02475186290729	0.235241573236727
ENSMUSG00000006423	Steep1	77644	protein_coding	STING1 ER exit protein 1 [Source:MGI Symbol;Acc:MGI:1924894]	19.911	21.39	21.72	20.243	24.782	22.775	24.659	24.611	20.168	1075.59298468582	0.108130988954733	0.0997017176344898	1.0845448957173	0.278123272216302	0.760576572966993
ENSMUSG00000006435	Neurl1a	18011	protein_coding	neuralized E3 ubiquitin protein ligase 1A [Source:MGI Symbol;Acc:MGI:1334263]	0.09	0.012	0.148	0.072	0.047	0.07	0.043	0.027	0.027	2.14889935671212	-0.912582548989061	0.944556638946996	-0.966149102510592	0.333969577142453	NA
ENSMUSG00000006442	Srm	20810	protein_coding	spermidine synthase [Source:MGI Symbol;Acc:MGI:102690]	58.16	51.442	43.528	49.669	47.571	42.237	40.544	51.25	47.548	1457.59074303005	-0.207453836421136	0.30148036229617	-0.688117245319401	0.491378951394183	0.877239419130256
ENSMUSG00000006445	Epha2	13836	protein_coding	Eph receptor A2 [Source:MGI Symbol;Acc:MGI:95278]	0.43	0.408	0.968	0.441	0.64	0.784	0.865	0.475	0.397	11.4646685596986	0.152831283545941	0.708247975615026	0.215787815578613	0.829153146337954	0.974265346945623
ENSMUSG00000006456	Rbm14	NA	protein_coding	RNA binding motif protein 14 [Source:MGI Symbol;Acc:MGI:1929092]	28.763	26.547	30.321	33.201	19.315	26.104	24.265	23.518	25.892	1330.88694802345	-0.380383721892279	0.14840305653751	-2.56317983448092	0.010371831076296	0.130416954826792
ENSMUSG00000006457	Actn3	11474	protein_coding	actinin alpha 3 [Source:MGI Symbol;Acc:MGI:99678]	0.07	0.064	0.055	0.04	0.053	0.135	0.046	0.153	0.091	3.3909162113553	0.751727052479696	0.910904313938968	0.825253586986594	0.409227636027092	NA
ENSMUSG00000006463	Zdhhc24	70605	protein_coding	zinc finger, DHHC domain containing 24 [Source:MGI Symbol;Acc:MGI:1917855]	10.353	7.463	9.318	5.293	8.948	10.982	10.07	6.254	5.926	210.58849985074	0.0129662888396832	0.235964486148799	0.0549501708977795	0.956178161631748	0.996424688636387
ENSMUSG00000006464	Bbs1	52028	protein_coding	Bardet-Biedl syndrome 1 (human) [Source:MGI Symbol;Acc:MGI:1277215]	1.31	1.047	1.873	1.687	2.731	1.737	1.937	2.76	2.697	91.0613403428386	0.618842106862011	0.243163636427672	2.54496155738353	0.0109289769368508	0.134841094013435
ENSMUSG00000006471	Ndor1	78797	protein_coding	NADPH dependent diflavin oxidoreductase 1 [Source:MGI Symbol;Acc:MGI:1926047]	63.226	52.167	56.762	59.878	56.82	59.764	53.705	72.319	67.867	1740.92310171738	0.0360661026210795	0.108900908803954	0.331182751523282	0.740506448059896	0.952011799095595
ENSMUSG00000006476	Nsmf	56876	protein_coding	NMDA receptor synaptonuclear signaling and neuronal migration factor [Source:MGI Symbol;Acc:MGI:1861755]	8.662	11.355	9.976	10.999	3.919	4.401	4.442	6.524	7.554	148.555774624411	-1.00895693303017	0.194133862710127	-5.19722277682542	2.02287886408366e-07	1.77157029354566e-05
ENSMUSG00000006494	Pdk1	228026	protein_coding	pyruvate dehydrogenase kinase, isoenzyme 1 [Source:MGI Symbol;Acc:MGI:1926119]	116.901	129.203	141.852	93.626	317.568	307.024	353.331	328.818	258.803	4790.19598696732	1.32101452190925	0.131849066853176	10.0191419889251	1.25588449416573e-23	1.05457359730681e-20
ENSMUSG00000006498	Ptbp1	19205	protein_coding	polypyrimidine tract binding protein 1 [Source:MGI Symbol;Acc:MGI:97791]	271.665	272.817	272.234	269.174	247.632	250.874	258.948	291.024	309.857	10262.0471563768	-0.0615769424686795	0.0685426111005089	-0.898374623901982	0.36898586049227	0.818418680853455
ENSMUSG00000006517	Mvd	192156	protein_coding	mevalonate (diphospho) decarboxylase [Source:MGI Symbol;Acc:MGI:2179327]	14.496	11.813	11.625	14.57	9.254	9.943	9.465	11.689	12.943	264.799604608078	-0.363934404583181	0.240823449653716	-1.51120833584308	0.130735379261399	0.574406752525846
ENSMUSG00000006519	Cyba	13057	protein_coding	cytochrome b-245, alpha polypeptide [Source:MGI Symbol;Acc:MGI:1316658]	345.707	277.691	322.186	391.62	249.27	286.418	272.571	296.814	309.801	1997.28539443396	-0.302590468278528	0.170848268946254	-1.77110643347354	0.0765430043889695	0.452256369061482
ENSMUSG00000006522	Itih3	16426	protein_coding	inter-alpha trypsin inhibitor, heavy chain 3 [Source:MGI Symbol;Acc:MGI:96620]	0	0	0	0	0	0	0	0	0	0.0328876403731587	0	4.64130360643944	0	1	NA
ENSMUSG00000006526	Stimate	69179	protein_coding	STIM activating enhancer [Source:MGI Symbol;Acc:MGI:1921500]	16.937	14.175	18.518	15.367	15.419	18.167	17.456	19.346	17.242	367.340166355775	0.0486815739386498	0.133578391383804	0.364441983724564	0.715527989388985	0.949183351782154
ENSMUSG00000006527	Sfmbt1	54650	protein_coding	Scm-like with four mbt domains 1 [Source:MGI Symbol;Acc:MGI:1859609]	6.415	5.77	7.543	5.698	5.675	7.254	7.482	7.788	6.928	716.788505684855	0.0835848622759029	0.100665844418854	0.830319983490331	0.406357892547257	0.837173212117802
ENSMUSG00000006538	Ihh	16147	protein_coding	Indian hedgehog [Source:MGI Symbol;Acc:MGI:96533]	0.066	0.04	0.122	0.094	0.067	0.059	0.146	0.024	0.091	2.19295885549318	-0.109463196862682	1.03279621006971	-0.105987217802914	0.915592493776024	NA
ENSMUSG00000006542	Prkag3	241113	protein_coding	protein kinase, AMP-activated, gamma 3 non-catalytic subunit [Source:MGI Symbol;Acc:MGI:1891343]	0.171	0.155	0.106	0.123	0.206	0.169	0.175	0.164	0.173	6.51212978377304	0.293271802688155	0.553562481271972	0.52978988390665	0.596257619835203	0.919662432098966
ENSMUSG00000006546	Cryba2	12958	protein_coding	crystallin, beta A2 [Source:MGI Symbol;Acc:MGI:104336]	0.076	0	0.06	0.104	0	0.244	0.063	0.084	0.199	1.09262816839767	0.919958219315074	1.48513190049807	0.619445464073964	0.53562293835247	NA
ENSMUSG00000006567	Atp7b	11979	protein_coding	ATPase, Cu++ transporting, beta polypeptide [Source:MGI Symbol;Acc:MGI:103297]	0.054	0	0.02	0.083	0.041	0.061	0.038	0.041	0.065	4.87743869298621	0.250099024804542	0.765642016680518	0.326652690625391	0.743930586308573	0.952011799095595
ENSMUSG00000006574	Slc4a1	20533	protein_coding	solute carrier family 4 (anion exchanger), member 1 [Source:MGI Symbol;Acc:MGI:109393]	0	0.01	0	0	0	0.008	0	0.012	0.008	0.108315898045521	0.817611583012372	4.62641806803979	0.176726696763657	0.859723069945213	NA
ENSMUSG00000006575	Rundc3a	51799	protein_coding	RUN domain containing 3A [Source:MGI Symbol;Acc:MGI:1858752]	8.296	8.2	9.265	14.336	6.973	7.867	7.874	5.136	14.725	103.937965069027	-0.299269817344013	0.340212023900274	-0.879656791412339	0.379045263311987	0.822264188620271
ENSMUSG00000006576	Slc4a3	20536	protein_coding	solute carrier family 4 (anion exchanger), member 3 [Source:MGI Symbol;Acc:MGI:109350]	0.013	0	0	0	0	0.041	0.025	0	0	0.467888440545025	1.68096979224985	3.21223086223998	0.523302920723969	0.600763468796031	NA
ENSMUSG00000006585	Cdt1	67177	protein_coding	chromatin licensing and DNA replication factor 1 [Source:MGI Symbol;Acc:MGI:1914427]	26.996	20.605	24.05	29.271	26.503	26.763	28.559	34.246	41.821	867.568419792891	0.259870983375061	0.157579253960746	1.64914464844336	0.0991180044813859	0.510429117594439
ENSMUSG00000006586	Runx1t1	12395	protein_coding	RUNX1 translocation partner 1 [Source:MGI Symbol;Acc:MGI:104793]	0.026	0.016	0.042	0.05	0.02	0.036	0.036	0.028	0.022	3.15340750430942	-0.320277502026232	0.732538535502271	-0.437215909476532	0.661954772871796	NA
ENSMUSG00000006587	Snai3	30927	protein_coding	snail family zinc finger 3 [Source:MGI Symbol;Acc:MGI:1353563]	1.902	2.051	2.216	1.648	2.54	2.55	2.464	2.319	2.686	105.179553378341	0.309519394754645	0.222975474859607	1.38813201294684	0.165096850016174	0.62779902343657
ENSMUSG00000006589	Aprt	11821	protein_coding	adenine phosphoribosyl transferase [Source:MGI Symbol;Acc:MGI:88061]	98.275	97.382	89.132	96.962	78.085	80.827	77.766	81.453	96.657	776.559439053564	-0.262757896405882	0.118009914223835	-2.22657475970618	0.0259757074057073	0.242196749324932
ENSMUSG00000006599	Gtf2h1	14884	protein_coding	general transcription factor II H, polypeptide 1 [Source:MGI Symbol;Acc:MGI:1277216]	39.52	39.87	43.46	45.03	41.528	40.797	43.493	46.953	44.449	1577.6261309507	-0.0132915691209459	0.0840738668324845	-0.158093943120626	0.874382773282451	0.981829816815976
ENSMUSG00000006611	Hfe	15216	protein_coding	homeostatic iron regulator [Source:MGI Symbol;Acc:MGI:109191]	0.388	0.693	0.581	0.389	0.465	0.435	0.351	0.512	0.269	13.6577550872674	-0.387852357790551	0.405483473906709	-0.956518286808862	0.338810449988043	0.795616289878923
ENSMUSG00000006638	Abhd1	57742	polymorphic_pseudogene	abhydrolase domain containing 1 [Source:MGI Symbol;Acc:MGI:1931013]	4.573	3.826	3.541	3.016	4.818	4.262	4.899	4.513	4.573	48.6749715457039	0.249274728173035	0.280323529389205	0.889239403899409	0.373874430027105	0.821085767482603
ENSMUSG00000006641	Slc5a6	330064	protein_coding	solute carrier family 5 (sodium-dependent vitamin transporter), member 6 [Source:MGI Symbol;Acc:MGI:2660847]	11.77	8.119	10.501	10.223	7.766	9.612	9.526	12.484	13.938	625.493844431247	0.00667091621050043	0.170629541899195	0.0390959041221684	0.968813926511384	0.99824598160543
ENSMUSG00000006642	Tcf23	69852	protein_coding	transcription factor 23 [Source:MGI Symbol;Acc:MGI:1934960]	0.013	0.011	0.03	0	0	0.017	0	0.027	0.009	0.664194145974886	-0.443672976686321	1.89375349038245	-0.234282328159152	0.814765804280423	NA
ENSMUSG00000006649	Nphs1	54631	protein_coding	nephrosis 1, nephrin [Source:MGI Symbol;Acc:MGI:1859637]	0.166	0.367	0.237	0.617	0.627	0.399	0.121	0.129	0.52	290.874622357534	6.06662848683826e-05	1.17876486738657	5.14659764189319e-05	0.999958936092027	1
ENSMUSG00000006651	Aplp1	11803	protein_coding	amyloid beta (A4) precursor-like protein 1 [Source:MGI Symbol;Acc:MGI:88046]	2.405	3.182	2.077	3.043	2.123	1.616	2.876	4.441	2.785	90.1822786601686	-0.0367965571882541	0.318115491172578	-0.115670434824225	0.907913738526757	0.986346642364769
ENSMUSG00000006673	Qrich1	69232	protein_coding	glutamine-rich 1 [Source:MGI Symbol;Acc:MGI:1916482]	99.943	84.109	95.327	92.666	91.502	111.86	101.931	115.516	110.922	2968.62829655225	0.132797370665074	0.0787256849064276	1.68683665087087	0.0916347658975506	0.496391882163508
ENSMUSG00000006675	P4htm	74443	protein_coding	prolyl 4-hydroxylase, transmembrane (endoplasmic reticulum) [Source:MGI Symbol;Acc:MGI:1921693]	7.918	10.109	7.219	7.119	8.361	7.771	7.513	9.023	8.406	91.3551425329276	-0.039596309688437	0.259138805460988	-0.15279961493223	0.878556301408609	0.98192635431181
ENSMUSG00000006676	Usp19	71472	protein_coding	ubiquitin specific peptidase 19 [Source:MGI Symbol;Acc:MGI:1918722]	137.204	122.063	132.829	133.326	124.054	137.722	129.816	131.917	145.643	4895.80029636478	-0.0326063899128623	0.0932794800099405	-0.349555871338343	0.726672033530988	0.950104799225026
ENSMUSG00000006678	Pola1	18968	protein_coding	polymerase (DNA directed), alpha 1 [Source:MGI Symbol;Acc:MGI:99660]	2.427	3.15	3.121	2.543	2.97	3.343	3.811	2.852	2.974	550.209402904818	0.123691239441095	0.20684698835008	0.597984241529067	0.549850447940535	0.90096527973378
ENSMUSG00000006699	Cdc42	12540	protein_coding	cell division cycle 42 [Source:MGI Symbol;Acc:MGI:106211]	350.594	376.486	376.75	348.273	316.973	301.718	345.226	357.684	271.615	8321.26376223362	-0.250360370262065	0.0910639655739039	-2.74928034029972	0.00597262796998576	0.0889971443335561
ENSMUSG00000006705	Pknox1	18771	protein_coding	Pbx/knotted 1 homeobox [Source:MGI Symbol;Acc:MGI:1201409]	44.207	37.337	42.822	36.108	34.934	36.725	40.993	40.724	42.719	1938.77039663448	-0.0917812176937807	0.0770405782409182	-1.19133604380235	0.233521689434103	0.71611825511933
ENSMUSG00000006711	D130043K22Rik	210108	protein_coding	RIKEN cDNA D130043K22 gene [Source:MGI Symbol;Acc:MGI:3036268]	0	0.01	0.561	0.142	0	0.022	0.172	0.022	0.125	2.66583203486233	-1.61120147353747	1.42591281836605	-1.12994388772221	0.258499869322047	NA
ENSMUSG00000006715	Gmnn	57441	protein_coding	geminin [Source:MGI Symbol;Acc:MGI:1927344]	8.673	8.218	8.529	10.971	9.338	9.671	11.774	14.611	9.22	312.559226113234	0.189444259237024	0.238042672839319	0.795841589986266	0.426124114724896	0.845202409017354
ENSMUSG00000006717	Acot13	66834	protein_coding	acyl-CoA thioesterase 13 [Source:MGI Symbol;Acc:MGI:1914084]	33.76	31.933	41.302	37.069	32.552	40.734	47.618	40.744	37.159	201.054193273599	0.0801054365560674	0.157903237346268	0.507307119868627	0.611939343676564	0.923707438676366
ENSMUSG00000006720	Zfp184	193452	protein_coding	zinc finger protein 184 (Kruppel-like) [Source:MGI Symbol;Acc:MGI:1922244]	0.05	0.181	0.059	0.124	0.247	0.118	0.197	0.489	0.083	37.9956763633145	0.880944254629726	0.550096603453927	1.60143554622676	0.109280484992869	0.532733114967254
ENSMUSG00000006724	Cyp27b1	13115	protein_coding	cytochrome P450, family 27, subfamily b, polypeptide 1 [Source:MGI Symbol;Acc:MGI:1098274]	1.079	1.859	1.032	1.511	0.105	0.708	0.171	0.632	0.49	17.0886839625839	-1.80863991553337	0.979182699163633	-1.84709137230286	0.0647338987051823	0.417681947008051
ENSMUSG00000006728	Cdk4	12567	protein_coding	cyclin-dependent kinase 4 [Source:MGI Symbol;Acc:MGI:88357]	101.698	94.679	91.404	128.875	83.666	98.41	84.6	72.735	130.347	3158.77054347783	-0.210205018465431	0.185518492053463	-1.13306773971003	0.257185807575968	0.74168230366605
ENSMUSG00000006731	B4galnt1	14421	protein_coding	beta-1,4-N-acetyl-galactosaminyl transferase 1 [Source:MGI Symbol;Acc:MGI:1342057]	322.998	258.806	278.725	297.849	320.059	293.982	300.427	336.024	397.168	9275.34721609427	0.126500223971832	0.152260356293294	0.83081523681817	0.406078013713834	0.837173212117802
ENSMUSG00000006732	Mettl1	17299	protein_coding	methyltransferase like 1 [Source:MGI Symbol;Acc:MGI:1339986]	16.812	17.196	13.247	16.21	11.976	11.488	10.496	10.598	11.922	598.54042143892	-0.550101521533384	0.199263022356555	-2.76068040636787	0.00576810908205158	0.0866734285750382
ENSMUSG00000006736	Tspan31	67125	protein_coding	tetraspanin 31 [Source:MGI Symbol;Acc:MGI:1914375]	20.164	15.984	17.195	25.05	8.536	5.743	5.651	5.687	7.965	197.63750048059	-1.60265775116547	0.205085417275723	-7.81458658765	5.51437162700016e-15	1.96794137438568e-12
ENSMUSG00000006740	Kif5b	16573	protein_coding	kinesin family member 5B [Source:MGI Symbol;Acc:MGI:1098268]	61.095	63.544	64.873	51.228	58.46	60.023	66.371	67.21	56.47	4979.30555032469	-0.0244967371647917	0.0957770860535334	-0.255768244516225	0.798129795677874	0.9659434364817
ENSMUSG00000006763	Saal1	78935	protein_coding	serum amyloid A-like 1 [Source:MGI Symbol;Acc:MGI:1926185]	9.19	8.694	10.822	9.637	9.974	9.403	10.769	11.089	11.126	406.578898182427	0.066094820356502	0.108279544724132	0.6104091084322	0.541590835949224	0.898769355286104
ENSMUSG00000006764	Tph2	216343	protein_coding	tryptophan hydroxylase 2 [Source:MGI Symbol;Acc:MGI:2651811]	0	0	0	0	0	0	0.017	0.022	0	0.093218365318971	1.00350199515849	4.64130360643944	0.216211237240807	0.828823094653286	NA
ENSMUSG00000006782	Cnp	12799	protein_coding	2',3'-cyclic nucleotide 3' phosphodiesterase [Source:MGI Symbol;Acc:MGI:88437]	160.872	136.89	149.563	137.038	105.033	128.982	136.034	127.376	128.935	2971.05484101134	-0.281767153223094	0.116863132667564	-2.41108677126281	0.0159050639213203	0.176003711222362
ENSMUSG00000006784	Odad4	74407	protein_coding	outer dynein arm complex subunit 4 [Source:MGI Symbol;Acc:MGI:1921657]	0.117	0.158	0.285	0.162	0.254	0.191	0.268	0.245	0.167	11.9145000132261	0.245671532822944	0.476411381164868	0.51567099892168	0.606084213165962	0.922490766086364
ENSMUSG00000006800	Sulf2	72043	protein_coding	sulfatase 2 [Source:MGI Symbol;Acc:MGI:1919293]	0	0.074	0.027	0	0.01	0.255	0.045	0.147	0.052	4.27557726572301	1.83716990013603	1.69997780265034	1.08070228756623	0.279829565205355	0.762192349784768
ENSMUSG00000006818	Sod2	20656	protein_coding	superoxide dismutase 2, mitochondrial [Source:MGI Symbol;Acc:MGI:98352]	40.025	34.685	41.96	42.966	34.046	43.672	43.196	40.429	35.825	908.207582052388	-0.0780405577726334	0.168263962189519	-0.463798407913008	0.642792184114527	0.930079182325868
ENSMUSG00000006850	Tmco6	71983	protein_coding	transmembrane and coiled-coil domains 6 [Source:MGI Symbol;Acc:MGI:1919233]	22.228	19.84	19.907	20.934	26.149	22.932	22.814	23.684	25.507	382.03317880329	0.166593613945209	0.128680755994268	1.29462725531881	0.195448845476073	0.671164847046175
ENSMUSG00000006906	Stambp	70527	protein_coding	STAM binding protein [Source:MGI Symbol;Acc:MGI:1917777]	11.688	14.193	13.06	14.168	15.484	11.367	13.362	12.761	11.599	372.793220218715	-0.10269632878167	0.126020532098749	-0.814917435050957	0.415119572481971	0.840653179002602
ENSMUSG00000006920	Ezh1	14055	protein_coding	enhancer of zeste 1 polycomb repressive complex 2 subunit [Source:MGI Symbol;Acc:MGI:1097695]	57.352	54.496	56.525	46.132	64.088	63.334	70.2	65.268	59.095	1894.12564206603	0.205875745783708	0.128540822973468	1.60163705989499	0.109235890668417	0.532733114967254
ENSMUSG00000006930	Hap1	15114	protein_coding	huntingtin-associated protein 1 [Source:MGI Symbol;Acc:MGI:1261831]	0.026	0.229	0.038	0.056	0.283	0.202	0.013	0	0.287	17.8148828838369	1.11736573555948	0.983506658148988	1.1361038853183	0.255913089165403	0.740632832684173
ENSMUSG00000006931	P3h4	66180	protein_coding	prolyl 3-hydroxylase family member 4 (non-enzymatic) [Source:MGI Symbol;Acc:MGI:1913430]	0.102	0.23	0.222	0.145	0.135	0.136	0.463	0.217	0.385	115.043454695298	0.542702091305859	0.50592138149853	1.07270044546919	0.283405540445107	0.765326988791736
ENSMUSG00000006932	Ctnnb1	12387	protein_coding	catenin (cadherin associated protein), beta 1 [Source:MGI Symbol;Acc:MGI:88276]	202.55	191.765	214.562	173.387	191.373	207.038	232.757	212.429	157.715	7015.66535295756	-0.0247477131568524	0.100922462316463	-0.245215114542596	0.806289873886332	0.966629967194708
ENSMUSG00000006941	Eif1b	68969	protein_coding	eukaryotic translation initiation factor 1B [Source:MGI Symbol;Acc:MGI:1916219]	95.899	93.903	101.69	97.702	78.446	94.132	98.761	102.736	84.044	1191.54184363998	-0.150337499991116	0.0907562986163746	-1.65649659894781	0.0976212932429506	0.50845382508139
ENSMUSG00000006958	Chrd	12667	protein_coding	chordin [Source:MGI Symbol;Acc:MGI:1313268]	0.135	0	0.036	0.016	0.132	0.072	0.037	0.048	0.016	1.39273764525488	0.407977395683322	1.40292647721768	0.290804544862845	0.771200809201119	NA
ENSMUSG00000006998	Psmd2	21762	protein_coding	proteasome (prosome, macropain) 26S subunit, non-ATPase, 2 [Source:MGI Symbol;Acc:MGI:1096584]	107.665	99.675	104.69	103.723	93.204	105.378	103.358	108.741	100.539	4497.06604610888	-0.0848331912703927	0.0580369421337929	-1.46171021682752	0.143820636322217	0.594945352180852
ENSMUSG00000007021	Syngr3	20974	protein_coding	synaptogyrin 3 [Source:MGI Symbol;Acc:MGI:1341881]	0.124	0.078	0.025	0.142	0.065	0.104	0.103	0	0.191	1.51517747041174	-0.0411152146298694	1.34130366690063	-0.0306531739564053	0.975546135365325	NA
ENSMUSG00000007029	Vars	22321	protein_coding	valyl-tRNA synthetase [Source:MGI Symbol;Acc:MGI:90675]	59.298	49.252	47.068	48.974	46.56	43.213	46.576	46.587	61.085	2771.103901845	-0.12694468652933	0.126419179606414	-1.00415686072756	0.315303011777918	0.781138556622411
ENSMUSG00000007030	Vwa7	27762	protein_coding	von Willebrand factor A domain containing 7 [Source:MGI Symbol;Acc:MGI:1306798]	0.065	0.086	0.063	0.069	0.089	0.071	0.079	0.114	0.1	8.7647956168293	0.289887644683792	0.657755993891598	0.440722163501207	0.659414149267329	0.932905310672267
ENSMUSG00000007033	Hspa1l	15482	protein_coding	heat shock protein 1-like [Source:MGI Symbol;Acc:MGI:96231]	0	0	0.053	0.016	0	0.015	0	0	0.031	4.66767179475812	-0.896014745982002	2.09961658467911	-0.42675160432634	0.669560259482513	0.935576044223326
ENSMUSG00000007034	Slc44a4	70129	protein_coding	solute carrier family 44, member 4 [Source:MGI Symbol;Acc:MGI:1917379]	0	0	0	0	0	0	0	0	0	0.0347628383020721	0	4.64130360643944	0	1	NA
ENSMUSG00000007035	Msh5	17687	protein_coding	mutS homolog 5 [Source:MGI Symbol;Acc:MGI:1329021]	4.396	3.209	3.722	3.108	4.26	3.119	3.771	4.885	3.539	100.670066838919	0.0554276687059148	0.204443238499398	0.271115196143198	0.786302434301561	0.962559855671167
ENSMUSG00000007036	Abhd16a	193742	protein_coding	abhydrolase domain containing 16A [Source:MGI Symbol;Acc:MGI:99476]	88.948	81.694	81.187	88.891	78.25	82.925	76.311	83.475	100.323	1063.01707483492	-0.0764791160116742	0.102641332851193	-0.745110316548125	0.456205032953023	0.859588393425803
ENSMUSG00000007038	Neu1	18010	protein_coding	neuraminidase 1 [Source:MGI Symbol;Acc:MGI:97305]	33.668	30.514	30.145	30.677	36.429	34.533	36.737	37.752	42.415	1142.60069217271	0.205788346498691	0.0950731125045353	2.1645272893414	0.030423904543898	0.266606038897572
ENSMUSG00000007039	Ddah2	51793	protein_coding	dimethylarginine dimethylaminohydrolase 2 [Source:MGI Symbol;Acc:MGI:1859016]	4.768	3.437	4.146	4.447	3.794	3.137	2.566	4.742	4.48	215.399071420174	-0.239254284606154	0.208000452617272	-1.15025848066971	0.250037426007534	0.735471665145056
ENSMUSG00000007041	Clic1	114584	protein_coding	chloride intracellular channel 1 [Source:MGI Symbol;Acc:MGI:2148924]	231.967	242.251	231.002	259.725	200.321	195.607	222.127	230.465	228.083	4900.46464548598	-0.228325249034118	0.0672095610107668	-3.39721381303979	0.000680757534064904	0.0175729001786194
ENSMUSG00000007050	Lsm2	27756	protein_coding	LSM2 homolog, U6 small nuclear RNA and mRNA degradation associated [Source:MGI Symbol;Acc:MGI:90676]	43.638	48.734	41.127	37.902	41.374	41.866	44.57	44.899	38.081	531.870046546823	-0.0836901172928334	0.133627502568715	-0.626294106258535	0.531122051399566	0.893317792533928
ENSMUSG00000007080	Pole	18973	protein_coding	polymerase (DNA directed), epsilon [Source:MGI Symbol;Acc:MGI:1196391]	1.852	1.627	2.025	1.356	1.789	1.522	2.103	1.639	1.803	405.319491209394	-0.0112262078394321	0.277499457782866	-0.0404548820712155	0.967730476463099	0.99824598160543
ENSMUSG00000007097	Atp1a2	98660	protein_coding	ATPase, Na+/K+ transporting, alpha 2 polypeptide [Source:MGI Symbol;Acc:MGI:88106]	0	0	0	0.006	0.026	0.023	0.22	0.081	0.024	2.87906125030541	4.32967242492287	1.71503054262861	2.5245453753184	0.0115848048310273	NA
ENSMUSG00000007122	Casq1	12372	protein_coding	calsequestrin 1 [Source:MGI Symbol;Acc:MGI:1309468]	0	0	0.054	0.047	0	0	0	0	0.021	0.144603932903467	-1.4096676960322	4.63745439142063	-0.303974460350512	0.761147348735733	NA
ENSMUSG00000007207	Stx1a	20907	protein_coding	syntaxin 1A (brain) [Source:MGI Symbol;Acc:MGI:109355]	7.009	6.198	4.826	8.106	9.563	10.941	9.091	5.99	9.497	122.57781638582	0.405716255199785	0.294549656223916	1.37741208189142	0.168384879588268	0.63176908542334
ENSMUSG00000007209	Ceacam9	26368	protein_coding	carcinoembryonic antigen-related cell adhesion molecule 9 [Source:MGI Symbol;Acc:MGI:1347247]	0	0	0	0.031	0	0	0	0	0	0.0249034567540951	-0.871750560829229	4.64130360643944	-0.187824506808765	0.851014224001313	NA
ENSMUSG00000007216	Zfp775	243372	protein_coding	zinc finger protein 775 [Source:MGI Symbol;Acc:MGI:2683557]	3.181	3.338	4.311	5.916	3.868	5.239	4.705	3.936	7.411	184.133413267731	0.201904697803514	0.274140243152807	0.736501490921097	0.461425560572251	0.862169950058369
ENSMUSG00000007338	Mrpl49	NA	protein_coding	mitochondrial ribosomal protein L49 [Source:MGI Symbol;Acc:MGI:108180]	24.497	29.985	25.476	27.614	24.99	25.073	26.229	32.591	25.589	581.265107068682	-0.0677177291145104	0.109310000358523	-0.619501682301756	0.535585913997609	0.894860533216059
ENSMUSG00000007379	Dennd2c	329727	protein_coding	DENN/MADD domain containing 2C [Source:MGI Symbol;Acc:MGI:3036254]	3.445	3.707	3.311	2.26	3.855	3.293	2.948	2.903	2.272	130.056017413535	-0.110882204441131	0.197167494131281	-0.562375684337206	0.573860082365594	0.908086983235657
ENSMUSG00000007411	Mark3	17169	protein_coding	MAP/microtubule affinity regulating kinase 3 [Source:MGI Symbol;Acc:MGI:1341865]	58.013	54.311	52.165	52.734	58.459	48.898	56.08	52.704	56.653	2010.26973885612	-0.052053557599151	0.087805752976962	-0.592826276574481	0.553297420523476	0.901484822878496
ENSMUSG00000007415	Gatad1	67210	protein_coding	GATA zinc finger domain containing 1 [Source:MGI Symbol;Acc:MGI:1914460]	48.494	49.76	56.438	43.693	44.195	45.574	56.802	52.049	34.576	940.612249077822	-0.150124296090834	0.135650513893755	-1.10669905908662	0.268424062325589	0.751471561031141
ENSMUSG00000007458	M6pr	17113	protein_coding	mannose-6-phosphate receptor, cation dependent [Source:MGI Symbol;Acc:MGI:96904]	101.857	102.798	103.955	97.317	108.641	105.246	108.219	112.006	95.553	4558.85497734353	0.00173793763755155	0.0716256006395188	0.0242641963492681	0.980641871891537	0.999293670935624
ENSMUSG00000007476	Lrrc8a	241296	protein_coding	leucine rich repeat containing 8A VRAC subunit A [Source:MGI Symbol;Acc:MGI:2652847]	39.81	39.345	35.967	28.319	19.087	22.288	22.626	23.493	23.978	1006.90245461755	-0.745983412439162	0.111498909382494	-6.69049963421695	2.22409915327802e-11	4.53557363043483e-09
ENSMUSG00000007480	Mc5r	17203	protein_coding	melanocortin 5 receptor [Source:MGI Symbol;Acc:MGI:99420]	0.066	0.072	0.042	0.038	0.152	0.081	0.033	0.141	0.083	4.16781683227461	0.789583676912564	0.771942935778533	1.02285239013974	0.306377642908227	0.777242021061835
ENSMUSG00000007564	Ppp2r1a	51792	protein_coding	protein phosphatase 2, regulatory subunit A, alpha [Source:MGI Symbol;Acc:MGI:1926334]	115.38	115.315	109.609	108.517	111.106	106.804	108.582	115.502	110.989	3477.58652749068	-0.0814853191307241	0.0528735796181002	-1.54113490554797	0.123283956104774	0.56271965736426
ENSMUSG00000007570	Fance	72775	protein_coding	Fanconi anemia, complementation group E [Source:MGI Symbol;Acc:MGI:1920025]	23.46	16.912	24.784	25.001	24.502	26.081	23.332	27.299	30.462	374.469434939598	0.166399313503533	0.129667289698228	1.28327902812491	0.199394337363898	0.675936185116635
ENSMUSG00000007589	Tinf2	28113	protein_coding	Terf1 (TRF1)-interacting nuclear factor 2 [Source:MGI Symbol;Acc:MGI:107246]	53.999	51.424	55.069	51.446	55.816	56.124	62.235	64.361	66.712	1705.81849005925	0.143050288463251	0.0849881751191872	1.68317872765991	0.0923404975382961	0.49727565636378
ENSMUSG00000007591	Tssk4	71099	protein_coding	testis-specific serine kinase 4 [Source:MGI Symbol;Acc:MGI:1918349]	3.377	3.86	3.672	3.538	3.998	4.252	3.726	4.362	4.337	49.9910159944023	0.134057774369347	0.200992940973342	0.666977525280984	0.504786489346432	0.880817629604048
ENSMUSG00000007594	Hapln4	330790	protein_coding	hyaluronan and proteoglycan link protein 4 [Source:MGI Symbol;Acc:MGI:2679531]	0.499	0.606	0.647	0.615	0.685	0.715	0.781	1.285	0.676	32.9792281794826	0.396454609213971	0.276367523765529	1.43451952607255	0.151424061011117	0.606938448859739
ENSMUSG00000007603	Dus3l	224907	protein_coding	dihydrouridine synthase 3-like (S. cerevisiae) [Source:MGI Symbol;Acc:MGI:2147092]	42.958	29.619	33.759	36.82	36.589	41.317	40.04	34.977	46.624	964.563681990085	0.10113192452336	0.120837448918124	0.836925352436754	0.40263452873038	0.83551750858079
ENSMUSG00000007610	Gtpbp3	70359	protein_coding	GTP binding protein 3 [Source:MGI Symbol;Acc:MGI:1917609]	21.289	15.74	18.478	21.415	20.123	21.157	17.771	19.042	21.813	493.829519623	-0.00197101662309388	0.125444675087276	-0.0157122382574038	0.987463963485364	1
ENSMUSG00000007613	Tgfbr1	21812	protein_coding	transforming growth factor, beta receptor I [Source:MGI Symbol;Acc:MGI:98728]	19.013	17.435	18.943	12.412	18.088	17.097	18.285	16.669	12.711	1174.14291525873	-0.0866217352252596	0.131682797392225	-0.657806007623394	0.510662793560056	0.883361239982209
ENSMUSG00000007617	Homer1	26556	protein_coding	homer scaffolding protein 1 [Source:MGI Symbol;Acc:MGI:1347345]	8.507	8.645	9.682	6.1	6.916	7.29	7.053	9.122	6.572	539.839137922844	-0.217039503990273	0.14421507095419	-1.50497103079619	0.132331524780347	0.576275935399466
ENSMUSG00000007646	Rad51c	114714	protein_coding	RAD51 paralog C [Source:MGI Symbol;Acc:MGI:2150020]	2.329	2.205	2.757	1.876	2.273	2.386	2.42	1.944	2.068	180.124727795335	-0.100120062281953	0.241251572380624	-0.415002734672308	0.678139901202713	0.938190141636257
ENSMUSG00000007653	Gabrb2	14401	protein_coding	gamma-aminobutyric acid (GABA) A receptor, subunit beta 2 [Source:MGI Symbol;Acc:MGI:95620]	0	0.018	0	0	0	0	0	0	0	0.898210250824312	-0.879501076497329	3.66341467882292	-0.240076855503543	0.810270676213684	NA
ENSMUSG00000007656	Arpp19	59046	protein_coding	cAMP-regulated phosphoprotein 19 [Source:MGI Symbol;Acc:MGI:1891691]	197.115	166.893	233.552	240.468	147.394	229.677	261.211	204.828	209.272	1395.55520689894	-0.0555858525531332	0.172883439565801	-0.321522134755866	0.747814740893923	0.952960898554059
ENSMUSG00000007659	Bcl2l1	12048	protein_coding	BCL2-like 1 [Source:MGI Symbol;Acc:MGI:88139]	15.058	14.093	13.574	15.307	13.574	13.993	18.087	17.699	19.87	2002.4165123014	0.133040116144447	0.202777933177403	0.656087741204342	0.511767671498791	0.884275453899523
ENSMUSG00000007670	Khsrp	16549	protein_coding	KH-type splicing regulatory protein [Source:MGI Symbol;Acc:MGI:1336214]	88.083	70.772	80.407	66.421	82.879	96.353	80.746	80.91	85.831	4480.97027719727	0.104416320142232	0.10705226542378	0.975377024754085	0.329373275937429	0.789569529822035
ENSMUSG00000007682	Dio2	13371	protein_coding	deiodinase, iodothyronine, type II [Source:MGI Symbol;Acc:MGI:1338833]	0.026	0.023	0.035	0.006	0.053	0.089	0.022	0.037	0.012	13.7742643940744	0.902367355102038	0.71247891267517	1.26651798256581	0.205327695478485	0.683717402141432
ENSMUSG00000007721	Ccdc124	234388	protein_coding	coiled-coil domain containing 124 [Source:MGI Symbol;Acc:MGI:1916403]	61.379	45.626	54.816	61.289	37.39	48.932	45.526	49.655	58.319	989.176052949307	-0.279012422106246	0.132385193031025	-2.10758027932066	0.0350673108825594	0.292816757683482
ENSMUSG00000007739	Cct4	12464	protein_coding	chaperonin containing Tcp1, subunit 4 (delta) [Source:MGI Symbol;Acc:MGI:104689]	125.692	158.295	143.461	137.247	149.161	136.664	139.632	152.251	131.362	4134.78363709501	-0.0560300466384448	0.0934525689098666	-0.599555981093305	0.548802190959338	0.90096527973378
ENSMUSG00000007777	0610009B22Rik	66050	protein_coding	RIKEN cDNA 0610009B22 gene [Source:MGI Symbol;Acc:MGI:1913300]	8.782	8.707	9.296	8.353	6.566	7.19	7.409	9.252	6.065	81.6422737438395	-0.337768523708674	0.205770225821738	-1.64148395308313	0.100696995433505	0.513191577941193
ENSMUSG00000007783	Cpt1c	78070	protein_coding	carnitine palmitoyltransferase 1c [Source:MGI Symbol;Acc:MGI:2446526]	0.23	0.273	0.349	0.209	0.169	0.222	0.296	0.472	0.461	15.4120670234232	0.192473506192691	0.472359307893381	0.40747266535528	0.683660866449711	0.939374980915756
ENSMUSG00000007812	Zfp655	72611	protein_coding	zinc finger protein 655 [Source:MGI Symbol;Acc:MGI:1919861]	22.241	28	26.561	22.04	22.991	22.2	25.684	27.212	21.925	965.956582577848	-0.105855822005974	0.10984717799213	-0.963664464949276	0.335214175504754	0.792215947325072
ENSMUSG00000007815	Rhoa	11848	protein_coding	ras homolog family member A [Source:MGI Symbol;Acc:MGI:1096342]	277.422	291.336	305.558	283.017	275.361	269.9	280.537	308.506	271.814	8870.07282872218	-0.102764570824748	0.0548088455328762	-1.87496324408267	0.0607977803101049	0.405504973938699
ENSMUSG00000007817	Zmiz1	328365	protein_coding	zinc finger, MIZ-type containing 1 [Source:MGI Symbol;Acc:MGI:3040693]	70.312	60.216	55.959	53.001	41.678	48.628	42.866	38.944	52.014	2921.28684567627	-0.474585772695408	0.179418870594728	-2.64512741119301	0.0081660162658433	0.111124768536619
ENSMUSG00000007827	Ankrd26	232339	protein_coding	ankyrin repeat domain 26 [Source:MGI Symbol;Acc:MGI:1917887]	9.182	6.953	10.943	6.64	8.531	8.841	9.613	9.653	7.839	577.285030144455	0.0239593263803882	0.202419031132453	0.118364988935801	0.905778465506282	0.986201003545088
ENSMUSG00000007833	Aldh16a1	69748	protein_coding	aldehyde dehydrogenase 16 family, member A1 [Source:MGI Symbol;Acc:MGI:1916998]	18.978	17.543	16.321	15.255	17.993	15.699	19.116	18.952	23.719	502.372729272141	0.105168071757111	0.133709928231588	0.786538988899601	0.431551786707182	0.848487372959107
ENSMUSG00000007836	Hnrnpa0	77134	protein_coding	heterogeneous nuclear ribonucleoprotein A0 [Source:MGI Symbol;Acc:MGI:1924384]	300.663	220.441	265.764	340.036	212.591	240.01	241.41	243.454	392.588	11538.4699760781	-0.144610309345506	0.14654657813685	-0.986787349005614	0.323746897931155	0.787217131731856
ENSMUSG00000007837	Prrg2	65116	protein_coding	proline-rich Gla (G-carboxyglutamic acid) polypeptide 2 [Source:MGI Symbol;Acc:MGI:1929596]	2.256	3.724	2.286	2.639	3.192	1.979	2.262	1.829	1.884	26.8227644835901	-0.34208482326343	0.338326373950776	-1.01110894568687	0.311964289263432	0.780320699007445
ENSMUSG00000007850	Hnrnph1	59013	protein_coding	heterogeneous nuclear ribonucleoprotein H1 [Source:MGI Symbol;Acc:MGI:1891925]	557.345	532.865	648.724	608.155	666.98	623.082	687.7	812.217	707.734	12403.3333101195	0.191453017058246	0.117163918442267	1.63406123321648	0.102245993827781	0.516658959961619
ENSMUSG00000007867	Ift43	76411	protein_coding	intraflagellar transport 43 [Source:MGI Symbol;Acc:MGI:1923661]	0.098	0.489	0.536	0.726	0.151	0	0.082	0	0	1.30858136647383	-3.22373670481941	1.63423016254598	-1.97263321819805	0.0485373655468439	NA
ENSMUSG00000007872	Id3	15903	protein_coding	inhibitor of DNA binding 3 [Source:MGI Symbol;Acc:MGI:96398]	238.429	207.569	176.24	149.736	160.572	196.027	183.303	166.868	176.679	2974.4759650309	-0.184445023272277	0.117555313981349	-1.56900625778211	0.116646480894406	0.547694858877219
ENSMUSG00000007877	Tcap	21393	protein_coding	titin-cap [Source:MGI Symbol;Acc:MGI:1330233]	0	0.669	0.633	0.05	0.111	0.282	0.06	0.404	0.623	4.90606560303624	-0.254946772067845	0.93900316081163	-0.271507895508553	0.786000427961894	0.962559855671167
ENSMUSG00000007880	Arid1a	93760	protein_coding	AT rich interactive domain 1A (SWI-like) [Source:MGI Symbol;Acc:MGI:1935147]	130.906	112.153	124.986	109.46	107.608	129.499	125.062	138.989	140.113	11875.0172373067	0.043056001716518	0.103865690735338	0.414535362078607	0.678482074984819	0.938280046985772
ENSMUSG00000007888	Crlf1	12931	protein_coding	cytokine receptor-like factor 1 [Source:MGI Symbol;Acc:MGI:1340030]	0	0	0	0	0	0	0	0	0	0.360771822616041	0	4.64130360643902	0	1	NA
ENSMUSG00000007891	Ctsd	13033	protein_coding	cathepsin D [Source:MGI Symbol;Acc:MGI:88562]	295.797	272.049	289.639	275.239	223.564	233.257	255.983	272.945	241.963	5013.17999717239	-0.26759903123865	0.1243569282357	-2.15186266688299	0.0314081723912527	0.272554201145977
ENSMUSG00000007892	Rplp1	NA	protein_coding	ribosomal protein, large, P1 [Source:MGI Symbol;Acc:MGI:1927099]	10031	9492.95	10029.7	10159.7	7897.31	8969.81	9943.79	9748.75	10423.4	25258.4175015835	-0.142044757759947	0.213819046474453	-0.664322286073416	0.506484060222762	0.881658791388482
ENSMUSG00000007908	Hmgcll1	208982	protein_coding	3-hydroxymethyl-3-methylglutaryl-Coenzyme A lyase-like 1 [Source:MGI Symbol;Acc:MGI:2446108]	0.277	0.358	0.202	0.012	0.012	0.011	0.013	0.148	0.172	1.47440344535699	-2.00034418262072	1.40821133923973	-1.42048577999711	0.155466305539873	NA
ENSMUSG00000007944	Ttc9b	73032	protein_coding	tetratricopeptide repeat domain 9B [Source:MGI Symbol;Acc:MGI:1920282]	0	0	0	0	0	0	0	0	0.019	0.0226191052276483	0.426660818020152	4.64130360643944	0.0919269356626863	0.926756090503443	NA
ENSMUSG00000007946	Phox2a	11859	protein_coding	paired-like homeobox 2a [Source:MGI Symbol;Acc:MGI:106633]	0	0	0	0	0	0	0	0	0	0.260923380960739	0	4.64130360643944	0	1	NA
ENSMUSG00000007950	Abhd8	64296	protein_coding	abhydrolase domain containing 8 [Source:MGI Symbol;Acc:MGI:1918946]	172.712	131.647	138.281	178.947	127.029	151.152	163.915	157.136	197.642	3578.1179073819	-0.0265265486934775	0.131178201654904	-0.2022176578031	0.839746569352885	0.976474588633669
ENSMUSG00000007987	Ift22	67286	protein_coding	intraflagellar transport 22 [Source:MGI Symbol;Acc:MGI:1914536]	1.902	1.658	3.353	2.073	1.48	2.395	2.185	1.654	2.336	65.6766387589935	-0.205978545055202	0.274790096032743	-0.749585039741235	0.453504663774235	0.858022408930047
ENSMUSG00000007989	Fzd3	14365	protein_coding	frizzled class receptor 3 [Source:MGI Symbol;Acc:MGI:108476]	0.032	0.021	0.032	0.055	0.021	0.019	0.013	0.033	0.033	9.79460964942278	-0.647466255530207	0.631593952724895	-1.02513054904474	0.305301592819077	0.776501788698038
ENSMUSG00000008028	1700008O03Rik	69349	protein_coding	RIKEN cDNA 1700008O03 gene [Source:MGI Symbol;Acc:MGI:1916599]	0.218	0	0.141	0.328	0.388	0.223	0.617	0.445	0.345	3.91792681776298	1.14308949786034	0.934350697480287	1.22340519565402	0.221176691938212	NA
ENSMUSG00000008035	Mid1ip1	68041	protein_coding	Mid1 interacting protein 1 (gastrulation specific G12-like (zebrafish)) [Source:MGI Symbol;Acc:MGI:1915291]	3.344	1.984	2.31	2.17	2.365	3.176	2.481	3.167	3.39	118.001632291723	0.196578668703348	0.295142289716356	0.666047108641286	0.505380989977999	0.880817629604048
ENSMUSG00000008036	Ap2s1	232910	protein_coding	adaptor-related protein complex 2, sigma 1 subunit [Source:MGI Symbol;Acc:MGI:2141861]	132.168	121.155	118.964	137.346	108.399	114.039	119.014	114.097	127.257	1098.46766389632	-0.18956629664674	0.10163835433335	-1.86510592276029	0.0621665585492926	0.407825194527184
ENSMUSG00000008090	Fgfrl1	116701	protein_coding	fibroblast growth factor receptor-like 1 [Source:MGI Symbol;Acc:MGI:2150920]	1.987	1.516	2.077	2.101	2.232	1.254	2.531	1.647	2.734	63.4315168094667	0.0429837976590821	0.263562043369462	0.16308796634585	0.870449174411538	0.981179877189253
ENSMUSG00000008129	Brme1	74666	protein_coding	break repair meiotic recombinase recruitment factor 1 [Source:MGI Symbol;Acc:MGI:1921916]	2.026	1.663	1.745	1.744	2.42	2.292	2.511	2.913	3.917	59.107250291165	0.584493406745973	0.272277640034088	2.14668162495017	0.0318186366170592	0.274162399143179
ENSMUSG00000008136	Fhl2	14200	protein_coding	four and a half LIM domains 2 [Source:MGI Symbol;Acc:MGI:1338762]	0.415	0.386	0.746	0.612	0.291	0.075	0.156	0.276	0.359	31.7181477350453	-1.3126523256161	0.444906496286097	-2.95040044722565	0.00317362301405913	0.0564881153686959
ENSMUSG00000008140	Emc10	69683	protein_coding	ER membrane protein complex subunit 10 [Source:MGI Symbol;Acc:MGI:1916933]	145.829	110.143	105.927	126.951	121.034	124.344	115.285	122.253	148.07	2133.95844555458	-0.0126986368489481	0.11909034211284	-0.106630282721968	0.915082293402904	0.987560589914389
ENSMUSG00000008153	Clstn3	232370	protein_coding	calsyntenin 3 [Source:MGI Symbol;Acc:MGI:2178323]	0.034	0	0.356	0.104	0	0.065	0.023	0.037	0.07	25.8345559705156	-1.51285576813574	0.84302992366309	-1.79454575178323	0.0727261029273702	0.442903207887462
ENSMUSG00000008167	Fbxw9	68628	protein_coding	F-box and WD-40 domain protein 9 [Source:MGI Symbol;Acc:MGI:1915878]	4.43	4.942	4.976	5.85	3.877	3.971	3.218	3.406	4.749	118.700759744573	-0.454133625598123	0.240066258466874	-1.89170118490762	0.0585308053842326	0.398249402697769
ENSMUSG00000008193	Spib	272382	protein_coding	Spi-B transcription factor (Spi-1/PU.1 related) [Source:MGI Symbol;Acc:MGI:892986]	0.115	0.173	0.074	0.192	0.132	0.078	0.143	0.184	0.293	7.36120716636232	0.187273956865281	0.551697395748052	0.339450500054209	0.734270380866014	0.951590672493663
ENSMUSG00000008200	Fnbp4	55935	protein_coding	formin binding protein 4 [Source:MGI Symbol;Acc:MGI:1860513]	115.83	115.551	129.06	122.732	143.69	121.202	132.411	152.905	133.934	3825.70668629007	0.118545953577735	0.0909590148661834	1.30328977014688	0.19247585225568	0.667506228062477
ENSMUSG00000008206	Cers4	67260	protein_coding	ceramide synthase 4 [Source:MGI Symbol;Acc:MGI:1914510]	10.468	6.123	9.622	9.794	5.416	5.85	9.224	6.26	7.611	199.901812257436	-0.448515298147206	0.307366571071433	-1.45921951298656	0.144504699819746	0.59511875904874
ENSMUSG00000008226	Scrn3	74616	protein_coding	secernin 3 [Source:MGI Symbol;Acc:MGI:1921866]	8.944	9.316	7.697	6.688	7.496	7.399	9.342	7.35	9.724	142.721917444343	-0.0416914882726781	0.21313616569934	-0.195609638260501	0.844915715780633	0.977921573875555
ENSMUSG00000008301	Phax	56698	protein_coding	phosphorylated adaptor for RNA export [Source:MGI Symbol;Acc:MGI:1891839]	30.307	32.083	33.047	36.872	24.722	28.094	31.934	33.474	31.25	707.262232342482	-0.213347735101478	0.0976916640446956	-2.1838888423875	0.0289704170984336	0.259901988290231
ENSMUSG00000008305	Tle1	21885	protein_coding	transducin-like enhancer of split 1 [Source:MGI Symbol;Acc:MGI:104636]	4.299	5.239	5.095	6.277	6.373	7.704	7.806	8.601	8.813	241.029769420532	0.519843906501689	0.235035042217409	2.21177191961372	0.0269824282749426	0.249465131881351
ENSMUSG00000008307	1700109H08Rik	77036	protein_coding	RIKEN cDNA 1700109H08 gene [Source:MGI Symbol;Acc:MGI:1924286]	11.91	7.674	8.895	10.189	10.582	9.716	10.825	15.495	11.031	152.195954762602	0.185307403671462	0.174611375361783	1.06125619414839	0.288573487756315	0.770123150529703
ENSMUSG00000008318	Relt	320100	protein_coding	RELT tumor necrosis factor receptor [Source:MGI Symbol;Acc:MGI:2443373]	72.305	53.06	64.309	66.332	53.529	54.617	61.169	71.822	75.773	762.643903415276	-0.0760463646541387	0.242203371046973	-0.313977317183542	0.753538266522332	0.954720676031327
ENSMUSG00000008333	Snrpb2	20639	protein_coding	U2 small nuclear ribonucleoprotein B [Source:MGI Symbol;Acc:MGI:104805]	43.075	51.679	59.3	63.574	59.002	50.608	56.6	56.777	47.944	1045.81883191322	-0.0687417634702836	0.134176126197534	-0.51232484808126	0.608423677658332	0.923108543594689
ENSMUSG00000008348	Ubc	22190	protein_coding	ubiquitin C [Source:MGI Symbol;Acc:MGI:98889]	1326.178	1360.758	1386.075	2266.172	1008.329	1146.341	1089.675	2386.464	2184.651	12800.6284179032	-0.0978126954207947	0.227683232651012	-0.429599906334429	0.667486705234985	0.93458584991123
ENSMUSG00000008373	Prpf31	68988	protein_coding	pre-mRNA processing factor 31 [Source:MGI Symbol;Acc:MGI:1916238]	36.918	32.232	35.193	34.957	36.106	40.03	35.894	35.471	38.628	1125.59000718585	0.0387113077014739	0.0974706591718768	0.397158570900926	0.691250530721371	0.94210217631482
ENSMUSG00000008384	Sertad1	55942	protein_coding	SERTA domain containing 1 [Source:MGI Symbol;Acc:MGI:1913438]	33.513	33.922	37.508	69.701	22.404	30.223	30.957	81.373	93.35	521.60034390284	0.157923778583426	0.343455455608467	0.45980861856932	0.645653596421455	0.931028077714665
ENSMUSG00000008393	Carhsp1	52502	protein_coding	calcium regulated heat stable protein 1 [Source:MGI Symbol;Acc:MGI:1196368]	4.217	4.944	5.073	5.093	2.703	3.262	2.939	3.141	3.457	352.033626595858	-0.702766692211662	0.205902479577882	-3.41310456120973	0.000642272943438664	0.0168537615212995
ENSMUSG00000008398	Elk3	13713	protein_coding	ELK3, member of ETS oncogene family [Source:MGI Symbol;Acc:MGI:101762]	34.002	30.993	32.858	31.951	33.716	34.68	36.203	32.225	36.562	1298.417044429	0.0375380507426707	0.089446762927158	0.419669192201402	0.674727133962423	0.93684104020167
ENSMUSG00000008429	Herpud2	80517	protein_coding	HERPUD family member 2 [Source:MGI Symbol;Acc:MGI:1915393]	30.984	33.307	35.179	31.077	30.518	30.944	31.483	37.019	35.539	1028.76277840569	-0.0422798095180266	0.101367286069909	-0.417095210469261	0.676608768056908	0.93684104020167
ENSMUSG00000008435	Rdh13	108841	protein_coding	retinol dehydrogenase 13 (all-trans and 9-cis) [Source:MGI Symbol;Acc:MGI:1918732]	9.773	10.118	8.349	8.215	10.826	8.39	9.502	9.938	8.93	401.183100324771	0.00226368892157111	0.137808838879068	0.01642629703569	0.986894300577079	1
ENSMUSG00000008438	Adam21	56622	protein_coding	a disintegrin and metallopeptidase domain 21 [Source:MGI Symbol;Acc:MGI:1861229]	0.018	0.033	0.029	0.026	0.028	0.025	0.03	0	0.038	1.19878979986025	-0.158853044364543	1.15770376749165	-0.137213896011346	0.8908617273726	NA
ENSMUSG00000008450	Nutf2	68051	protein_coding	nuclear transport factor 2 [Source:MGI Symbol;Acc:MGI:1915301]	28.332	22.902	30.844	18.325	20.724	25.274	22.168	31.328	30.055	227.254964673551	-0.0103878382082042	0.18856774763594	-0.0550880961269132	0.956068279659026	0.996424688636387
ENSMUSG00000008461	Fut1	14343	protein_coding	fucosyltransferase 1 [Source:MGI Symbol;Acc:MGI:109375]	0	0	0	0	0.678	0.014	0	0	0.039	1.02152437923866	4.66600051944232	2.67206161002071	1.74621741577513	0.0807731796775681	NA
ENSMUSG00000008475	Arpc5	67771	protein_coding	actin related protein 2/3 complex, subunit 5 [Source:MGI Symbol;Acc:MGI:1915021]	334.311	281.073	325.249	303.606	233.368	251.363	289.645	284.472	240.242	6561.82424612543	-0.320431400650975	0.0824290375202307	-3.88736069582677	0.000101340110999691	0.00388879054978652
ENSMUSG00000008482	Rnf151	67504	protein_coding	ring finger protein 151 [Source:MGI Symbol;Acc:MGI:1914754]	0.349	0.213	0	0.222	0.436	0.104	0.095	0.174	0.145	2.61814937327534	-0.0689073292735341	1.0446879849993	-0.0659597221974177	0.947409892617294	NA
ENSMUSG00000008496	Pou2f2	18987	protein_coding	POU domain, class 2, transcription factor 2 [Source:MGI Symbol;Acc:MGI:101897]	2.886	2.369	2.753	1.947	1.922	1.713	2.281	2.372	2.893	1658.88674413105	-0.212128146438342	0.227408828080394	-0.93280523992389	0.350920535275988	0.80569443820802
ENSMUSG00000008540	Mgst1	NA	protein_coding	microsomal glutathione S-transferase 1 [Source:MGI Symbol;Acc:MGI:1913850]	0.107	0.322	0.167	0.072	0.262	0.2	0.088	0	0	0.430163202571867	-0.588868011432482	2.67603556940696	-0.22005238576219	0.825830356513274	NA
ENSMUSG00000008575	Nfib	18028	protein_coding	nuclear factor I/B [Source:MGI Symbol;Acc:MGI:103188]	0.096	0.243	0.201	0.134	0.239	0.093	0.612	0.657	0.185	14.1330292228019	0.933607773207488	0.685877858928846	1.36118663265429	0.173454717415687	0.638490482493278
ENSMUSG00000008590	Htr3b	57014	protein_coding	5-hydroxytryptamine (serotonin) receptor 3B [Source:MGI Symbol;Acc:MGI:1861899]	0.068	0	0.054	0.016	0.053	0.076	0	0.072	0.016	1.18332988611527	0.295803540595226	1.35564002412087	0.218202129866337	0.827271625671951	NA
ENSMUSG00000008601	Rab25	53868	protein_coding	RAB25, member RAS oncogene family [Source:MGI Symbol;Acc:MGI:1858203]	0.731	0.797	1.929	0.86	2.199	2.748	1.293	0.863	2.779	10.0284697768252	0.873169479577099	0.559598198522078	1.56035076932552	0.118677011956995	0.552634603086444
ENSMUSG00000008604	Ubqln4	94232	protein_coding	ubiquilin 4 [Source:MGI Symbol;Acc:MGI:2150152]	40.954	34.19	38.572	35.767	39.23	37.813	39.936	43.597	41.588	1712.78423014906	0.0542455167226974	0.110312712007706	0.491743115869621	0.622900954164007	0.92672341018147
ENSMUSG00000008658	Rbfox1	268859	protein_coding	RNA binding protein, fox-1 homolog (C. elegans) 1 [Source:MGI Symbol;Acc:MGI:1926224]	0.017	0	0	0	0	0	0	0	0.012	0.0553114918881801	-0.301152510808769	4.64130360643944	-0.0648853288526404	0.948265301856585	NA
ENSMUSG00000008668	Rps18	20084	protein_coding	ribosomal protein S18 [Source:MGI Symbol;Acc:MGI:98146]	4165.302	4169.583	4250.316	4629.265	3378.921	3941.468	4147.51	4269.631	3996.199	14094.4589217389	-0.18884743683903	0.187140753531978	-1.00911978430588	0.312917190770418	0.78050282774829
ENSMUSG00000008682	Rpl10	110954	protein_coding	ribosomal protein L10 [Source:MGI Symbol;Acc:MGI:105943]	985.508	1122.128	1010.965	1029.93	1020.661	992.151	988.375	1160.096	1020.643	6105.7768297536	-0.0647304008338108	0.135402442474257	-0.478059329292507	0.63260797821618	0.928387522999932
ENSMUSG00000008683	Rps15a	267019	protein_coding	ribosomal protein S15A [Source:MGI Symbol;Acc:MGI:2389091]	1561.087	1662.451	1798.115	2468.056	1527.209	2275.845	1743.721	1594.142	2029.922	11066.7253786909	-0.0926075122200396	0.154770302984652	-0.598354532065644	0.549603397317415	0.90096527973378
ENSMUSG00000008690	Ncaph2	52683	protein_coding	non-SMC condensin II complex, subunit H2 [Source:MGI Symbol;Acc:MGI:1289164]	75.034	62.594	61.796	64.502	61.887	65.283	67.758	80.895	76.603	2690.46798017046	0.0326105075771774	0.0895155567672015	0.364299891045597	0.715634081222198	0.949235877108983
ENSMUSG00000008730	Hipk1	15257	protein_coding	homeodomain interacting protein kinase 1 [Source:MGI Symbol;Acc:MGI:1314873]	64.474	57.202	68.298	42.859	60.1	71.77	69.695	66.802	58.058	5679.07428297799	0.110084953293693	0.109319255636472	1.00700423409181	0.313932739483398	0.781002066247039
ENSMUSG00000008734	Gprc5b	64297	protein_coding	G protein-coupled receptor, family C, group 5, member B [Source:MGI Symbol;Acc:MGI:1927596]	38.612	18.693	43.871	30.909	22.186	22.111	36.195	31.888	32.513	433.165107953159	-0.244357325203154	0.254913054206648	-0.958590865280141	0.337764896164362	0.795248868999879
ENSMUSG00000008763	Man1a2	17156	protein_coding	mannosidase, alpha, class 1A, member 2 [Source:MGI Symbol;Acc:MGI:104676]	27.55	25.107	27.418	24.393	26.444	30.36	28.693	29.38	21.903	2238.38921553335	0.00790842380508876	0.0975694683707157	0.0810542881615452	0.93539877877942	0.991815907827098
ENSMUSG00000008813	Tppp2	219038	protein_coding	tubulin polymerization-promoting protein family member 2 [Source:MGI Symbol;Acc:MGI:2684923]	0	0.392	0	0	0.213	0	0.582	0.491	0	0.558767065378135	1.25175277442361	3.05027750258614	0.410373408111992	0.681532050021867	NA
ENSMUSG00000008822	Acyp1	66204	protein_coding	acylphosphatase 1, erythrocyte (common) type [Source:MGI Symbol;Acc:MGI:1913454]	60.06	56.757	64.578	62.834	73.867	85.19	78.198	78.148	72.377	322.601118218539	0.285201933003121	0.121636950461508	2.34469815233796	0.0190424889192177	0.199436191725483
ENSMUSG00000008843	Cldn13	57255	protein_coding	claudin 13 [Source:MGI Symbol;Acc:MGI:1913102]	0	0	0	0	0	0	0	0.068	0	0.0321581362532901	0.426660818020152	4.64130360643944	0.0919269356626862	0.926756090503443	NA
ENSMUSG00000008845	Cd163	93671	protein_coding	CD163 antigen [Source:MGI Symbol;Acc:MGI:2135946]	2.093	1.375	1.451	1.445	0.662	0.616	0.939	0.787	0.753	20.6198644947936	-1.14324331893611	0.327009646759552	-3.49605380228044	0.000472193481078374	0.0133753889409167
ENSMUSG00000008855	Hdac5	15184	protein_coding	histone deacetylase 5 [Source:MGI Symbol;Acc:MGI:1333784]	67.337	62.632	64.323	67.298	57.568	60.416	56.613	62.135	79.272	1618.15469436744	-0.110313022433249	0.130613426485784	-0.844576437516977	0.398347369296602	0.833046210342253
ENSMUSG00000008859	Rala	NA	protein_coding	v-ral simian leukemia viral oncogene A (ras related) [Source:MGI Symbol;Acc:MGI:1927243]	24.582	28.036	30.607	32.855	27.992	27.214	27.413	27.578	28.127	919.920552293137	-0.130697878695044	0.0986784676581005	-1.32448224822343	0.18534293483101	0.656097987670052
ENSMUSG00000008892	Vdac3	22335	protein_coding	voltage-dependent anion channel 3 [Source:MGI Symbol;Acc:MGI:106922]	66.733	67.798	70.306	63.887	65.373	62.304	71.917	63.436	50.631	1199.36361164656	-0.158098252142894	0.117269336846191	-1.34816360691332	0.17760576698448	0.644264118818151
ENSMUSG00000008932	Slc1a7	242607	protein_coding	solute carrier family 1 (glutamate transporter), member 7 [Source:MGI Symbol;Acc:MGI:2444087]	0.132	0.107	0.084	0.046	0.111	0.111	0.061	0.188	0.048	4.31651065649491	0.111585469501797	0.879175040016643	0.126920652228349	0.899003200714812	0.984966754927998
ENSMUSG00000008958	Vps72	21427	protein_coding	vacuolar protein sorting 72 [Source:MGI Symbol;Acc:MGI:1202305]	56.32	49.349	58.437	66.159	49.891	59.358	56.275	60.842	64.454	845.915000483698	-0.0478268959322575	0.103600239490661	-0.461648507449338	0.644333402929905	0.930486527751583
ENSMUSG00000008976	Gabpa	14390	protein_coding	GA repeat binding protein, alpha [Source:MGI Symbol;Acc:MGI:95610]	39.578	45.822	46.049	40.266	43.493	43.36	46.093	44.852	36.182	2045.91320231325	-0.0651989447875066	0.10039779380348	-0.649406150449159	0.516075889614211	0.887481426845303
ENSMUSG00000008999	Bmp7	12162	protein_coding	bone morphogenetic protein 7 [Source:MGI Symbol;Acc:MGI:103302]	1.443	1.216	1.039	1.404	1.441	1.586	1.1	1.12	1.925	101.134370525733	0.116987973770296	0.242691618031612	0.482043734015808	0.62977487876854	0.928387522999932
ENSMUSG00000009013	Dynll1	56455	protein_coding	dynein light chain LC8-type 1 [Source:MGI Symbol;Acc:MGI:1861457]	95.834	112.849	135.023	118.835	68.908	92.783	98.496	95.569	109.948	1533.47561354346	-0.375741313997128	0.170546735246901	-2.20315747148818	0.0275836516384264	0.252246397910658
ENSMUSG00000009030	Pdcl	67466	protein_coding	phosducin-like [Source:MGI Symbol;Acc:MGI:1914716]	23.104	24.128	29.121	28.204	20.733	30.301	28.546	28.636	26.736	938.467850347452	-0.0175385278524683	0.136790163403996	-0.128214832236658	0.897978962521059	0.984966754927998
ENSMUSG00000009035	Tmem184b	223693	protein_coding	transmembrane protein 184b [Source:MGI Symbol;Acc:MGI:2445179]	33.474	22.531	25.466	25.155	21.646	25.742	22.966	25.668	28.343	718.093601996488	-0.15699745624492	0.122910864956202	-1.27732773096068	0.201486567243749	0.677511871744043
ENSMUSG00000009070	Rsph14	71236	protein_coding	radial spoke head homolog 14 (Chlamydomonas) [Source:MGI Symbol;Acc:MGI:1918486]	0.134	0.061	0.128	0.071	0.127	0.289	0.055	0.18	0.205	2.44398022311772	0.772364903789673	0.881134508514485	0.876557320506959	0.380727129454581	NA
ENSMUSG00000009073	Nf2	18016	protein_coding	neurofibromin 2 [Source:MGI Symbol;Acc:MGI:97307]	34.574	27.836	32.716	30.247	29.865	29.686	28.707	30.603	29.449	1334.10386677266	-0.136816131390836	0.0833482340696153	-1.64150006197567	0.10069365422659	0.513191577941193
ENSMUSG00000009075	Cabp7	192650	protein_coding	calcium binding protein 7 [Source:MGI Symbol;Acc:MGI:2183437]	0.041	0	0	0	0	0	0	0	0.014	2.96706636544843	-1.12305699191728	2.5077823666721	-0.447828729814223	0.654276807336526	NA
ENSMUSG00000009076	Zmat5	67178	protein_coding	zinc finger, matrin type 5 [Source:MGI Symbol;Acc:MGI:1914428]	54.542	49.692	43.166	55.964	41.878	44.585	49.639	51.747	49.067	356.595950505468	-0.16696969325256	0.127983795048705	-1.30461589444991	0.192023673258251	0.66726824142199
ENSMUSG00000009079	Ewsr1	14030	protein_coding	Ewing sarcoma breakpoint region 1 [Source:MGI Symbol;Acc:MGI:99960]	603.197	544.512	571.863	511.979	602.547	567.714	566.72	569.626	601.123	10216.966708794	0.00245364671087401	0.0689889893708942	0.0355657726435572	0.971628600518958	0.998583802282445
ENSMUSG00000009090	Ap1b1	11764	protein_coding	adaptor protein complex AP-1, beta 1 subunit [Source:MGI Symbol;Acc:MGI:1096368]	118.748	114.67	114.672	115.205	79.234	89.211	85.388	90.145	90.446	3662.31488617288	-0.476044118922634	0.076071313184477	-6.25786645444389	3.90279791717609e-10	6.403728766401e-08
ENSMUSG00000009092	Derl3	NA	protein_coding	Der1-like domain family, member 3 [Source:MGI Symbol;Acc:MGI:1917627]	0.246	0.085	0.32	0.399	0.652	0.887	0.354	1.782	0.506	3.35477701012394	1.66724420174782	0.835849722796094	1.99466980280921	0.0460789049507904	NA
ENSMUSG00000009093	Gstt4	75886	protein_coding	glutathione S-transferase, theta 4 [Source:MGI Symbol;Acc:MGI:1923136]	0.072	0.136	0.169	0.102	0.11	0.329	0.481	0.243	0.286	1.34335296835122	1.21075270131476	1.11501973158382	1.08585764629919	0.277541977632899	NA
ENSMUSG00000009097	Tbx1	21380	protein_coding	T-box 1 [Source:MGI Symbol;Acc:MGI:98493]	0	0	0	0	0	0	0.029	0	0	0.0264134208064504	0.426660818020151	4.64130360643944	0.0919269356626861	0.926756090503443	NA
ENSMUSG00000009108	Gnat2	14686	protein_coding	guanine nucleotide binding protein, alpha transducing 2 [Source:MGI Symbol;Acc:MGI:95779]	0	0	0	0	0	0	0	0	0	1.65665955306751	0	2.67009092419639	0	1	NA
ENSMUSG00000009112	Bcl2l13	94044	protein_coding	BCL2-like 13 (apoptosis facilitator) [Source:MGI Symbol;Acc:MGI:2136959]	20.726	22.07	29.697	22.46	22.147	26.917	22.655	20.603	24.558	1452.19565991089	-0.0777366535567969	0.173153793271254	-0.448945715182911	0.653470816998078	0.932905310672267
ENSMUSG00000009114	2610028H24Rik	76964	protein_coding	RIKEN cDNA 2610028H24 gene [Source:MGI Symbol;Acc:MGI:1924214]	0.042	0.223	0	0	0.062	0.027	0.034	0.194	0.028	2.52792812181227	-0.0471317933102304	1.3083915772021	-0.0360226969750282	0.971264261128143	NA
ENSMUSG00000009115	Spatc1l	76573	protein_coding	spermatogenesis and centriole associated 1 like [Source:MGI Symbol;Acc:MGI:1923823]	0.063	0.057	0.109	0.129	0.285	0.061	0.076	0.2	0.155	1.49793853285653	0.674635922875553	1.10195257170269	0.612218656410171	0.540393099709058	NA
ENSMUSG00000009145	Dqx1	93838	protein_coding	DEAQ RNA-dependent ATPase [Source:MGI Symbol;Acc:MGI:2136388]	3.45	3.562	3.716	4.257	5.294	4.546	4.151	3.937	4.899	130.48899482641	0.2280150976067	0.180605597070116	1.26250294180074	0.206767868407171	0.686480643591404
ENSMUSG00000009185	Ccl8	20307	protein_coding	chemokine (C-C motif) ligand 8 [Source:MGI Symbol;Acc:MGI:101878]	0	0	0.16	0	0.155	0.122	0	0	0	0.0740889424776106	0.257746892081942	4.64116929516892	0.0555349041781854	0.955712323332536	NA
ENSMUSG00000009207	Lnpk	69605	protein_coding	lunapark, ER junction formation factor [Source:MGI Symbol;Acc:MGI:1918115]	10.705	14.07	10.349	9.154	14.605	12.538	15.837	14.379	9.636	627.435279113311	0.213344915785371	0.204775469985351	1.04184800943508	0.297482151568215	0.77218655382318
ENSMUSG00000009210	Prr29	75573	protein_coding	proline rich 29 [Source:MGI Symbol;Acc:MGI:1922823]	0.159	0	0	0.135	0.227	0.095	0	0.306	0.543	8.55980427935021	1.8086761023861	1.12243960527692	1.61137943982284	0.107097045688329	0.52914966602313
ENSMUSG00000009216	Fam163b	109349	protein_coding	family with sequence similarity 163, member B [Source:MGI Symbol;Acc:MGI:1926106]	0.018	0	0.014	0	0	0.012	0.104	0.076	0.075	3.5017171283595	2.71770856864902	1.43862342765393	1.88910351132053	0.0588779600493161	NA
ENSMUSG00000009246	Trpm5	56843	protein_coding	transient receptor potential cation channel, subfamily M, member 5 [Source:MGI Symbol;Acc:MGI:1861718]	0	0.101	0	0	0	0	0	0	0.009	0.130201529710563	-1.06415299372561	4.63284178874362	-0.229697676340077	0.818326700648006	NA
ENSMUSG00000009248	Ascl2	17173	protein_coding	achaete-scute family bHLH transcription factor 2 [Source:MGI Symbol;Acc:MGI:96920]	0	0	0	0	0	0.058	0.03	0	0	0.328548872461183	1.14836937727486	4.52659870476375	0.253693656578465	0.799732235090122	NA
ENSMUSG00000009281	Rarres2	71660	protein_coding	retinoic acid receptor responder (tazarotene induced) 2 [Source:MGI Symbol;Acc:MGI:1918910]	0.151	0.059	0.069	0.031	0	0.116	0.036	0	0.045	13.0054127314619	-0.960831655160043	1.24895581743233	-0.769307962498923	0.441710511431944	0.851540298660806
ENSMUSG00000009291	Pttg1ip	108705	protein_coding	pituitary tumor-transforming 1 interacting protein [Source:MGI Symbol;Acc:MGI:2652132]	74.041	62.55	71.866	78.527	64.576	70.242	77.051	92.42	81.601	1369.70422426571	0.0401752203118678	0.114003092511666	0.352404653476893	0.724534812585027	0.950104799225026
ENSMUSG00000009292	Trpm2	28240	protein_coding	transient receptor potential cation channel, subfamily M, member 2 [Source:MGI Symbol;Acc:MGI:1351901]	0.092	0.078	0.099	0.023	0.19	0.292	0.145	0.119	0.056	6.40462634546423	1.1165885877678	0.676493198278148	1.65055404933828	0.0988296682270903	0.510202854281072
ENSMUSG00000009293	Ube2g2	22213	protein_coding	ubiquitin-conjugating enzyme E2G 2 [Source:MGI Symbol;Acc:MGI:1343188]	49.48	35.844	43.205	42.224	34.841	42.696	42.309	40.284	43.788	1259.05122821493	-0.124077117430004	0.128414628713896	-0.96622260775635	0.333932802524835	0.791418914036656
ENSMUSG00000009350	Mpo	17523	protein_coding	myeloperoxidase [Source:MGI Symbol;Acc:MGI:97137]	0.113	0.062	0.108	0.077	0.067	0.081	0.169	0.115	0.047	3.22662899522394	0.0364367765057397	0.816770395155766	0.0446107948106895	0.964417538212682	NA
ENSMUSG00000009356	Lpo	76113	protein_coding	lactoperoxidase [Source:MGI Symbol;Acc:MGI:1923363]	0	0.016	0	0	0	0	0	0	0	0.0310020131237848	-0.87175056082923	4.64130360643944	-0.187824506808765	0.851014224001313	NA
ENSMUSG00000009376	Met	17295	protein_coding	met proto-oncogene [Source:MGI Symbol;Acc:MGI:96969]	0.044	0.01	0.009	0.032	0.042	0.03	0.055	0.07	0.046	3.01383806872029	0.974422189013173	0.904414926336963	1.0774061336645	0.281298865109229	NA
ENSMUSG00000009378	Slc16a12	240638	protein_coding	solute carrier family 16 (monocarboxylic acid transporters), member 12 [Source:MGI Symbol;Acc:MGI:2147716]	0.013	0	0.01	0	0.019	0	0.032	0	0	0.511639768327466	0.861188463845675	2.28798540576531	0.376395960252035	0.706622548821538	NA
ENSMUSG00000009394	Syn2	20965	protein_coding	synapsin II [Source:MGI Symbol;Acc:MGI:103020]	0.144	0.174	0.037	0.113	0.053	0.046	0.019	0.025	0.377	2.59547231637349	-0.512746645414617	1.07878855850437	-0.475298557231168	0.634574187302982	NA
ENSMUSG00000009406	Elk1	13712	protein_coding	ELK1, member of ETS oncogene family [Source:MGI Symbol;Acc:MGI:101833]	11.026	8.469	8.931	9.757	9.58	10.413	9.652	9.819	10.593	429.88762276649	0.0108358770833342	0.112652965276986	0.096188121250883	0.923371164937308	0.990323870155133
ENSMUSG00000009418	Nav1	215690	protein_coding	neuron navigator 1 [Source:MGI Symbol;Acc:MGI:2183683]	0.424	0.26	0.348	0.239	0.296	0.436	0.267	0.388	0.425	23.7975888507499	0.127790387720507	0.42751433013827	0.298914863693986	0.765005005732315	0.956762783334524
ENSMUSG00000009470	Tnpo1	238799	protein_coding	transportin 1 [Source:MGI Symbol;Acc:MGI:2681523]	53.211	54.276	56.988	34.397	47.575	51.094	53.186	50.47	38.965	4597.63884670161	-0.0996194809165217	0.132379356717347	-0.752530329401936	0.451732197705523	0.857396240160396
ENSMUSG00000009487	Otog	18419	protein_coding	otogelin [Source:MGI Symbol;Acc:MGI:1202064]	0.059	0.04	0.07	0.084	0.022	0.079	0.024	0.047	0.093	2.73285815655518	-0.304887727500489	0.775095050317765	-0.393355276072909	0.694057097283024	NA
ENSMUSG00000009535	Rnmt	67897	protein_coding	RNA (guanine-7-) methyltransferase [Source:MGI Symbol;Acc:MGI:1915147]	40.369	34.61	37.098	32.476	37.434	37.885	39.309	35.672	31.804	1211.06206250779	-0.0449553718094621	0.116683687638208	-0.38527554895978	0.700033275043825	0.944247850444165
ENSMUSG00000009545	Kcnq1	16535	protein_coding	potassium voltage-gated channel, subfamily Q, member 1 [Source:MGI Symbol;Acc:MGI:108083]	0	0	0	0	0	0.026	0	0	0	0.158022044919871	0.476188681201078	4.64130360643944	0.102598046061974	0.918281993673884	NA
ENSMUSG00000009549	Srp14	20813	protein_coding	signal recognition particle 14 [Source:MGI Symbol;Acc:MGI:107169]	177.996	152.937	179.788	191.479	143.269	156.655	167.835	190.156	166.671	1247.51531738704	-0.154289013478918	0.106067271102869	-1.45463357239842	0.145770731547727	0.597609762447964
ENSMUSG00000009551	6330409D20Rik	70730	protein_coding	RIKEN cDNA 6330409D20 gene [Source:MGI Symbol;Acc:MGI:1917980]	0.116	0	0	0	0.044	0	0.144	0	0	1.7644893149606	0.366341733443231	2.88785164993675	0.12685614700854	0.899054255764794	NA
ENSMUSG00000009555	Cdk9	107951	protein_coding	cyclin-dependent kinase 9 (CDC2-related kinase) [Source:MGI Symbol;Acc:MGI:1328368]	103.685	88.991	92.139	103.628	85.694	95.477	94.808	102.923	111.783	2150.00472870696	-0.0468879622897733	0.0831080554545176	-0.564180716698799	0.57263114986167	0.907486822887546
ENSMUSG00000009563	Tor2a	30933	protein_coding	torsin family 2, member A [Source:MGI Symbol;Acc:MGI:1353596]	45.524	45.359	42.159	49.432	45.152	42.459	48.517	51.919	51.148	952.003591898312	0.00350918890303381	0.0879764151739353	0.0398878369401153	0.968182548102613	0.99824598160543
ENSMUSG00000009566	Fpgs	14287	protein_coding	folylpolyglutamyl synthetase [Source:MGI Symbol;Acc:MGI:95576]	18.488	16.302	17.254	16.212	20.164	16.679	17.143	20.552	18.703	486.710816359696	0.0680925500795311	0.135718984225957	0.501717209776377	0.615866456942003	0.923707438676366
ENSMUSG00000009569	Mrtfb	239719	protein_coding	myocardin related transcription factor B [Source:MGI Symbol;Acc:MGI:3050795]	8.872	8.925	11.196	9.739	8.974	10.238	10.246	9.094	9.758	726.725449551752	-0.0615913878653375	0.14556640263506	-0.423115408160145	0.67221106106844	0.936115912952562
ENSMUSG00000009575	Cbx5	12419	protein_coding	chromobox 5 [Source:MGI Symbol;Acc:MGI:109372]	17.007	13.658	18.492	11.391	14.468	18.528	18.808	18.22	13.604	2947.81860201636	0.0883998556580798	0.140214943285124	0.630459590019025	0.528393933667219	0.891616814822598
ENSMUSG00000009585	Apobec3	80287	protein_coding	apolipoprotein B mRNA editing enzyme, catalytic polypeptide 3 [Source:MGI Symbol;Acc:MGI:1933111]	34.054	37.425	39.443	32.915	35.155	36.445	35.22	39.961	36.196	1132.37791715983	-0.0354839358536296	0.165801983675217	-0.214013940406997	0.830536186157663	0.974461360621834
ENSMUSG00000009588	St6galnac1	20445	protein_coding	ST6 (alpha-N-acetyl-neuraminyl-2,3-beta-galactosyl-1,3)-N-acetylgalactosaminide alpha-2,6-sialyltransferase 1 [Source:MGI Symbol;Acc:MGI:1341826]	0.3	0.021	0.146	0.097	0.079	0.062	0.019	0.098	0.063	1.50230302488334	-1.13515453418647	1.08446697653731	-1.04673960456684	0.295219692255568	NA
ENSMUSG00000009596	Taf7l	74469	protein_coding	TATA-box binding protein associated factor 7 like [Source:MGI Symbol;Acc:MGI:1921719]	0	0	0	0	0	0	0	0	0	0.36352049909143	0	4.64130360643944	0	1	NA
ENSMUSG00000009614	Sardh	192166	protein_coding	sarcosine dehydrogenase [Source:MGI Symbol;Acc:MGI:2183102]	2.151	5.114	1.989	2.702	4.44	4.982	3.657	3.58	5.051	19.149158934918	0.476398758028092	0.539142158661025	0.883623642438279	0.376899412006242	0.822158909665071
ENSMUSG00000009621	Vav2	22325	protein_coding	vav 2 oncogene [Source:MGI Symbol;Acc:MGI:102718]	6.039	4.591	6.095	4.206	3.239	3.548	3.293	2.934	3.798	498.520179266643	-0.684366640984104	0.137760806732363	-4.96778915002775	6.77205368480644e-07	5.14207799737297e-05
ENSMUSG00000009628	Tex15	104271	protein_coding	testis expressed gene 15 [Source:MGI Symbol;Acc:MGI:1934816]	0.026	0.038	0.035	0.091	0.023	0.014	0.124	0.05	0.028	31.007091153313	-0.312666510890651	0.611640136621059	-0.511193579639727	0.609215513942312	0.923164313301256
ENSMUSG00000009630	Ppp2cb	19053	protein_coding	protein phosphatase 2 (formerly 2A), catalytic subunit, beta isoform [Source:MGI Symbol;Acc:MGI:1321161]	69.208	62.312	73.064	79.913	62.426	60.651	71.616	81.107	74.888	1427.96902151847	-0.0855747493706083	0.0946750359831776	-0.903878709756326	0.366059719538499	0.816781983065154
ENSMUSG00000009633	G0s2	14373	protein_coding	G0/G1 switch gene 2 [Source:MGI Symbol;Acc:MGI:1316737]	10.974	10.864	12.952	10.922	10.689	11.687	7.582	6.366	9.456	96.0935787003069	-0.366909381601564	0.305123855035053	-1.20249326805147	0.229172472789431	0.71140771890408
ENSMUSG00000009640	Dmap1	66233	protein_coding	DNA methyltransferase 1-associated protein 1 [Source:MGI Symbol;Acc:MGI:1913483]	23.007	22.229	22.525	25.125	22.088	23.737	22.134	22.497	24.884	503.206092190791	-0.0699868844089054	0.101147880047936	-0.691926359462375	0.488983576045295	0.875924275071726
ENSMUSG00000009646	Pla2g12b	69836	protein_coding	phospholipase A2, group XIIB [Source:MGI Symbol;Acc:MGI:1917086]	0	0	0	0	0	0	0	0	0	0.063385333049512	0	4.64130360643944	0	1	NA
ENSMUSG00000009647	Mcu	215999	protein_coding	mitochondrial calcium uniporter [Source:MGI Symbol;Acc:MGI:3026965]	17.653	17.785	19.173	17.054	19.198	21.459	19.865	20.124	20.378	1080.72567320064	0.114442942472697	0.107238248585568	1.06718399435049	0.285888758679806	0.767977822871113
ENSMUSG00000009654	Oit3	18302	protein_coding	oncoprotein induced transcript 3 [Source:MGI Symbol;Acc:MGI:1201782]	0.079	0.107	0.157	0.254	0.211	0.348	0.033	0.368	0.082	2.91448797398895	0.285800969240385	0.976956987887857	0.292542018516368	0.7698722380855	NA
ENSMUSG00000009670	Tex11	83558	protein_coding	testis expressed gene 11 [Source:MGI Symbol;Acc:MGI:1933237]	0	0	0	0	0.048	0.011	0	0	0	0.873650374825097	2.06630841242025	3.74061868402107	0.552397500778941	0.580676042539603	NA
ENSMUSG00000009681	Bcr	110279	protein_coding	BCR activator of RhoGEF and GTPase [Source:MGI Symbol;Acc:MGI:88141]	14.595	11.696	12.925	13.345	9.9	11.067	10.057	10.233	13.116	626.313107736294	-0.331176835288385	0.164719554758974	-2.01054960215853	0.0443730519360776	0.336895841725563
ENSMUSG00000009687	Fxyd5	18301	protein_coding	FXYD domain-containing ion transport regulator 5 [Source:MGI Symbol;Acc:MGI:1201785]	1137.34	1178.111	1118.861	1083.83	900.858	919.546	977.448	1060.37	938.826	4969.07528273552	-0.298230721276705	0.17760295072959	-1.67919913521469	0.0931132404694338	0.499884675597055
ENSMUSG00000009731	Kcnd1	16506	protein_coding	potassium voltage-gated channel, Shal-related family, member 1 [Source:MGI Symbol;Acc:MGI:96671]	0.46	0.553	0.45	0.366	0.434	0.522	0.397	0.582	0.658	27.2297762698431	0.117785703357619	0.341146926535001	0.345263856116066	0.729896016484165	0.950104799225026
ENSMUSG00000009733	Tfcp2	21422	protein_coding	transcription factor CP2 [Source:MGI Symbol;Acc:MGI:98509]	11.608	11.156	10.707	9.355	11.281	12.634	10.927	11.667	11.779	382.128773609206	0.0664749711314211	0.114591793715071	0.580102370128783	0.561845585538109	0.904352967213973
ENSMUSG00000009734	Pou6f2	218030	protein_coding	POU domain, class 6, transcription factor 2 [Source:MGI Symbol;Acc:MGI:2443631]	0.008	0.008	0.027	0.019	0.039	0.022	0	0.036	0.035	1.26192401069637	0.7341671866559	1.35660162599289	0.541181119489345	0.588382749801375	NA
ENSMUSG00000009739	Pou6f1	19009	protein_coding	POU domain, class 6, transcription factor 1 [Source:MGI Symbol;Acc:MGI:102935]	19.481	15.673	18.093	13.961	17.236	18.851	20.685	19.515	20.457	1385.96460424265	0.146673099327484	0.196231689288739	0.747448589262597	0.454792824813088	0.859297629865097
ENSMUSG00000009741	Ubp1	22221	protein_coding	upstream binding protein 1 [Source:MGI Symbol;Acc:MGI:104889]	76.363	67.519	77.627	70.853	79.902	70.658	75.688	77.876	74.92	4122.18551918156	-0.00546622361304074	0.0783792739667424	-0.0697406767937164	0.944400065183616	0.994024174626758
ENSMUSG00000009772	Nuak2	74137	protein_coding	NUAK family, SNF1-like kinase, 2 [Source:MGI Symbol;Acc:MGI:1921387]	0.858	0.523	1.123	0.636	0.249	0.219	0.425	0.289	0.154	11.5219092008453	-1.63800560227233	0.54862633046971	-2.98564890399981	0.00282977331159433	0.0519216118547674
ENSMUSG00000009828	Cilk1	56542	protein_coding	ciliogenesis associated kinase 1 [Source:MGI Symbol;Acc:MGI:1934157]	8.97	9.856	8.392	8.605	9.845	8.862	10.979	11.112	9.665	435.75238546651	0.107866139794631	0.155223088096444	0.694910410026191	0.487111448416031	0.875166922484432
ENSMUSG00000009863	Sdhb	67680	protein_coding	succinate dehydrogenase complex, subunit B, iron sulfur (Ip) [Source:MGI Symbol;Acc:MGI:1914930]	99.334	99.939	94.236	108.653	89.51	94.579	97.426	96.45	101.19	1533.27548763228	-0.131794449604029	0.0791992273880722	-1.66408756689309	0.0960949313184402	0.506097666664395
ENSMUSG00000009876	Cox4i2	84682	protein_coding	cytochrome c oxidase subunit 4I2 [Source:MGI Symbol;Acc:MGI:2135755]	0	0.101	0	0.148	0.083	0.206	0.091	0	0	6.35110284137758	0.236799526521913	1.33809112547078	0.176968161595572	0.859533398189364	0.979632009083694
ENSMUSG00000009894	Snap47	67826	protein_coding	synaptosomal-associated protein, 47 [Source:MGI Symbol;Acc:MGI:1915076]	22.352	23.469	22.928	24.113	19.137	17.25	16.563	21.272	17.568	303.337597546314	-0.402433202582297	0.161401363841129	-2.4933692814295	0.0126537167141465	0.150401170769726
ENSMUSG00000009905	Kdsr	70750	protein_coding	3-ketodihydrosphingosine reductase [Source:MGI Symbol;Acc:MGI:1918000]	10.651	11.922	10.256	9.762	11.915	12.445	12.154	12.747	12.205	809.487351753426	0.146255938332255	0.128639554424642	1.13694375720131	0.255561798208276	0.740439348370843
ENSMUSG00000009907	Vps4b	NA	protein_coding	vacuolar protein sorting 4B [Source:MGI Symbol;Acc:MGI:1100499]	74.396	74.89	84.442	70.242	86.622	75.614	80.558	85.422	65.586	2785.07108599153	-0.00698442588329295	0.107223064182153	-0.0651392117597728	0.948063160242374	0.994392587691743
ENSMUSG00000009927	Rps25	75617	protein_coding	ribosomal protein S25 [Source:MGI Symbol;Acc:MGI:1922867]	2029.322	2147.983	2088.464	2351.582	1813.397	1881.887	2101.471	1826.943	2058.183	7980.94646960092	-0.21616901979303	0.137690761075845	-1.56996023628598	0.116424362397336	0.547694858877219
ENSMUSG00000009941	Nxf2	83454	protein_coding	nuclear RNA export factor 2 [Source:MGI Symbol;Acc:MGI:1933192]	0.024	0	0.036	0.017	0.156	0.106	0.314	0.333	0.086	4.62208083957943	3.26484205939055	1.03022871868971	3.16904586346895	0.00152940259380529	0.0327319670563277
ENSMUSG00000009995	Tafazzin	66826	protein_coding	tafazzin, phospholipid-lysophospholipid transacylase [Source:MGI Symbol;Acc:MGI:109626]	69.95	54.088	60.699	59.351	78.953	72.9	76.817	76.341	72.415	1097.87096395093	0.249584835964432	0.105221781119949	2.37198832131453	0.0176926499393031	0.18975400291777
ENSMUSG00000010021	Kif19a	NA	protein_coding	kinesin family member 19A [Source:MGI Symbol;Acc:MGI:2447024]	0	0	0	0	0	0.052	0.013	0	0.039	0.221997513800001	2.18375087212071	4.59817300228195	0.474917074898437	0.634846080536079	NA
ENSMUSG00000010025	Aldh3a2	11671	protein_coding	aldehyde dehydrogenase family 3, subfamily A2 [Source:MGI Symbol;Acc:MGI:1353452]	29.704	28.978	31.261	28.028	30.204	32.294	33.636	37.006	30.227	879.053782803482	0.0853595814316052	0.0757682188908535	1.12658820124264	0.259916629932381	0.745158547655017
ENSMUSG00000010044	Zmynd10	114602	protein_coding	zinc finger, MYND domain containing 10 [Source:MGI Symbol;Acc:MGI:2387863]	3.81	3.695	5.04	0.785	3.264	3.355	2.367	2.818	1.335	21.025680270197	-0.376702642436202	0.582334862766855	-0.646883205045239	0.517707536333331	0.887597588499013
ENSMUSG00000010045	Tmem115	NA	protein_coding	transmembrane protein 115 [Source:MGI Symbol;Acc:MGI:1930765]	21.133	16.761	15.893	17.052	15.833	17.369	16.502	17.542	20.052	456.838189976789	-0.0786552689026086	0.116903886050675	-0.672819968264473	0.501061832498033	0.880436335165048
ENSMUSG00000010047	Hyal2	15587	protein_coding	hyaluronoglucosaminidase 2 [Source:MGI Symbol;Acc:MGI:1196334]	6.407	4.395	4.92	3.966	3.7	3.828	5.274	5.898	3.832	196.306653610325	-0.192542523616116	0.22979326125459	-0.837894560375275	0.402089924091683	0.835335248770454
ENSMUSG00000010048	Ifrd2	15983	protein_coding	interferon-related developmental regulator 2 [Source:MGI Symbol;Acc:MGI:1316708]	44.082	32.66	35.227	33.728	28.063	30.829	36.842	37.11	34.38	1643.02082158125	-0.18437717641742	0.179216999045426	-1.02879290134016	0.303577003183047	0.775788414556746
ENSMUSG00000010051	Hyal1	15586	protein_coding	hyaluronoglucosaminidase 1 [Source:MGI Symbol;Acc:MGI:96298]	1.515	1.362	1.668	1.532	2.188	1.906	2.109	2.651	2.517	57.5211185652618	0.517770598812721	0.25052241968076	2.06676352349029	0.03875644215827	0.310290640386598
ENSMUSG00000010054	Tusc2	NA	protein_coding	tumor suppressor 2, mitochondrial calcium regulator [Source:MGI Symbol;Acc:MGI:1931086]	27.249	28.263	27.952	26.302	29.381	32.267	39.054	34.841	28.639	601.116018170242	0.195186835019525	0.109529878730124	1.78204191662126	0.0747423964926508	0.446048373717638
ENSMUSG00000010057	Nprl2	56032	protein_coding	NPR2 like, GATOR1 complex subunit [Source:MGI Symbol;Acc:MGI:1914482]	35.799	33.644	34.17	27.359	33.686	33.899	36.969	32.244	29.785	463.559119001909	-0.0303746493960029	0.101419580713713	-0.299494921811444	0.764562446129192	0.956456832748594
ENSMUSG00000010064	Slc38a3	76257	protein_coding	solute carrier family 38, member 3 [Source:MGI Symbol;Acc:MGI:1923507]	0	0	0	0	0	0	0	0	0	0.0591971241401158	0	4.64130360643922	0	1	NA
ENSMUSG00000010066	Cacna2d2	56808	protein_coding	calcium channel, voltage-dependent, alpha 2/delta subunit 2 [Source:MGI Symbol;Acc:MGI:1929813]	1.311	0.989	0.758	0.64	1.067	1.064	0.737	2.047	1.501	45.1553716701162	0.40795915743779	0.409298129506017	0.996728614250345	0.318896256580501	0.784193381340757
ENSMUSG00000010067	Rassf1	56289	protein_coding	Ras association (RalGDS/AF-6) domain family member 1 [Source:MGI Symbol;Acc:MGI:1928386]	59.533	54.089	57.704	63.152	42.289	46.356	49.929	73.426	64.162	1073.35848076728	-0.155294756708269	0.121680117959997	-1.27625415977426	0.201865688862008	0.677672427925144
ENSMUSG00000010080	Epn3	71889	protein_coding	epsin 3 [Source:MGI Symbol;Acc:MGI:1919139]	0.013	0.024	0.011	0.019	0.011	0.02	0	0.014	0.019	0.462703728209073	-0.522192745243259	1.8448233667035	-0.283058397171303	0.777132072148418	NA
ENSMUSG00000010095	Slc3a2	17254	protein_coding	solute carrier family 3 (activators of dibasic and neutral amino acid transport), member 2 [Source:MGI Symbol;Acc:MGI:96955]	89.388	93.609	88.561	92.206	84.904	85.069	89.359	97.967	93.468	2630.68119819565	-0.0760300235985495	0.0857207026183208	-0.886950541423815	0.375105528969507	0.821629500308449
ENSMUSG00000010097	Nxf1	53319	protein_coding	nuclear RNA export factor 1 [Source:MGI Symbol;Acc:MGI:1858330]	177.65	185.098	191.203	187.274	189.761	174.245	180.778	206.284	186.321	7091.71693914486	-0.0450618612594418	0.081830781634501	-0.550671279918987	0.581859035949305	0.913429218867933
ENSMUSG00000010110	Stx5a	56389	protein_coding	syntaxin 5A [Source:MGI Symbol;Acc:MGI:1928483]	80.692	75.703	85.522	88.867	88.648	84.509	86.342	102.402	102.885	1653.39645193011	0.106035502334523	0.0899676616553985	1.17859573521728	0.238559190669624	0.72026913003572
ENSMUSG00000010122	Slc47a1	67473	protein_coding	solute carrier family 47, member 1 [Source:MGI Symbol;Acc:MGI:1914723]	0	0	0	0	0	0	0	0	0	0.0204205863911024	0	4.64130360643944	0	1	NA
ENSMUSG00000010136	Pifo	100503311	protein_coding	primary cilia formation [Source:MGI Symbol;Acc:MGI:1923670]	1.031	0.217	0.373	0.271	0.06	0.202	0.13	0.088	0.103	1.96059257424992	-2.03045759604446	1.10587262223326	-1.83606823717548	0.0663475652127559	NA
ENSMUSG00000010142	Tnfrsf13b	57916	protein_coding	tumor necrosis factor receptor superfamily, member 13b [Source:MGI Symbol;Acc:MGI:1889411]	45.466	40.64	42.809	44.196	42.052	38.29	45.223	43.6	48.527	856.270106580796	-0.0520725064317989	0.137797807873438	-0.377890673555749	0.705511811059391	0.946104707748369
ENSMUSG00000010154	Spire2	234857	protein_coding	spire type actin nucleation factor 2 [Source:MGI Symbol;Acc:MGI:2446256]	0.026	0	0.019	0.037	0	0.017	0.021	0.055	0.018	7.84811467316151	-0.0671937655395972	1.1898660536034	-0.0564717056479655	0.954966035166592	0.996424688636387
ENSMUSG00000010175	Prox1	19130	protein_coding	prospero homeobox 1 [Source:MGI Symbol;Acc:MGI:97772]	0.006	0.017	0.013	0	0	0	0	0	0	0.799279351781591	-2.89550510809201	3.21822711962743	-0.899720560563548	0.368268978817586	NA
ENSMUSG00000010205	Raver1	NA	protein_coding	ribonucleoprotein, PTB-binding 1 [Source:MGI Symbol;Acc:MGI:1919016]	71.422	65.888	63.586	58.972	65.545	69.042	62.806	68.511	78.223	3967.95539713954	0.0243788358393196	0.0891602438952799	0.273427199996816	0.784524846538182	0.962352552267563
ENSMUSG00000010277	2610507B11Rik	72503	protein_coding	RIKEN cDNA 2610507B11 gene [Source:MGI Symbol;Acc:MGI:1919753]	67.524	69.326	74.037	68.976	77.44	73.711	76.685	78.152	68.009	5596.8502730923	0.0364254631720203	0.0892567248937859	0.408097689169819	0.683201956496402	0.939374980915756
ENSMUSG00000010290	AI597479	98404	protein_coding	expressed sequence AI597479 [Source:MGI Symbol;Acc:MGI:2138299]	12.306	13.595	13.628	11.514	12.225	12.194	13.668	11.573	11.364	601.780865603678	-0.122572098703861	0.0903367333821039	-1.35683563169601	0.17483344303837	0.639935230608394
ENSMUSG00000010307	Tmem86a	67893	protein_coding	transmembrane protein 86A [Source:MGI Symbol;Acc:MGI:1915143]	3.828	2.569	3.727	3.894	5.118	4.674	5.081	5.37	4.971	81.5634176044126	0.465682702047726	0.252935286736202	1.84111401796385	0.06560485184678	0.42109229321618
ENSMUSG00000010311	Optc	269120	protein_coding	opticin [Source:MGI Symbol;Acc:MGI:2151113]	0	0.035	0.029	0.079	0	0.025	0.031	0.321	0	4.85754380255399	0.86699488833696	1.69052540208489	0.512855285858297	0.608052553371907	0.922908048844655
ENSMUSG00000010342	Tex14	83560	protein_coding	testis expressed gene 14 [Source:MGI Symbol;Acc:MGI:1933227]	0.499	0.141	0.389	0.513	0.294	0.527	0.902	0.284	0.562	15.7435442327526	0.352541709274511	0.623379339864309	0.56553319420443	0.571711152976565	0.907301109393097
ENSMUSG00000010358	Ifi35	70110	protein_coding	interferon-induced protein 35 [Source:MGI Symbol;Acc:MGI:1917360]	53.359	49.618	48.975	59.701	54.141	53.786	51.181	47.102	59.42	604.221051584693	-0.053759290928409	0.211541349528026	-0.254131360362181	0.799394076411869	0.966243861777943
ENSMUSG00000010362	Rdm1	66599	protein_coding	RAD52 motif 1 [Source:MGI Symbol;Acc:MGI:1913849]	22.367	19.174	23.401	22.059	22.705	21.762	27.798	22.686	21.357	287.28528907957	0.0375962535603028	0.150053490235497	0.250552343043128	0.802160231257333	0.966483853247545
ENSMUSG00000010376	Nedd8	18002	protein_coding	neural precursor cell expressed, developmentally down-regulated gene 8 [Source:MGI Symbol;Acc:MGI:97301]	160.646	125.508	159.277	174.617	114.534	162.376	153.016	166.214	178.641	1378.82565177288	-0.0633498443348853	0.153224710970171	-0.413444045244229	0.679281310144413	0.938690829639518
ENSMUSG00000010392	Gosr1	53334	protein_coding	golgi SNAP receptor complex member 1 [Source:MGI Symbol;Acc:MGI:1858260]	24.219	23.606	27.881	19.696	24.08	29.314	25.081	25.449	22.641	1296.9156572145	0.0298122024096718	0.129311784349419	0.230545132136719	0.817668197455571	0.970352975331985
ENSMUSG00000010406	Mrpl52	68836	protein_coding	mitochondrial ribosomal protein L52 [Source:MGI Symbol;Acc:MGI:1916086]	135.186	125.626	118.219	155.87	138.434	123.502	112.772	94.652	131.06	413.729859829934	-0.211510405471142	0.213531927563726	-0.990532928187137	0.321913702724383	0.78594527101998
ENSMUSG00000010453	Kansl3	226976	protein_coding	KAT8 regulatory NSL complex subunit 3 [Source:MGI Symbol;Acc:MGI:1918055]	57.535	38.603	48.941	44.696	54.923	46.696	53.62	48.065	51.561	2200.19453103074	0.0495907892650433	0.12352145529662	0.401475105243521	0.688070363212999	0.940867484973179
ENSMUSG00000010461	Eya4	14051	protein_coding	EYA transcriptional coactivator and phosphatase 4 [Source:MGI Symbol;Acc:MGI:1337104]	0.083	0.143	0.142	0.213	0.238	0.256	0.165	0.323	0.327	11.7543332292488	0.773300377232652	0.470414638662126	1.64386971339145	0.100203117395046	0.512550657471579
ENSMUSG00000010476	Ebf3	13593	protein_coding	early B cell factor 3 [Source:MGI Symbol;Acc:MGI:894289]	0.014	0.013	0.017	0.013	0.079	0.021	0.034	0.014	0	0.853383421645987	1.05373869530871	1.49310442957123	0.705736768600511	0.480351850804278	NA
ENSMUSG00000010505	Myt1	17932	protein_coding	myelin transcription factor 1 [Source:MGI Symbol;Acc:MGI:1100535]	0.105	0	0.188	0.022	0.091	0.021	0	0.453	0.007	1.56462261590686	-0.226243130856602	1.76847300368949	-0.127931345508018	0.898203304727973	NA
ENSMUSG00000010517	Faf1	14084	protein_coding	Fas-associated factor 1 [Source:MGI Symbol;Acc:MGI:109419]	14.893	16.322	16.76	13.783	17.757	14.639	17.906	16.512	13.863	913.089237398832	0.00432179127824059	0.139435757217348	0.0309948564449213	0.975273641665964	0.998733987227974
ENSMUSG00000010538	Tsacc	76927	protein_coding	TSSK6 activating co-chaperone [Source:MGI Symbol;Acc:MGI:1924177]	9.412	8.699	10.435	6.707	10.87	10.254	8.688	11.246	11.956	31.3192589776117	0.21577227895917	0.250313384048197	0.862008556912098	0.388682809083069	0.827849836373255
ENSMUSG00000010554	Mettl16	67493	protein_coding	methyltransferase like 16 [Source:MGI Symbol;Acc:MGI:1914743]	20.577	22.579	23.04	24.275	21.943	21.005	26.35	28.108	23.458	1085.0683360069	0.0294439560884925	0.106818133190495	0.275645671844717	0.782820227014655	0.962073465589999
ENSMUSG00000010592	Dazl	13164	protein_coding	deleted in azoospermia-like [Source:MGI Symbol;Acc:MGI:1342328]	0.133	0.086	0.081	0.095	0.043	0.026	0.076	0.05	0.296	3.00745060659423	-0.119143609979037	0.841052461336062	-0.141660140664436	0.887348460490227	NA
ENSMUSG00000010601	Apol7a	75761	protein_coding	apolipoprotein L 7a [Source:MGI Symbol;Acc:MGI:1923011]	0	0.084	0.072	0	0	0	0.226	0.102	0	0.285862492786829	0.645092463543611	4.5972722060249	0.140320702067237	0.888406608260882	NA
ENSMUSG00000010607	Pigyl	66268	protein_coding	phosphatidylinositol glycan anchor biosynthesis, class Y-like [Source:MGI Symbol;Acc:MGI:1913518]	33.477	25.907	29.488	44.541	23.786	27.789	29.286	35.287	38.476	166.112032689027	-0.178124402544711	0.223237241270805	-0.797915265081742	0.424919664269421	0.844456105728246
ENSMUSG00000010608	Rbm25	67039	protein_coding	RNA binding motif protein 25 [Source:MGI Symbol;Acc:MGI:1914289]	142.568	148.018	165.86	138.779	179.827	163.74	162.387	184.324	155.458	7486.29845794925	0.12563516388786	0.073067808372849	1.71943249271652	0.0855356499855633	0.478219862030169
ENSMUSG00000010609	Psen2	19165	protein_coding	presenilin 2 [Source:MGI Symbol;Acc:MGI:109284]	49.677	40.958	44.021	35.973	34.491	34.463	32.755	33.573	30.419	384.951779024843	-0.419602743321991	0.162330328470487	-2.58486967454315	0.00974158116393049	0.124393379681055
ENSMUSG00000010651	Acaa1b	235674	protein_coding	acetyl-Coenzyme A acyltransferase 1B [Source:MGI Symbol;Acc:MGI:3605455]	0	0	0.028	0	0	0	0	0	0	0.0584942296262488	-0.870120455040666	4.64130360643944	-0.18747328958042	0.851289564223368	NA
ENSMUSG00000010660	Plcd1	18799	protein_coding	phospholipase C, delta 1 [Source:MGI Symbol;Acc:MGI:97614]	0.02	0	0	0	0	0	0	0	0	0.0655753459378837	-0.871928453556623	4.64130360643944	-0.187862834990345	0.850984177342656	NA
ENSMUSG00000010663	Fads1	76267	protein_coding	fatty acid desaturase 1 [Source:MGI Symbol;Acc:MGI:1923517]	10.9	6.658	9.448	8.118	8.381	10.174	12.515	9.373	11.473	538.255478402264	0.188606967670412	0.164537340222577	1.1462867177461	0.251676536862438	0.736507290633723
ENSMUSG00000010721	Lmbr1	56873	protein_coding	limb region 1 [Source:MGI Symbol;Acc:MGI:1861746]	1.149	1.355	1.724	1.336	0.968	0.894	1.337	0.647	0.739	52.2492192196362	-0.660500100922435	0.238735901793525	-2.7666559405618	0.00566344914345927	0.0853703659164531
ENSMUSG00000010751	Tnfrsf22	79202	protein_coding	tumor necrosis factor receptor superfamily, member 22 [Source:MGI Symbol;Acc:MGI:1930270]	11.138	16.572	16.127	10.508	12.701	13.608	13.536	14.544	13.283	337.0933277019	-0.06654396861741	0.162210560641908	-0.410232036398115	0.681635742250841	0.939274372559983
ENSMUSG00000010755	Cars	27267	protein_coding	cysteinyl-tRNA synthetase [Source:MGI Symbol;Acc:MGI:1351477]	22.848	21.482	21.614	19.4	20.947	20.633	23.572	25.101	20.389	1018.25445105517	-0.00934364118350012	0.14384844624493	-0.0649547591747413	0.948210021090862	0.994392587691743
ENSMUSG00000010760	Phlda2	22113	protein_coding	pleckstrin homology like domain, family A, member 2 [Source:MGI Symbol;Acc:MGI:1202307]	0.104	0	0	0.236	0	0	0	0	0.066	0.392176865684887	-1.52118209255983	4.60918450479632	-0.330032805364352	0.741375174475178	NA
ENSMUSG00000010825	Grid2ip	170935	protein_coding	glutamate receptor, ionotropic, delta 2 (Grid2) interacting protein 1 [Source:MGI Symbol;Acc:MGI:2176213]	0.067	0.085	0.032	0.029	0.072	0.109	0.1	0.156	0.056	2.80368081803384	0.826867734808476	0.892627322532991	0.926330299258699	0.354274354403945	NA
ENSMUSG00000010830	Kdelr3	105785	protein_coding	KDEL (Lys-Asp-Glu-Leu) endoplasmic reticulum protein retention receptor 3 [Source:MGI Symbol;Acc:MGI:2145953]	0	0	0	0	0	0	0	0	0	0.0672367636133847	0	4.64130360643921	0	1	NA
ENSMUSG00000010911	Apip	56369	protein_coding	APAF1 interacting protein [Source:MGI Symbol;Acc:MGI:1926788]	9.778	11.451	10.532	8.841	10.195	10.243	13.767	10.705	8.871	84.1218214404509	0.0211339116320918	0.224130935443194	0.0942927025682637	0.924876646595729	0.990323870155133
ENSMUSG00000010914	Pdhx	27402	protein_coding	pyruvate dehydrogenase complex, component X [Source:MGI Symbol;Acc:MGI:1351627]	10.968	10.522	11.741	10.686	11.457	13.146	14.3	16.899	13.717	408.996881936144	0.272913594810617	0.125872538628758	2.16817423231238	0.0301454325655555	0.265513757564173
ENSMUSG00000010936	Vac14	234729	protein_coding	Vac14 homolog (S. cerevisiae) [Source:MGI Symbol;Acc:MGI:2157980]	20.775	21.233	19.722	22.443	19.876	20.561	20.052	21.475	24.339	998.902072246623	-0.0471767757786082	0.081650341508967	-0.577790305671008	0.56340570110253	0.904579505481792
ENSMUSG00000011008	Mcoln2	68279	protein_coding	mucolipin 2 [Source:MGI Symbol;Acc:MGI:1915529]	0.133	0.816	0.134	0.062	0.515	0.436	0.752	0.255	0.424	57.1429696801898	1.27156137638537	0.586616540682205	2.16761937006858	0.0301876587409214	0.265513757564173
ENSMUSG00000011034	Slc5a1	20537	protein_coding	solute carrier family 5 (sodium/glucose cotransporter), member 1 [Source:MGI Symbol;Acc:MGI:107678]	0	0	0	0	0	0	0	0	0	0.0345963108338911	0	4.64130360643944	0	1	NA
ENSMUSG00000011096	Akt1s1	67605	protein_coding	AKT1 substrate 1 (proline-rich) [Source:MGI Symbol;Acc:MGI:1914855]	72.292	56.483	58.18	63.982	50.194	47.646	60.37	62.958	91.211	578.985355418437	-0.0685743804081945	0.208881798902474	-0.328292751060668	0.74269032455642	0.952011799095595
ENSMUSG00000011114	Tbrg1	21376	protein_coding	transforming growth factor beta regulated gene 1 [Source:MGI Symbol;Acc:MGI:1100877]	47.298	43.101	46.308	48.564	53.446	52.391	50.046	53.599	52.001	1218.07444961709	0.115308660996401	0.0811827005016963	1.42036000630444	0.15550289983116	0.614108867523534
ENSMUSG00000011148	Adssl1	11565	protein_coding	adenylosuccinate synthetase like 1 [Source:MGI Symbol;Acc:MGI:87947]	0.957	0.159	0.384	0.336	0.315	0.87	0.521	0.758	0.619	37.0733755093969	0.470852327432165	0.433139235383686	1.08706921231708	0.277006222991202	0.760491736156145
ENSMUSG00000011154	Cfap161	75556	protein_coding	cilia and flagella associated protein 161 [Source:MGI Symbol;Acc:MGI:1922806]	0	0	0	0	0	0	0.124	0	0	0.0528268416129008	1.0037333092956	4.64130360643944	0.216261075423509	0.82878424842373	NA
ENSMUSG00000011158	Brf1	72308	protein_coding	BRF1, RNA polymerase III transcription initiation factor 90 kDa subunit [Source:MGI Symbol;Acc:MGI:1919558]	179.953	131.584	170.326	154.128	154.449	147.572	168.653	165.037	168.442	2977.81358849037	-0.0410510645705949	0.0800345901532333	-0.512916533863658	0.60800970730076	0.922908048844655
ENSMUSG00000011171	Vipr2	22355	protein_coding	vasoactive intestinal peptide receptor 2 [Source:MGI Symbol;Acc:MGI:107166]	0.186	0	0	0.045	0.214	0.021	0	0.037	0.057	1.88557133134734	-0.0530656849252069	1.60987572840331	-0.0329625970433369	0.973704414657374	NA
ENSMUSG00000011179	Odc1	18263	protein_coding	ornithine decarboxylase, structural 1 [Source:MGI Symbol;Acc:MGI:97402]	17.367	23.131	21.128	37.243	17.059	16.178	17.32	25.061	36.635	4198.75488670314	-0.213955467642567	0.23239618419732	-0.92064965860586	0.357233366899332	0.81039474041284
ENSMUSG00000011254	Thg1l	66628	protein_coding	tRNA-histidine guanylyltransferase 1-like (S. cerevisiae) [Source:MGI Symbol;Acc:MGI:1913878]	8.69	8.803	8.198	9.825	9.585	8.735	7.782	8.258	10.06	257.929097792793	-0.0594688072180831	0.1300839001187	-0.457157320497145	0.647557972539744	0.931663013026279
ENSMUSG00000011256	Adam19	11492	protein_coding	a disintegrin and metallopeptidase domain 19 (meltrin beta) [Source:MGI Symbol;Acc:MGI:105377]	4.133	7.245	1.717	2.236	18.708	16.344	9.615	11.689	10.018	364.588833967887	1.72942017214453	0.897750986211791	1.92639183772118	0.0540554658402806	0.380681684691665
ENSMUSG00000011257	Pabpc4	230721	protein_coding	poly(A) binding protein, cytoplasmic 4 [Source:MGI Symbol;Acc:MGI:2385206]	53.02	48.998	49.19	59.573	44.273	47.147	42.957	50.115	53.205	2634.26811025493	-0.21143239551089	0.0905433589418562	-2.33515078280522	0.0195355452068456	0.203465109366972
ENSMUSG00000011263	Exoc3l2	74463	protein_coding	exocyst complex component 3-like 2 [Source:MGI Symbol;Acc:MGI:1921713]	0	0	0	0.036	0	0	0	0	0.017	0.144265058768903	-1.0522718156128	4.63660361685727	-0.226948840696035	0.820463523363975	NA
ENSMUSG00000011267	Zfp296	63872	protein_coding	zinc finger protein 296 [Source:MGI Symbol;Acc:MGI:1926956]	0.194	0.639	0.245	0.273	0.206	0.334	0.288	0.627	0.158	9.74986521038133	-0.139693601020656	0.627593115234042	-0.222586254740161	0.823857535219349	0.972349426643754
ENSMUSG00000011305	Plin5	66968	protein_coding	perilipin 5 [Source:MGI Symbol;Acc:MGI:1914218]	0	0	0.045	0	0.065	0.077	0	0	0.039	0.448618478437457	1.59701087172546	3.54647183537214	0.450309757375497	0.652487104373906	NA
ENSMUSG00000011306	Sugp1	70616	protein_coding	SURP and G patch domain containing 1 [Source:MGI Symbol;Acc:MGI:1917866]	39.955	32.331	39.014	38.063	36.139	38.604	39.772	41.373	41.018	1325.17558398983	0.0168572169573194	0.0746964957362055	0.225676141714218	0.821453315560369	0.971932416833622
ENSMUSG00000011382	Dhdh	71755	protein_coding	dihydrodiol dehydrogenase (dimeric) [Source:MGI Symbol;Acc:MGI:1919005]	1.815	2.378	2.898	1.552	2.814	2.325	2.365	2.596	2.435	116.745317847513	0.158459538211228	0.226080667658694	0.700898222976098	0.483366533519449	0.872896832276095
ENSMUSG00000011427	Zfp790	233056	protein_coding	zinc finger protein 790 [Source:MGI Symbol;Acc:MGI:1923431]	11.622	17.084	14.933	9.973	11.985	11.596	14.033	16.695	10.931	455.544662647697	-0.105035670220857	0.164874984914747	-0.637062500871	0.524084133151375	0.890002104650834
ENSMUSG00000011463	Cpb1	76703	protein_coding	carboxypeptidase B1 (tissue) [Source:MGI Symbol;Acc:MGI:1923953]	0	0	0.016	0	0	0.013	0.016	0.042	0.016	0.445187875313853	1.63515956139738	2.2211248347035	0.736185348904831	0.461617907250668	NA
ENSMUSG00000011486	Slc25a41	103775	protein_coding	solute carrier family 25, member 41 [Source:MGI Symbol;Acc:MGI:2144215]	0.055	0	0.081	0.114	0.041	0.142	0.135	0	0.071	0.675739751320232	0.27097418790555	1.77287970206184	0.152844091784913	0.878521225999938	NA
ENSMUSG00000011589	Fsd1	NA	protein_coding	fibronectin type 3 and SPRY domain-containing protein [Source:MGI Symbol;Acc:MGI:1934858]	0	0	0	0.485	0	0	0.027	0.426	0.144	1.1540699533853	1.41909709504833	2.17417589184522	0.652705744908222	0.513945998129612	NA
ENSMUSG00000011632	Pinlyp	641361	protein_coding	phospholipase A2 inhibitor and LY6/PLAUR domain containing [Source:MGI Symbol;Acc:MGI:3615324]	0	0	0	0	0	0	0	0	0	0.0326276717065256	0	4.64130360643944	0	1	NA
ENSMUSG00000011658	Fuz	70300	protein_coding	fuzzy planar cell polarity protein [Source:MGI Symbol;Acc:MGI:1917550]	24.076	22.274	20.075	26.174	27.812	26.087	24.417	24.518	30.022	351.821019641762	0.138919577941381	0.156796955751129	0.885983897301407	0.375626204454869	0.821629500308449
ENSMUSG00000011751	Sptbn4	80297	protein_coding	spectrin beta, non-erythrocytic 4 [Source:MGI Symbol;Acc:MGI:1890574]	0.011	0.039	0.034	0	0.049	0.015	0.063	0.024	0.032	3.87394204992673	0.687446475679113	1.03395378151363	0.664871571602303	0.506132640079575	NA
ENSMUSG00000011752	Pgam1	18648	protein_coding	phosphoglycerate mutase 1 [Source:MGI Symbol;Acc:MGI:97552]	60.747	65.92	66.422	59.015	45.927	47.739	56.873	61.721	43.12	2083.61673878981	-0.367969588229611	0.14470075497706	-2.54296937350428	0.0109914862871451	0.135378314710092
ENSMUSG00000011831	Evi5	14020	protein_coding	ecotropic viral integration site 5 [Source:MGI Symbol;Acc:MGI:104736]	0.784	0.9	0.881	1.109	0.316	0.401	0.405	0.311	0.506	36.6339992562523	-1.30625802257491	0.319869492658027	-4.08372180704157	4.43200850413591e-05	0.00195872821661115
ENSMUSG00000011832	Evi5l	213027	protein_coding	ecotropic viral integration site 5 like [Source:MGI Symbol;Acc:MGI:2442167]	12.233	10.165	12.586	12.115	10.773	11.007	11.783	13.964	15.07	472.652329076903	0.0260567459437253	0.133364882861858	0.195379363626896	0.845095970733046	0.977921573875555
ENSMUSG00000011837	Snapc2	102209	protein_coding	small nuclear RNA activating complex, polypeptide 2 [Source:MGI Symbol;Acc:MGI:1914861]	14.777	15.617	13.569	16.425	12.182	13.046	12.422	15.432	15.713	280.42209809963	-0.200016052004674	0.112346521786152	-1.78034930520945	0.075018812729427	0.447323956437999
ENSMUSG00000011877	Git1	216963	protein_coding	GIT ArfGAP 1 [Source:MGI Symbol;Acc:MGI:1927140]	37.362	30.627	30.109	30.186	31.796	31.824	30.401	33.289	34.863	1576.50468053141	-0.042223192253307	0.104609647682869	-0.403626177781512	0.686487632667251	0.940672271575583
ENSMUSG00000011884	Gltp	56356	protein_coding	glycolipid transfer protein [Source:MGI Symbol;Acc:MGI:1929253]	143.131	128.996	139.501	128.971	118.767	145.501	133.692	132.19	138.438	2153.96999676031	-0.0744014879992947	0.111630069347787	-0.666500419053711	0.50509129591633	0.880817629604048
ENSMUSG00000011958	Bnip2	12175	protein_coding	BCL2/adenovirus E1B interacting protein 2 [Source:MGI Symbol;Acc:MGI:109327]	87.177	74.31	93.966	73.855	84.986	85.763	93.663	98.063	73.662	1842.1379342278	0.024841071898615	0.0947547255109242	0.262161826385652	0.793196682486024	0.964634745483728
ENSMUSG00000011960	Ccnt1	12455	protein_coding	cyclin T1 [Source:MGI Symbol;Acc:MGI:1328363]	39.855	34.663	38.933	43.391	37.62	38.329	45.009	50.91	45.669	2801.02939629064	0.0854129942430362	0.102859564880853	0.830384557255066	0.406321393928759	0.837173212117802
ENSMUSG00000012017	Scarf2	224024	protein_coding	scavenger receptor class F, member 2 [Source:MGI Symbol;Acc:MGI:1858430]	0	0	0	0.015	0	0	0.026	0.022	0	0.343489672672174	0.792273539491824	2.65227606188793	0.298714583627419	0.765157828710486	NA
ENSMUSG00000012042	4930579F01Rik	67741	protein_coding	RIKEN cDNA 4930579F01 gene [Source:MGI Symbol;Acc:MGI:1914991]	0	0	0	0.067	0.024	0.042	0	0	0	0.144481524274061	-0.377447255884464	4.60293360167385	-0.0820014557123321	0.934645555865226	NA
ENSMUSG00000012076	Brms1l	NA	protein_coding	breast cancer metastasis-suppressor 1-like [Source:MGI Symbol;Acc:MGI:1196337]	23.919	19.419	24.678	28.204	19.738	26.99	25.44	27.993	48.01	509.994120739811	0.235286834011505	0.204944606751137	1.14805086965383	0.250947564429739	0.735763010642656
ENSMUSG00000012114	Med15	94112	protein_coding	mediator complex subunit 15 [Source:MGI Symbol;Acc:MGI:2137379]	69.511	63.118	66.799	63.605	71.224	78.792	71.4	71.46	89.368	2092.15748213717	0.159215852793864	0.0961691087787557	1.65558207636251	0.0978064823917232	0.508563720556846
ENSMUSG00000012117	Dhdds	67422	protein_coding	dehydrodolichyl diphosphate synthase [Source:MGI Symbol;Acc:MGI:1914672]	20.038	17.91	19.621	18.145	14.031	16.731	17.32	17.482	18.278	658.862927080585	-0.235611072853952	0.0992910564110372	-2.37293348837571	0.0176474414383511	0.189411448520648
ENSMUSG00000012123	Crybg2	230806	protein_coding	crystallin beta-gamma domain containing 2 [Source:MGI Symbol;Acc:MGI:1334463]	11.27	9.574	6.653	13.453	5.322	5.583	6.5	6.602	7.523	155.509801650298	-0.766517552051449	0.246615301460252	-3.10815082240545	0.00188261965567917	0.0383509494201943
ENSMUSG00000012126	Ubxn11	67586	protein_coding	UBX domain protein 11 [Source:MGI Symbol;Acc:MGI:1914836]	54.735	54	53.646	59.309	45.157	44.054	36.809	38.779	51.629	607.761293101302	-0.415344363079863	0.18622887915173	-2.23028976478702	0.0257282122326406	0.240832937456358
ENSMUSG00000012187	Mogat1	68393	protein_coding	monoacylglycerol O-acyltransferase 1 [Source:MGI Symbol;Acc:MGI:1915643]	0	0.319	0.266	0	0	0	0.583	0	1.55	0.284403468660545	1.49041813519276	4.57150117329529	0.326023789274982	0.744406356391276	NA
ENSMUSG00000012211	Tex22	NA	protein_coding	testis expressed gene 22 [Source:MGI Symbol;Acc:MGI:1922921]	0.383	0.199	0.359	0.287	0.49	0.135	0.183	0.734	0.229	1.54772715647524	0.070888601274921	0.935181273988032	0.0758019896748148	0.939576633150045	NA
ENSMUSG00000012282	Wnt8a	NA	protein_coding	wingless-type MMTV integration site family, member 8A [Source:MGI Symbol;Acc:MGI:107924]	0.099	0.03	0.052	0.07	0.075	0.022	0	0.213	0.09	1.69317664980824	0.244641820020161	1.2440636133826	0.19664735580119	0.844103509524083	NA
ENSMUSG00000012296	Tjap1	74094	protein_coding	tight junction associated protein 1 [Source:MGI Symbol;Acc:MGI:1921344]	31.278	27.751	26.956	31.722	27.54	31.525	29.069	26.178	37.574	763.919095485185	-0.0130727625612704	0.127564645789326	-0.102479511312721	0.918376074823763	0.988294579137091
ENSMUSG00000012350	Ehf	13661	protein_coding	ets homologous factor [Source:MGI Symbol;Acc:MGI:1270840]	0.18	0.152	0.719	0.123	0.716	0.714	0.364	0.669	0.224	6.99658348692455	0.802713056632203	0.703205603598105	1.14150548932623	0.253659628972769	0.738525638096323
ENSMUSG00000012396	Nanog	71950	protein_coding	Nanog homeobox [Source:MGI Symbol;Acc:MGI:1919200]	0.468	0.354	0.292	0.246	0.31	0.34	0.276	0.936	0.387	10.1465328813569	0.310656647415287	0.535210458067748	0.580438298117045	0.561619084703382	0.904352967213973
ENSMUSG00000012405	Rpl15	66480	protein_coding	ribosomal protein L15 [Source:MGI Symbol;Acc:MGI:1913730]	1094.629	1238.849	1151.11	1189.203	858.086	939.6	1034.445	1090.627	1027.955	9298.38607057921	-0.304006097564526	0.177906912456406	-1.70879306130963	0.0874892884749529	0.485359165680241
ENSMUSG00000012422	Tmem167	66074	protein_coding	transmembrane protein 167 [Source:MGI Symbol;Acc:MGI:1913324]	10.125	10.458	11.013	8.58	12.538	10.552	11.378	10.254	8.877	1187.98105332203	0.0383195481563205	0.11033084208803	0.347314925102687	0.728354739264379	0.950104799225026
ENSMUSG00000012428	Steap4	NA	protein_coding	STEAP family member 4 [Source:MGI Symbol;Acc:MGI:1923560]	0	0	0	0	0	0	0	0	0	0.117498843262679	0	4.64130360643848	0	1	NA
ENSMUSG00000012429	Mplkip	NA	protein_coding	M-phase specific PLK1 intereacting protein [Source:MGI Symbol;Acc:MGI:1913558]	22.512	27.268	26.517	19.804	29.202	27.231	24.515	24.325	21.721	623.420495291394	0.0242344421742639	0.170418705396218	0.142205294412486	0.886917849956102	0.984044674074057
ENSMUSG00000012443	Kif11	16551	protein_coding	kinesin family member 11 [Source:MGI Symbol;Acc:MGI:1098231]	1.512	1.007	1.389	1.73	0.646	0.585	1.78	2.598	1.457	2340.08583009056	-0.0779436751843506	0.427009712900794	-0.18253372892822	0.855163887102784	0.979315971123086
ENSMUSG00000012483	Rpa3	68240	protein_coding	replication protein A3 [Source:MGI Symbol;Acc:MGI:1915490]	54.201	45.143	51.898	50.372	55.148	55.764	64.482	65.039	48.65	419.971192659749	0.13533008042134	0.142536151903453	0.949443903277294	0.342394890070714	0.797599062623931
ENSMUSG00000012519	Mlkl	74568	protein_coding	mixed lineage kinase domain-like [Source:MGI Symbol;Acc:MGI:1921818]	0.124	0	0.141	0.164	0.186	0.191	0.453	0.141	0.077	2.86988293492313	0.935123386334207	1.06452593992536	0.878441145736448	0.379704363612426	NA
ENSMUSG00000012535	Tnpo3	320938	protein_coding	transportin 3 [Source:MGI Symbol;Acc:MGI:1196412]	43.211	40.898	43.99	41.477	46.812	46.363	47.068	50.867	44.2	2551.31954958792	0.0901181445548148	0.0676398778046663	1.33232269897149	0.182754171285793	0.651961375223603
ENSMUSG00000012609	Ttll5	320244	protein_coding	tubulin tyrosine ligase-like family, member 5 [Source:MGI Symbol;Acc:MGI:2443657]	5.217	5.334	6.653	4.845	5.464	5.435	5.372	6.326	6.267	294.077275381007	0.00692571931939709	0.156507371616119	0.0442517131805426	0.96470376123879	0.997700433263584
ENSMUSG00000012640	Zfp715	69930	protein_coding	zinc finger protein 715 [Source:MGI Symbol;Acc:MGI:1917180]	21.304	18.917	26.162	17.788	18.811	23.788	21.874	21.406	19.783	702.887680909944	-0.0494109836019656	0.121121288289633	-0.407946318105624	0.683313086627847	0.939374980915756
ENSMUSG00000012705	Retn	57264	protein_coding	resistin [Source:MGI Symbol;Acc:MGI:1888506]	0.168	0	0.194	0.057	0.378	0.11	0.383	0.294	0.198	1.38678851133703	1.33247829800178	1.1518944915485	1.15677113466401	0.247365878010408	NA
ENSMUSG00000012777	Acp4	100503991	protein_coding	acid phosphatase 4 [Source:MGI Symbol;Acc:MGI:3644563]	0	0	0	0	0	0	0.045	0	0	0.0607691388041168	0.487595763896757	4.64130360643944	0.105055778557614	0.916331548658307	NA
ENSMUSG00000012819	Cdh23	22295	protein_coding	cadherin 23 (otocadherin) [Source:MGI Symbol;Acc:MGI:1890219]	0.565	0.305	0.314	0.446	0.442	0.383	0.486	0.569	0.864	102.524763882668	0.36997580470019	0.429454139109284	0.861502477232015	0.388961357386691	0.82796757320101
ENSMUSG00000012848	Rps5	20103	protein_coding	ribosomal protein S5 [Source:MGI Symbol;Acc:MGI:1097682]	2011.037	2135.556	2073.115	2180.11	1545.287	1752.564	1831.138	1935.191	1807.154	11729.6807801956	-0.307328065503465	0.133654041576509	-2.29942964596053	0.0214805541259224	0.215788114108052
ENSMUSG00000012889	Podnl1	244550	protein_coding	podocan-like 1 [Source:MGI Symbol;Acc:MGI:2685352]	1.151	0.655	0.851	1.155	1.044	1.215	1.388	1.341	2.294	24.3634198177188	0.550438663134542	0.546145808703331	1.00786027167617	0.313521546332398	0.78052320786449
ENSMUSG00000013033	Adgrl1	330814	protein_coding	adhesion G protein-coupled receptor L1 [Source:MGI Symbol;Acc:MGI:1929461]	53.71	48.728	49.797	42.667	37.446	45.601	37.803	37.646	51.33	3539.90374029794	-0.27249558804679	0.123012522380683	-2.215185761361	0.0267473167912086	0.247933731944483
ENSMUSG00000013076	Amotl1	75723	protein_coding	angiomotin-like 1 [Source:MGI Symbol;Acc:MGI:1922973]	0.014	0.014	0.018	0.021	0.01	0.061	0.028	0.014	0.044	7.14061269230071	0.871923322095656	0.917314712248345	0.950517102204287	0.341849568159204	0.796976357841879
ENSMUSG00000013083	2200002J24Rik	69147	protein_coding	RIKEN cDNA 2200002J24 gene [Source:MGI Symbol;Acc:MGI:1916397]	0	0	0	0	0	0	0	0	0	0.0673234564581021	0	4.6413036064392	0	1	NA
ENSMUSG00000013089	Etv5	104156	protein_coding	ets variant 5 [Source:MGI Symbol;Acc:MGI:1096867]	5.289	6.009	5.088	3.853	3.113	4.005	3.503	3.187	2.885	259.440053074135	-0.656687469995511	0.205679063055652	-3.192777428288	0.00140911512622481	0.0308514086301521
ENSMUSG00000013091	Tmem190	78052	protein_coding	transmembrane protein 190 [Source:MGI Symbol;Acc:MGI:1925302]	0	0	0	0.201	0	0	0	0	0	0.0249034567540951	-0.871750560829229	4.64130360643944	-0.187824506808765	0.851014224001313	NA
ENSMUSG00000013150	Gfod2	70575	protein_coding	glucose-fructose oxidoreductase domain containing 2 [Source:MGI Symbol;Acc:MGI:1917825]	13.731	8.382	12.959	10.776	7.236	7.554	9.63	9.245	9.647	269.132264440754	-0.460870898135533	0.206463195079025	-2.23221818280557	0.0256005462449308	0.24011024812509
ENSMUSG00000013155	Enkd1	102124	protein_coding	enkurin domain containing 1 [Source:MGI Symbol;Acc:MGI:2142593]	1.626	1.156	1.499	1.98	1.139	1.306	1.572	1.633	2.31	188.331486910405	-0.0491337718519105	0.262499230471057	-0.187176822437687	0.851521996686279	0.979076735950249
ENSMUSG00000013158	4933405L10Rik	71046	protein_coding	RIKEN cDNA 4933405L10 gene [Source:MGI Symbol;Acc:MGI:1918296]	0	0	0	0	0	0	0	0	0.035	1.27511051807314	0.352414647486977	3.85963837139398	0.0913076857404379	0.927248111163951	NA
ENSMUSG00000013160	Atp6v0d1	11972	protein_coding	ATPase, H+ transporting, lysosomal V0 subunit D1 [Source:MGI Symbol;Acc:MGI:1201778]	65.344	67.581	65.52	66.094	63.696	63.818	65.289	69.948	63.696	1219.67082841781	-0.0808509457984721	0.0717946351215115	-1.12614188597286	0.260105467106108	0.745158547655017
ENSMUSG00000013236	Ptprs	19280	protein_coding	protein tyrosine phosphatase, receptor type, S [Source:MGI Symbol;Acc:MGI:97815]	9.881	8.61	9.53	10.176	6.074	6.891	7.163	9.406	10.989	1426.03592776438	-0.303641018132132	0.156589105813527	-1.93909414422304	0.0524898756141679	0.373628394629127
ENSMUSG00000013275	Slc41a1	98396	protein_coding	solute carrier family 41, member 1 [Source:MGI Symbol;Acc:MGI:2444823]	20.202	16.142	22.551	16.423	15.836	18.089	19.835	19.742	18.78	1306.94737704231	-0.086447438974524	0.112142459282237	-0.770871617475013	0.44078303187165	0.851214526510795
ENSMUSG00000013338	Fer1l4	74562	protein_coding	fer-1-like 4 (C. elegans) [Source:MGI Symbol;Acc:MGI:1921812]	0.068	0.014	0	0	0	0	0	0.028	0	0.321513092550499	-2.27698807607915	4.57371022372214	-0.497842662674442	0.618594943182683	NA
ENSMUSG00000013353	4931406B18Rik	74054	protein_coding	RIKEN cDNA 4931406B18 gene [Source:MGI Symbol;Acc:MGI:1921304]	0.199	0.3	0.473	0.328	0.526	0.309	0.077	0.367	0.244	8.23512687875035	-0.183160443303719	0.562279656410452	-0.325746167793087	0.7446164108333	0.952011799095595
ENSMUSG00000013367	Iglon5	210094	protein_coding	IgLON family member 5 [Source:MGI Symbol;Acc:MGI:2686277]	0.346	0.081	0.185	0.192	0.192	0.125	0.132	0.178	0.173	6.5247652252181	-0.367068694922776	0.849789754517953	-0.431952365830767	0.665776034057612	0.934351964110096
ENSMUSG00000013415	Igf2bp1	140486	protein_coding	insulin-like growth factor 2 mRNA binding protein 1 [Source:MGI Symbol;Acc:MGI:1890357]	0.241	0.382	0.372	0.132	0.412	0.23	0.34	0.196	0.448	7.48831453681892	0.203482421941524	0.676390082256386	0.30083590413201	0.763539628334755	0.956310954494415
ENSMUSG00000013418	B4galnt2	14422	protein_coding	beta-1,4-N-acetyl-galactosaminyl transferase 2 [Source:MGI Symbol;Acc:MGI:1342058]	0	0	0.027	0	0	0	0	0	0	1.7333577701794	-0.88453318245781	3.54626991891268	-0.249426355771874	0.803031000288146	NA
ENSMUSG00000013419	Zfp651	270210	protein_coding	zinc finger protein 651 [Source:MGI Symbol;Acc:MGI:2670992]	0.092	0.125	0.432	0.113	0.023	0.208	0.198	0.083	0.126	3.3438933495523	-0.6062102954641	0.903943792993654	-0.670628306939827	0.50245734499755	NA
ENSMUSG00000013465	Nelfb	58202	protein_coding	negative elongation factor complex member B [Source:MGI Symbol;Acc:MGI:1931035]	71.881	61.079	80.1	75.66	70.303	75.545	77.16	74.747	84.278	1965.11466980771	0.0234570598305231	0.0992883849222378	0.236251801747954	0.81323728497589	0.968905974712379
ENSMUSG00000013483	Card14	170720	protein_coding	caspase recruitment domain family, member 14 [Source:MGI Symbol;Acc:MGI:2386258]	0.017	0.015	0.027	0.023	0.024	0.021	0.013	0.018	0.033	9.07682531565847	0.0477240999558753	1.5901485253076	0.0300123536866743	0.976057200792304	0.998733987227974
ENSMUSG00000013495	Tmem175	72392	protein_coding	transmembrane protein 175 [Source:MGI Symbol;Acc:MGI:1919642]	21.089	23.369	19.882	18.946	24.321	24.345	24.604	25.03	22.183	430.320338844217	0.150123516499814	0.116740535133868	1.28595878310533	0.198457446670325	0.674679697837315
ENSMUSG00000013523	Bcas1	76960	protein_coding	brain enriched myelin associated protein 1 [Source:MGI Symbol;Acc:MGI:1924210]	1.005	0.863	1.348	1.044	0.756	0.447	0.338	0.182	0.884	10.8306775432074	-1.14704062392453	0.512098279576832	-2.23988376776501	0.0250984697127304	0.237070921988797
ENSMUSG00000013539	Tango2	27883	protein_coding	transport and golgi organization 2 [Source:MGI Symbol;Acc:MGI:101825]	36.8	38.532	31.921	28.959	37.213	34.615	36.188	41.417	35.636	360.155841668442	0.0592347126097685	0.131827035134609	0.449336606480481	0.653188854447966	0.932905310672267
ENSMUSG00000013584	Aldh1a2	19378	protein_coding	aldehyde dehydrogenase family 1, subfamily A2 [Source:MGI Symbol;Acc:MGI:107928]	0	0	0	0	0	0	0	0	0	0.0204205863911024	0	4.64130360643944	0	1	NA
ENSMUSG00000013593	Ndufs2	226646	protein_coding	NADH:ubiquinone oxidoreductase core subunit S2 [Source:MGI Symbol;Acc:MGI:2385112]	115.817	107.571	111.287	117.881	111.694	113.824	116.345	127.703	111.359	2199.90235086218	-0.0243982599933646	0.0605858436877599	-0.402705624091091	0.687164796046696	0.940867484973179
ENSMUSG00000013611	Snx31	66696	protein_coding	sorting nexin 31 [Source:MGI Symbol;Acc:MGI:1913946]	0.187	0.036	1.935	0.488	0.538	0.031	0.077	0.684	0.519	8.28832988371142	-0.851974802408575	1.08609499175102	-0.784438570179764	0.432782813953955	0.849050250286744
ENSMUSG00000013622	Atraid	381629	protein_coding	all-trans retinoic acid induced differentiation factor [Source:MGI Symbol;Acc:MGI:1918918]	49.837	51.085	53.182	58.913	54.295	53.233	57.355	59.683	55.971	354.590028265365	0.0112994598925305	0.117155462386751	0.0964484255563686	0.923164433325228	0.990288572757816
ENSMUSG00000013629	Cad	69719	protein_coding	carbamoyl-phosphate synthetase 2, aspartate transcarbamylase, and dihydroorotase [Source:MGI Symbol;Acc:MGI:1916969]	19.082	18.11	17.31	15.814	12.945	14.768	13.502	14.737	19.488	2008.07064165106	-0.280944910117408	0.157538863950939	-1.78333715929867	0.0745314359408977	0.445386610617996
ENSMUSG00000013646	Sh3bp5l	79566	protein_coding	SH3 binding domain protein 5 like [Source:MGI Symbol;Acc:MGI:1933124]	16.924	15.045	18.484	15.989	15.64	16.637	15.339	18.177	17.087	725.730216448599	-0.0625230654509208	0.0963938408647814	-0.648620958455494	0.516583405291349	0.887597588499013
ENSMUSG00000013662	Atad1	67979	protein_coding	ATPase family, AAA domain containing 1 [Source:MGI Symbol;Acc:MGI:1915229]	60.154	58.4	57.871	52.877	65.698	61.673	69.524	68.128	55.099	2544.30898204738	0.0994781313047571	0.0890406285531299	1.11722179999436	0.263899501778504	0.747965322921451
ENSMUSG00000013663	Pten	19211	protein_coding	phosphatase and tensin homolog [Source:MGI Symbol;Acc:MGI:109583]	43.603	43.12	45.74	34.851	47.143	47.095	49.45	48.529	40.645	4643.75500290699	0.0970045110387865	0.111910323483445	0.866805742484843	0.38604845518576	0.826644231931005
ENSMUSG00000013668	4933402N03Rik	233918	protein_coding	RIKEN cDNA 4933402N03 gene [Source:MGI Symbol;Acc:MGI:1914681]	0.062	0.057	0.074	0.111	0.071	0.146	0.129	0.168	0.107	2.30763569542955	0.610786112795315	0.826025096787907	0.739428033325412	0.459647124887376	NA
ENSMUSG00000013698	Pea15a	18611	protein_coding	proliferation and apoptosis adaptor protein 15A [Source:MGI Symbol;Acc:MGI:104799]	71.035	60.27	72.134	63.288	42.863	47.014	50.35	46.108	46.885	981.602783172354	-0.57369307217301	0.147024135020687	-3.90203330964872	9.53880270774379e-05	0.00373058653843952
ENSMUSG00000013701	Timm23	53600	protein_coding	translocase of inner mitochondrial membrane 23 [Source:MGI Symbol;Acc:MGI:1858317]	91.378	87.003	87.427	98.206	77.849	80.466	91.68	103.117	91.208	1869.28088828211	-0.10051616266071	0.0972307741634132	-1.03378959517256	0.301234536869863	0.77413095133833
ENSMUSG00000013707	Tnfaip8l2	69769	protein_coding	tumor necrosis factor, alpha-induced protein 8-like 2 [Source:MGI Symbol;Acc:MGI:1917019]	167.287	144.636	144.282	132.697	132.272	138.61	145.715	122.133	122.702	926.481644007384	-0.211211208685697	0.18531604682942	-1.13973512979215	0.254396666841339	0.739787452250786
ENSMUSG00000013736	Trnt1	70047	protein_coding	tRNA nucleotidyl transferase, CCA-adding, 1 [Source:MGI Symbol;Acc:MGI:1917297]	42.704	42.131	46.73	41.034	57.312	42.155	55.976	44.245	36.437	1038.19441240876	0.0735250200962118	0.141955661521964	0.517943555811163	0.604497651517716	0.922344979435146
ENSMUSG00000013766	Ly6g6e	70274	protein_coding	lymphocyte antigen 6 complex, locus G6E [Source:MGI Symbol;Acc:MGI:1917524]	0	0	0	0.039	0	0	0	0.062	0.038	0.255642069433245	0.296314336986693	4.64130360643925	0.0638429118439036	0.949095309222087	NA
ENSMUSG00000013787	Ehmt2	110147	protein_coding	euchromatic histone lysine N-methyltransferase 2 [Source:MGI Symbol;Acc:MGI:2148922]	86.158	72.302	83.718	93.735	75.733	82.311	75.58	82.36	99.699	3385.63588048975	-0.0751427848123214	0.11253331886385	-0.667738102554619	0.504300783530499	0.880817629604048
ENSMUSG00000013822	Elof1	66126	protein_coding	ELF1 homolog, elongation factor 1 [Source:MGI Symbol;Acc:MGI:1913376]	45.95	38.236	38.805	40.22	31.604	37.739	36.461	41.746	37.176	443.277374268716	-0.205319195196711	0.115990806354631	-1.77013335495717	0.0767049282288932	0.452619062887805
ENSMUSG00000013833	Med16	216154	protein_coding	mediator complex subunit 16 [Source:MGI Symbol;Acc:MGI:2158394]	19.929	17.175	19.103	23.307	16.838	17.361	19.026	20.964	25.983	826.852222722673	-0.0529545660629915	0.135051129881558	-0.392107538155613	0.694978757970716	0.942999938761466
ENSMUSG00000013846	St3gal1	20442	protein_coding	ST3 beta-galactoside alpha-2,3-sialyltransferase 1 [Source:MGI Symbol;Acc:MGI:98304]	119.056	101.04	115.466	103.527	80.459	91.195	99.172	98.948	110.156	4860.34049350076	-0.253957071591095	0.173803462486992	-1.46117383369219	0.143967741963199	0.595002755218489
ENSMUSG00000013858	Tmem259	216157	protein_coding	transmembrane protein 259 [Source:MGI Symbol;Acc:MGI:2177957]	138.912	110.436	118.914	131.137	115.751	118.432	111.402	115.671	159.166	3337.30987067046	-0.067885899394776	0.119215905340127	-0.569436596577404	0.569059887034705	0.90633383951261
ENSMUSG00000013878	Rnf170	77733	protein_coding	ring finger protein 170 [Source:MGI Symbol;Acc:MGI:1924983]	13.457	13.868	14	12.332	18.092	13.559	18.439	13.78	14.62	495.947433836364	0.169763278816179	0.145340860617006	1.16803545882069	0.242792462194775	0.725379321437927
ENSMUSG00000013921	Clip3	NA	protein_coding	CAP-GLY domain containing linker protein 3 [Source:MGI Symbol;Acc:MGI:1923936]	0.27	0.586	0.104	0.114	0.26	0.243	0	0.208	0.243	14.9794578559059	-0.530616542516976	0.904826469355044	-0.586429067327349	0.557587215665535	0.903160955818168
ENSMUSG00000013928	1700020L13Rik	NA	protein_coding	RIKEN cDNA 1700020L13 gene [Source:MGI Symbol;Acc:MGI:1922879]	0.275	0.342	0.253	0.257	0.502	0.547	0.347	0.605	0.555	7.58498604236903	0.800928552615852	0.644162783956507	1.24336359156994	0.213733880419965	0.694173612625704
ENSMUSG00000013936	Myl2	17906	protein_coding	myosin, light polypeptide 2, regulatory, cardiac, slow [Source:MGI Symbol;Acc:MGI:97272]	0.161	0.074	0.063	0.055	0.183	0.308	0.133	0.179	0.261	2.00777480764975	1.28133353259506	1.05544231693465	1.21402516464989	0.224738114815121	NA
ENSMUSG00000013973	Dedd	21945	protein_coding	death effector domain-containing [Source:MGI Symbol;Acc:MGI:1333874]	70.96	64.224	79.017	66.496	52.876	76.874	69.003	69.73	80.899	870.194621563983	-0.065838677085067	0.170101156140476	-0.387056023479905	0.69871473322819	0.943985691541966
ENSMUSG00000013974	Mcemp1	69189	protein_coding	mast cell expressed membrane protein 1 [Source:MGI Symbol;Acc:MGI:1916439]	0	0	0	0	0	0	0.033	0	0.054	0.204016987787227	1.46389916766857	4.62936965791151	0.316219977198578	0.751835545542428	NA
ENSMUSG00000013997	Nit1	27045	protein_coding	nitrilase 1 [Source:MGI Symbol;Acc:MGI:1350916]	27.607	26.412	24.24	28.337	26.2	26.21	23.852	27.918	26.111	589.6396449953	-0.0940294079420175	0.133462807715429	-0.704536413938694	0.481098781313718	0.87253018717486
ENSMUSG00000014030	Pax5	18507	protein_coding	paired box 5 [Source:MGI Symbol;Acc:MGI:97489]	0.006	0	0	0	0	0	0	0	0	0.0984017214017155	-0.871357307946067	4.64130360643944	-0.187739777836798	0.851080646456357	NA
ENSMUSG00000014039	Prdm15	114604	protein_coding	PR domain containing 15 [Source:MGI Symbol;Acc:MGI:1930121]	19.284	15.638	21.111	16.987	21.576	17.919	18.003	21.531	20.281	1057.66838168612	0.065593520173415	0.181909184982999	0.360583882444117	0.718410539799638	0.949542955043661
ENSMUSG00000014074	Rnf168	70238	protein_coding	ring finger protein 168 [Source:MGI Symbol;Acc:MGI:1917488]	10.459	9.768	10.65	8.044	10.594	11.35	11.467	10.665	10.55	660.087739999685	0.112067627955611	0.104036466197546	1.07719564160143	0.281392871991354	0.762940787782826
ENSMUSG00000014075	Dynlt2b	NA	protein_coding	dynein light chain Tctex-type 2B [Source:MGI Symbol;Acc:MGI:1913311]	0.533	0.254	0.619	0.981	1.187	0.322	0.511	0.806	0.456	17.3861545411222	0.0238717126623999	0.483121463751644	0.0494114098699441	0.960591435508486	0.997247060507694
ENSMUSG00000014077	Chp1	56398	protein_coding	calcineurin-like EF hand protein 1 [Source:MGI Symbol;Acc:MGI:1927185]	51.047	55.005	55.873	48.092	54.249	53.745	54.791	56.51	49.191	1710.36691331141	-0.0276525287084709	0.104292047419163	-0.265145132277745	0.790897660591789	0.96348046637206
ENSMUSG00000014158	Trpv4	63873	protein_coding	transient receptor potential cation channel, subfamily V, member 4 [Source:MGI Symbol;Acc:MGI:1926945]	1.175	0.902	0.48	1.281	0.77	0.67	1.084	1.509	1.486	45.5538181038267	0.131246969594195	0.428986571569117	0.305946568709901	0.759645328168746	0.955635963866278
ENSMUSG00000014164	Klhl3	100503085	protein_coding	kelch-like 3 [Source:MGI Symbol;Acc:MGI:2445185]	10.923	8.647	10.911	8.622	9.277	9.525	10.103	9.893	10.394	565.094904951817	-0.0472226321292172	0.20816131054757	-0.226855951305254	0.820535754827743	0.97188416031912
ENSMUSG00000014177	Tvp23b	67510	protein_coding	trans-golgi network vesicle protein 23B [Source:MGI Symbol;Acc:MGI:1914760]	24.32	21.361	24.364	19.805	24.854	21.515	27.706	24.441	21.305	391.40191637939	0.0359166621948669	0.141210828908006	0.254347789561276	0.799226882676211	0.966186264408963
ENSMUSG00000014195	Dnajc7	56354	protein_coding	DnaJ heat shock protein family (Hsp40) member C7 [Source:MGI Symbol;Acc:MGI:1928373]	360.347	336.407	369.563	369.871	342.726	356.061	351.345	389.526	362.617	5514.03791983628	-0.0557132514547	0.047792505647363	-1.16573196362166	0.243722832635047	0.726941796043731
ENSMUSG00000014198	Zfp385c	278304	protein_coding	zinc finger protein 385C [Source:MGI Symbol;Acc:MGI:3608347]	0.164	0.174	0.176	0.048	0.279	0.1	0.34	0.083	0.118	4.76010686506661	0.417328754526499	0.857845476718288	0.486484764275964	0.626623504993285	0.927635403412821
ENSMUSG00000014226	Cacybp	12301	protein_coding	calcyclin binding protein [Source:MGI Symbol;Acc:MGI:1270839]	40.85	48.301	51.031	42.241	38.273	41.827	44.586	46.575	37.568	1415.06016209798	-0.189479356885652	0.143612507391737	-1.31937921234675	0.187042367826137	0.658941214392423
ENSMUSG00000014232	Cluap1	76779	protein_coding	clusterin associated protein 1 [Source:MGI Symbol;Acc:MGI:1924029]	23.123	24.349	26.97	21.314	25.567	24.616	28.19	30.08	23.779	482.957064876449	0.0818719580943205	0.116014857235207	0.705702356107154	0.480373255456124	0.872279200032377
ENSMUSG00000014243	Zswim7	69747	protein_coding	zinc finger SWIM-type containing 7 [Source:MGI Symbol;Acc:MGI:1916997]	7.765	5.607	9.27	8.251	7.57	12.181	8.952	14.912	10.187	69.6108939973243	0.409232820592712	0.283055523141384	1.4457687172149	0.148242083086567	0.600910607766555
ENSMUSG00000014245	Pigl	327942	protein_coding	phosphatidylinositol glycan anchor biosynthesis, class L [Source:MGI Symbol;Acc:MGI:2681271]	16.738	15.173	18.252	12.119	19.653	16.546	17.695	15.84	17.985	245.710124987824	0.122933433155261	0.141831917523828	0.866754361793128	0.386076612784968	0.826644231931005
ENSMUSG00000014294	Ndufa2	17991	protein_coding	NADH:ubiquinone oxidoreductase subunit A2 [Source:MGI Symbol;Acc:MGI:1343103]	140.455	112.593	132.314	161.333	93.991	128.898	130.109	116.245	167.268	578.578575687982	-0.164230080564621	0.171774006923722	-0.956082258927268	0.339030677185823	0.795616289878923
ENSMUSG00000014301	Pam16	66449	protein_coding	presequence translocase-asssociated motor 16 [Source:MGI Symbol;Acc:MGI:1913699]	36.551	22.899	26.06	31.531	23.038	24.184	28.956	22.114	28.343	174.764610410516	-0.264798670547988	0.415388284807253	-0.637472649646003	0.523817019662063	0.889859977302951
ENSMUSG00000014303	Glis2	83396	protein_coding	GLIS family zinc finger 2 [Source:MGI Symbol;Acc:MGI:1932535]	0	0.04	0.047	0.052	0.045	0.177	0.774	0.047	0.174	17.70760146157	2.22577182685846	0.767699792950059	2.89927370998164	0.00374028224200195	0.0634869548211389
ENSMUSG00000014313	Cox6c	12864	protein_coding	cytochrome c oxidase subunit 6C [Source:MGI Symbol;Acc:MGI:104614]	248.449	213.837	240.04	307.178	207.59	249.794	258.74	240.228	262.566	1252.0350443805	-0.112879009087457	0.160858342981677	-0.701729279284663	0.482848009839602	0.872655008980867
ENSMUSG00000014329	Bicc1	83675	protein_coding	BicC family RNA binding protein 1 [Source:MGI Symbol;Acc:MGI:1933388]	0.112	0.117	0.156	0.134	0.18	0.197	0.23	0.303	0.218	21.2259697530744	0.706344939498781	0.338893595634327	2.08426759489708	0.0371358332274943	0.301531250831656
ENSMUSG00000014349	Ube2z	268470	protein_coding	ubiquitin-conjugating enzyme E2Z [Source:MGI Symbol;Acc:MGI:1343160]	36.8	33.7	34.639	34.036	28.878	31.355	33.38	36.025	32.42	1950.98675696577	-0.164704690288587	0.0794781972351668	-2.07232544292927	0.0382351012065931	0.307451492330438
ENSMUSG00000014351	Gip	14607	protein_coding	gastric inhibitory polypeptide [Source:MGI Symbol;Acc:MGI:107504]	0	0	0.116	0.197	0	0	0	0	0	0.0747780019956605	-2.00229060959593	4.61407134131861	-0.433953110274996	0.664322491371272	NA
ENSMUSG00000014353	Tmem87b	72477	protein_coding	transmembrane protein 87B [Source:MGI Symbol;Acc:MGI:1919727]	29.414	23.357	29.99	23.979	31.598	31.956	35.024	31.482	25.329	1128.59715998433	0.164335480939959	0.12571635442401	1.30719254223437	0.191147327728536	0.666403253247723
ENSMUSG00000014355	Anapc1	17222	protein_coding	anaphase promoting complex subunit 1 [Source:MGI Symbol;Acc:MGI:103097]	59.45	55.918	63.021	51.628	61.959	58.92	62.66	62.744	56.912	3592.42095867201	0.0186064502772416	0.115741989787021	0.160757995533683	0.872284009562974	0.981542979387628
ENSMUSG00000014361	Mertk	17289	protein_coding	MER proto-oncogene tyrosine kinase [Source:MGI Symbol;Acc:MGI:96965]	0.137	0.212	0.202	0.026	0.387	0.263	0.27	0.146	0.203	7.50141033332157	0.795855056881856	0.858289905162829	0.927256690419622	0.353793275106183	0.808076357444047
ENSMUSG00000014402	Tsg101	22088	protein_coding	tumor susceptibility gene 101 [Source:MGI Symbol;Acc:MGI:106581]	39.63	42.138	43.643	38.857	49.118	39.368	42.04	50.167	45.501	1062.31936760951	0.078214645723735	0.115196250372104	0.67896867711482	0.497157708847849	0.879825795092765
ENSMUSG00000014418	Hps5	246694	protein_coding	HPS5, biogenesis of lysosomal organelles complex 2 subunit 2 [Source:MGI Symbol;Acc:MGI:2180307]	30.187	28.102	32.802	23.44	29.257	31.012	30.264	34.503	33.161	1087.08338596041	0.0861428216381639	0.108166717542939	0.796389347804399	0.425805767727573	0.845158138808551
ENSMUSG00000014426	Map3k4	26407	protein_coding	mitogen-activated protein kinase kinase kinase 4 [Source:MGI Symbol;Acc:MGI:1346875]	18.403	15.356	19.124	19.693	16.858	18.083	17.672	19.569	23.777	835.738109194094	0.0201111117356942	0.127288646147842	0.157996116262685	0.87445985905196	0.981829816815976
ENSMUSG00000014444	Piezo1	234839	protein_coding	piezo-type mechanosensitive ion channel component 1 [Source:MGI Symbol;Acc:MGI:3603204]	13.541	12.746	15.058	15.216	13.297	10.566	10.665	10.248	13.056	1637.93992630585	-0.346412361360874	0.161159867782185	-2.14949519460432	0.0315951666058387	0.273335448845522
ENSMUSG00000014453	Blk	12143	protein_coding	B lymphoid kinase [Source:MGI Symbol;Acc:MGI:88169]	0.424	0.874	0.783	0.235	0.377	0.814	0.449	1.112	0.702	29.636465290596	0.186407043247183	0.453013353550583	0.411482447009962	0.680718809601787	0.939214730565344
ENSMUSG00000014470	Rnf166	68718	protein_coding	ring finger protein 166 [Source:MGI Symbol;Acc:MGI:1915968]	199.407	146.408	177.68	175.665	167.398	163.447	176.233	184.326	208.549	2092.16083678176	-0.0163573125181853	0.0934546275248483	-0.175029454949528	0.861056489122609	0.979632009083694
ENSMUSG00000014496	Ankrd28	105522	protein_coding	ankyrin repeat domain 28 [Source:MGI Symbol;Acc:MGI:2145661]	13.758	14.701	15.427	14.305	14.699	13.75	17.488	17.697	14.914	2489.32269435164	0.0474372082252012	0.159880035935026	0.296705013529514	0.766691729075098	0.956962941521449
ENSMUSG00000014498	Ankrd52	237615	protein_coding	ankyrin repeat domain 52 [Source:MGI Symbol;Acc:MGI:2444029]	38.813	31.232	34.595	30.796	32.956	36.727	31.842	32.466	38.687	3055.23499400343	-0.0275006018358642	0.106096187675139	-0.259204429852555	0.795477513354836	0.965127093323094
ENSMUSG00000014503	Pkd2l2	53871	protein_coding	polycystic kidney disease 2-like 2 [Source:MGI Symbol;Acc:MGI:1858231]	0.634	0.549	1.008	0.718	0.887	0.872	1.125	1.52	0.863	69.5005819737916	0.465154034373256	0.648319959661171	0.717476035469212	0.473080418103404	0.868735519451001
ENSMUSG00000014504	Srp19	66384	protein_coding	signal recognition particle 19 [Source:MGI Symbol;Acc:MGI:1913634]	70.284	65.637	76.554	82.939	63.657	64.904	66.416	72.805	62.338	874.268905954188	-0.224751343114439	0.114299976694557	-1.96632886212253	0.0492606349310754	0.358831599737404
ENSMUSG00000014529	Tmbim7	75010	protein_coding	transmembrane BAX inhibitor motif containing 7 [Source:MGI Symbol;Acc:MGI:1922305]	0	0	0	0	0.067	0	0	0	0.008	0.159443519657613	0.991420600139768	4.64130360643935	0.213608219631284	0.830852589003502	NA
ENSMUSG00000014542	Clec4f	51811	protein_coding	C-type lectin domain family 4, member f [Source:MGI Symbol;Acc:MGI:1859834]	0	0	0.017	0	0.034	0.091	0	0.174	0.015	0.589702891212435	2.39557972992562	2.33579230311339	1.02559620850387	0.305081955373755	NA
ENSMUSG00000014543	Klra17	170733	protein_coding	killer cell lectin-like receptor, subfamily A, member 17 [Source:MGI Symbol;Acc:MGI:2180674]	0	0	0.042	0	0	0	0	0	0	0.0258352272487615	-0.87175056082923	4.64130360643944	-0.187824506808765	0.851014224001313	NA
ENSMUSG00000014547	Wdfy2	268752	protein_coding	WD repeat and FYVE domain containing 2 [Source:MGI Symbol;Acc:MGI:2442811]	8.002	8.294	7.849	7.747	9.447	9.169	8.365	9.906	9.226	924.430826863429	0.149053726281491	0.0853159592647616	1.74707906429243	0.0806236243948499	0.465430266158352
ENSMUSG00000014550	Rbsn	78287	protein_coding	rabenosyn, RAB effector [Source:MGI Symbol;Acc:MGI:1925537]	10.757	11.535	10.798	12.081	9.607	11.954	12.045	12.151	11.865	769.466848919002	-0.0354508284910647	0.0904223881719758	-0.392058086584046	0.695015295430139	0.942999938761466
ENSMUSG00000014551	Mrps25	64658	protein_coding	mitochondrial ribosomal protein S25 [Source:MGI Symbol;Acc:MGI:1928140]	18.321	15.784	20.843	23.825	16.256	22.116	20.69	20.489	16.309	434.817710863377	-0.100516090918228	0.201335400984556	-0.499246980047678	0.617605401662921	0.924868604619413
ENSMUSG00000014554	Dguok	27369	protein_coding	deoxyguanosine kinase [Source:MGI Symbol;Acc:MGI:1351602]	75.566	81.567	73.409	72.887	75.546	73.124	71.989	73.679	66.777	582.972348281937	-0.130966597138468	0.0936099148361584	-1.39906758133146	0.161792718117913	0.622867058018664
ENSMUSG00000014592	Camta1	100072	protein_coding	calmodulin binding transcription activator 1 [Source:MGI Symbol;Acc:MGI:2140230]	16.181	13.41	13.118	10.39	11.854	16.885	18.395	14.362	14.613	319.125360078091	0.139813813939198	0.178777595260622	0.782054450029813	0.434182574459361	0.849741942236018
ENSMUSG00000014599	Csf1	12977	protein_coding	colony stimulating factor 1 (macrophage) [Source:MGI Symbol;Acc:MGI:1339753]	0	0.024	0.029	0.037	0	0.023	0.031	0	0.058	0.739955215430524	-0.288823777021051	2.1780048583836	-0.132609335516084	0.89450234895829	NA
ENSMUSG00000014601	Strip1	229707	protein_coding	striatin interacting protein 1 [Source:MGI Symbol;Acc:MGI:2443884]	46.062	39.636	43.906	36.878	41.976	43.381	46.578	44.652	43.891	1460.07991079043	0.0258273524909051	0.0951668382109969	0.271390255013438	0.786090896275998	0.962559855671167
ENSMUSG00000014602	Kif1a	16560	protein_coding	kinesin family member 1A [Source:MGI Symbol;Acc:MGI:108391]	0.018	0.022	0.01	0.004	0.009	0.021	0.02	0.032	0	1.96972071610307	0.205950973885364	1.10800392277188	0.185875672145761	0.852542260537971	NA
ENSMUSG00000014606	Slc25a11	67863	protein_coding	solute carrier family 25 (mitochondrial carrier oxoglutarate carrier), member 11 [Source:MGI Symbol;Acc:MGI:1915113]	65.882	67.579	58.19	65.902	68.786	69.323	69.159	67.557	67.507	1102.48079931156	0.0276147779848354	0.0939800173376586	0.293836698131465	0.768882691221064	0.957414551393989
ENSMUSG00000014609	Chrne	11448	protein_coding	cholinergic receptor, nicotinic, epsilon polypeptide [Source:MGI Symbol;Acc:MGI:87894]	0.243	0.033	0.212	0.589	0.707	0.45	0.336	1.373	2.345	3.73575273584354	1.91364350331818	0.978843453026106	1.95500465105235	0.0505825213023316	NA
ENSMUSG00000014633	Cmc2	66531	protein_coding	COX assembly mitochondrial protein 2 [Source:MGI Symbol;Acc:MGI:1913781]	8.756	8.769	8.574	8.801	5.757	6.31	6.418	7.633	7.511	175.6272141279	-0.441231474635086	0.18120585482132	-2.43497361092535	0.014892875784962	0.168899661773174
ENSMUSG00000014668	Chfr	231600	protein_coding	checkpoint with forkhead and ring finger domains [Source:MGI Symbol;Acc:MGI:2444898]	75.971	70.119	68.944	75.247	72.784	73.18	72.313	79.236	74.453	2586.60314885286	-0.0256491418469405	0.0684585927755037	-0.374666507257194	0.707908504109748	0.946104707748369
ENSMUSG00000014686	Ceacam16	330483	protein_coding	carcinoembryonic antigen-related cell adhesion molecule 16 [Source:MGI Symbol;Acc:MGI:2685615]	0	0	0.057	0.076	0.217	0.261	0.089	0.542	0.17	9.2913737297334	2.53699713723497	0.9014255355196	2.8144278559544	0.00488641442640664	0.077332113012145
ENSMUSG00000014704	Hoxa2	15399	protein_coding	homeobox A2 [Source:MGI Symbol;Acc:MGI:96174]	0	0	0.051	0.137	0.148	0.065	0.134	0.104	0	0.936217172657277	0.830518725836429	1.85781033513769	0.447041719021805	0.6548449380084	NA
ENSMUSG00000014725	Adam28	13522	protein_coding	a disintegrin and metallopeptidase domain 28 [Source:MGI Symbol;Acc:MGI:105988]	0.207	0.12	0.154	0.09	0.19	0.161	0.278	0.205	0.134	8.2022471715809	0.393278834631382	0.553393700002598	0.710667350621332	0.477290396389835	0.870594379605507
ENSMUSG00000014747	Ankrd53	75305	protein_coding	ankyrin repeat domain 53 [Source:MGI Symbol;Acc:MGI:1922555]	0	0	0.026	0.035	0.038	0	0	0	0.034	1.91679427535883	-0.240326763373065	2.84654771619872	-0.0844274494347832	0.932716583700013	NA
ENSMUSG00000014748	Tex261	21766	protein_coding	testis expressed gene 261 [Source:MGI Symbol;Acc:MGI:1096575]	56.997	52.695	49.304	48.532	56.798	56.392	56.379	63.494	57.052	1801.48512496802	0.100777663911267	0.0712701172129188	1.41402410789076	0.157354824189101	0.616877502819704
ENSMUSG00000014763	Fam120b	67544	protein_coding	family with sequence similarity 120, member B [Source:MGI Symbol;Acc:MGI:1914794]	19.887	20.437	20.79	17.852	20.475	20.694	21.253	21.578	19.489	1102.81915099076	0.00861481898298988	0.0761859182393188	0.113076263725386	0.909970093083053	0.986346642364769
ENSMUSG00000014767	Tbp	21374	protein_coding	TATA box binding protein [Source:MGI Symbol;Acc:MGI:101838]	46.097	48.247	48.155	46.246	51.674	44.396	46.479	47.081	44.349	853.161701934373	-0.0715462537723553	0.115503965347804	-0.619426818437929	0.535635218331397	0.894860533216059
ENSMUSG00000014769	Psmb1	19170	protein_coding	proteasome (prosome, macropain) subunit, beta type 1 [Source:MGI Symbol;Acc:MGI:104884]	93.089	94.579	93.818	107.902	84.519	88.189	93.352	94.899	85.096	2192.23640431562	-0.1895443379777	0.0948512813543605	-1.99833186511809	0.0456806930546605	0.343025719808143
ENSMUSG00000014771	Pdcd2	18567	protein_coding	programmed cell death 2 [Source:MGI Symbol;Acc:MGI:104643]	46.317	42.716	46.641	51.59	43.101	43.603	51.106	52.629	48.829	538.499696718512	-0.0336736445537366	0.100078753734219	-0.336471461696698	0.736515368599229	0.951867025010661
ENSMUSG00000014773	Dll1	13388	protein_coding	delta like canonical Notch ligand 1 [Source:MGI Symbol;Acc:MGI:104659]	0	0.013	0	0	0	0.02	0	0	0	0.218510241593064	0.149507946862464	4.63743047628621	0.0322393936959233	0.974281140869098	NA
ENSMUSG00000014776	Nol3	78688	protein_coding	nucleolar protein 3 (apoptosis repressor with CARD domain) [Source:MGI Symbol;Acc:MGI:1925938]	1.992	2.091	2.441	2.889	2.402	2.179	1.542	1.688	2.275	84.7966344865732	-0.278003534647599	0.51858602044203	-0.536079885860856	0.591903340778924	0.917452189979516
ENSMUSG00000014778	Fhod1	234686	protein_coding	formin homology 2 domain containing 1 [Source:MGI Symbol;Acc:MGI:2679008]	19.642	11.811	16.226	16.139	16.028	16.433	14.897	13.78	18.914	518.59598852983	-0.0480134850906766	0.231400093773445	-0.20749120844214	0.835626257927989	0.975502777576346
ENSMUSG00000014782	Plekhg4	102075	protein_coding	pleckstrin homology domain containing, family G (with RhoGef domain) member 4 [Source:MGI Symbol;Acc:MGI:2142544]	0	0.019	0.017	0	0.381	0.088	0.044	0.033	0.059	9.16756919484317	2.87891346211525	1.0736870518043	2.68133387403463	0.00733293134493439	0.102662320378743
ENSMUSG00000014786	Slc9a5	277973	protein_coding	solute carrier family 9 (sodium/hydrogen exchanger), member 5 [Source:MGI Symbol;Acc:MGI:2685542]	0.411	0.172	0.264	0.215	0.405	0.234	0.425	0.363	0.278	46.9638507442516	0.31515545367703	0.311079956791201	1.01310112335063	0.311011861777606	0.77909820767364
ENSMUSG00000014791	Elmo3	234683	protein_coding	engulfment and cell motility 3 [Source:MGI Symbol;Acc:MGI:2679007]	5.768	5.447	4.476	4.976	7.697	7.206	5.206	5.039	6.667	164.875874043046	0.247335176883799	0.27644261272835	0.89470713086787	0.370943665783839	0.819488811212538
ENSMUSG00000014813	Stc1	20855	protein_coding	stanniocalcin 1 [Source:MGI Symbol;Acc:MGI:109131]	0.037	0.055	0.078	0.026	0.019	0.008	0.02	0.026	0.017	26.8665858501027	-1.54640920791662	0.679059686319266	-2.27728024365381	0.0227694959377276	0.222626407199357
ENSMUSG00000014837	4931428F04Rik	74356	protein_coding	RIKEN cDNA 4931428F04 gene [Source:MGI Symbol;Acc:MGI:1921606]	7.192	7.271	5.582	8.356	5.93	7.124	5.628	7.145	7.731	269.901747798111	-0.145717789247873	0.218288817623949	-0.667545826827028	0.504423547820212	0.880817629604048
ENSMUSG00000014846	Tppp3	67971	protein_coding	tubulin polymerization-promoting protein family member 3 [Source:MGI Symbol;Acc:MGI:1915221]	0.584	0.413	0.227	0.228	0.235	0.362	0.285	0.124	0.328	3.86359229488779	-0.43532837251898	0.699015767928981	-0.622773322851866	0.533433491327051	NA
ENSMUSG00000014850	Msh3	17686	protein_coding	mutS homolog 3 [Source:MGI Symbol;Acc:MGI:109519]	22.906	21.742	24.089	22.558	25.626	23.607	25.245	29.136	22.916	723.806934039419	0.0866062447266862	0.0996092777347184	0.869459619588226	0.384595785497662	0.825615554524106
[truncated: 21,914 more rows]
