# Supplementary material for: Cathepsin L-dependent positive selection shapes clonal composition and functional fitness of CD4+ T cells
Source: Nat Immunol. 2025 Jun 13;26(7):1127–38. doi: 10.1038/s41590-025-02182-y (PMC12208919; doi:10.1038/s41590-025-02182-y)
Supplement: Supplementary file 11 — Statistical source data. [file 41590_2025_2182_MOESM11_ESM.xlsx]

## Sheet: Fig.1a
	WT								CtslΔTEC
DN	10.9375	11.919	8.2	8.694	8.3808	12.1208	16.089	9.1584	4.263	4.91865	3.77145	7.1288	4.9714	7.056	5.844	3.32206	8.023	4.41632
DP	267.5	288.385	162.8	107.94	111.744	231.018	289.948	246.528	111.597	166.435	118.885	112.56	90.63	122.976	102.12	75.2374	201.818	136.369
CD4SP	19.6562	22.8105	17.38	11.088	12.1968	18.626	21.2444	15.8688	1.21765	1.94205	1.6443	2.6532	2.067	2.6496	2.088	1.26392	3.4126	1.65612
CD8SP	5.15625	6.7815	4.32	2.912	2.9376	5.5878	6.747	5.4432	2.58475	3.86595	2.9232	3.5242	2.4062	3.6144	2.868	2.10084	4.7686	2.93924

## Sheet: Fig.1b
WT	CtslΔTEC
29.8	18.9
26.8	16.8
26.1	18.1
20.5	18.4
29.1648	19.3764
28.9484	22.1616
28.2012	24.6648

## Sheet: Fig.1c
WT	CtslΔTEC
5.68	5.89
5.09	5.7
4.74	4.48
6.31	5.84
5.33	3.47
5.55	8.33

## Sheet: Fig.1d
WT	CtslΔTEC
43.4	61.4
32.7	62.4
59.1	72.7
	61.1

## Sheet: Fig.1e
WT	CtslΔTEC
31.9599	3.4572
29.08	7.64956
24.4296	7.92036

## Sheet: Fig.1f
	WT			CtslΔTEC
CD44+ CD62L-	7.4	6.65	3.88	25.3	23.6	36.8
CD44- CD62L+	84.9	83.3	90.4	57.8	57.1	43.7

## Sheet: Fig.1g
WT	CtslΔTEC
20	46.1
13.8	41.7
13.6	41

## Sheet: Fig.1h
MHCII-/-	WT	CtslΔTEC		MFI (as % of WT)
51.5103	91.5527	125.664
40.0386	99.5977	148.351
	109.413	126.468
	99.4368	122.928
	106.306	105.352
	89.6661	112.242
	100.795	101.643
	103.233	100.371
	106.748	105.352
	96.2725	83.6761
	104.306	89.3316
	101.028	74.4216
	91.6452	85.347
		72.1722

## Sheet: Fig.1i
MHCII-/-	WT	CtslΔTEC		MFI (as % of WT)
0.972763	101.66	150.415
	101.05	132.647
	110.121	97.6747
	98.0029	109.371
	89.166	121.584
	73.6358	82.1411
	67.4676	65.7818
	60.9545	176.082
	65.4753	210.295
	139.418	183.055
	131.794	168.497
	161.256	176.274
		168.305

## Sheet: Fig.1j
donor host	WT												CtslΔTEC
MHCII+/+	6.35	7.17	8.11	7.83	4.94	8.65	6.41	6.63	7.09	7.15	4.17	4.07	2.05	2.06	1.96	2.68	1.94	1.82	1.27	1.69	2.08
MHCII-/-	8.91	10.4	14.1	9.77	12.8	8.51							1.31	1.71	1.26	2.6	2.7	1.96	4.53

[truncated: 3 more sheets: Fig.1k, Fig.1l, Fig.1m]
