# Supplementary material for: Cathepsin L-dependent positive selection shapes clonal composition and functional fitness of CD4+ T cells
Source: Nat Immunol. 2025 Jun 13;26(7):1127–38. doi: 10.1038/s41590-025-02182-y (PMC12208919; doi:10.1038/s41590-025-02182-y)
Supplement: Supplementary file 12 — Statistical source data. [file 41590_2025_2182_MOESM12_ESM.xlsx]

## Sheet: Fig.2a
LLO56		LLO118
WT	CtslΔTEC	WT	CtslΔTEC
36.0635	0.028161	1.53066	0.01316
32.3928	0.016952	2.12706	0.007089
28.543	0.023139	1.78514	0.010764

## Sheet: Fig.2b
LLO56		LLO118
WT	CtslΔTEC	WT	CtslΔTEC
109.068	100.958	102.359	23.984
108.034	114.075	117.755	24.3116
82.8981	117.548	79.8851	31.917

## Sheet: Fig.2c
Plp1-/-	Plp1-/- CtslΔTEC
24.7	0.0406
25.7	0.0518
22.5	0.0573

## Sheet: Fig.2d
Plp1-/-	Plp1-/- CtslΔTEC
103.378	39.4444
91.9333	36.5111
104.689	37.2889

## Sheet: Fig.2e
OT-II		AND		Dep		AD10		LLO56		LLO118		PLP1
WT	CtslΔTEC	WT	CtslΔTEC	WT	CtslΔTEC	WT	CtslΔTEC	WT	CtslΔTEC	WT	CtslΔTEC	Plp1-/-	Plp1-/- CtslΔTEC
4.60786e+07	17644.6	5.99083e+07	42670.7	15960240	17136.8	1.29606e+07	5338.9	25244450	9518.42	1147995	3039.96	12844000	16240
2.73756e+07	14786.3	65933616	111557	5277750	77134.2	1.02987e+07	4784.35	18139968	9662.64	1.4464e+06	1134.24	21588000	16058
2.09853e+07	30151.8	4.06176e+07	83138.2	4793159	1064443	1.14146e+07	1776.77	14614016	9602.68	1.39241e+06	1506.96	16875000	19310.1
5.2468e+07	36492.1	4.21701e+07	91811.3	4951692	50124.8	2.68298e+07	8288.45
1026000	48495	35449092	67359.6	1119864	275400	1.29806e+07	5452
714000	7447.5	33199983	123859	17520000	38480	9822200	1876.16
1174200	12843.9	4.49823e+07		7955000	99750	16005000	4107.88
678300		4.43112e+07		17568000		8174800	2107.82
2140800				9947000		11913830
