# Supplementary material for: Cathepsin L-dependent positive selection shapes clonal composition and functional fitness of CD4+ T cells
Source: Nat Immunol. 2025 Jun 13;26(7):1127–38. doi: 10.1038/s41590-025-02182-y (PMC12208919; doi:10.1038/s41590-025-02182-y)
Supplement: Supplementary file 13 — Statistical source data. [file 41590_2025_2182_MOESM13_ESM.xlsx]

## Sheet: Fig.3a
TCRβFixed	TCRβFixed CtslΔTEC
7182440	1335090
12919500	2073600
11036000	1.92156e+06
9640000	2170000
4360500	2367900
7712000	4.536e+06
6298500	4641000
25724000	5052600
23980000	4595400
17424000

## Sheet: Fig.3b
TCRβFixed	TCRβFixed CtslΔTEC
34.5	5.39
36.3	5.35
36.7	5.68
39.3	4.94
29.2

## Sheet: Fig.3c
TCRβFixed	TCRβFixed CtslΔTEC
11040000	921690
11253000	1605000
1.93409e+07	1238240
9640000	2170000
4360500	2367900
7712000
6298500
