# Supplementary material for: Cathepsin L-dependent positive selection shapes clonal composition and functional fitness of CD4+ T cells
Source: Nat Immunol. 2025 Jun 13;26(7):1127–38. doi: 10.1038/s41590-025-02182-y (PMC12208919; doi:10.1038/s41590-025-02182-y)
Supplement: Supplementary file 14 — Statistical source data. [file 41590_2025_2182_MOESM14_ESM.xlsx]

## Sheet: Fig.4
WT	CtslΔTEC
706.081	373.905
488.139	308.092
632.633	109.19
74.3381	252.687
90.714	93.9999
182.478	75.0513
62.0739	20.8676
26.5978	18.0583
40.9943	7.09484
65.2913	22.8975
40.0127	5.54192
222.159	250.139
263.186	25.0582
265.882	38.5756
98.4779	38.1437
90.1278	19.5476
