# Supplementary material for: Cathepsin L-dependent positive selection shapes clonal composition and functional fitness of CD4+ T cells
Source: Nat Immunol. 2025 Jun 13;26(7):1127–38. doi: 10.1038/s41590-025-02182-y (PMC12208919; doi:10.1038/s41590-025-02182-y)
Supplement: Supplementary file 15 — Statistical source data. [file 41590_2025_2182_MOESM15_ESM.xlsx]

## Sheet: Fig.5a
	WT			CtslΔTEC
DN	4598320	3922308	3349510	4233680	3420000	3132360	2912000
DP	35357600	33454980	44042000	96940800	67500000	89119800	86450000
CD4SP	47448800	47742120	64904000	45328800	26800000	43243200	37960000
CD8SP	569752	501381	499529	131050	150000	196812	139100

## Sheet: Fig.5b
	WT							CtslΔTEC
DN	6.51962e+06	11415726	1.81063e+07	1.2182e+07	1.00232e+07	1.25355e+07	12568320	8.57807e+06	14390748	9744111	4525362	6.33766e+06	4.95354e+06	4.78227e+06	5.91051e+06	5.34265e+06
DP	129771360	60875640	121010760	198273420	155345040	200558160	203616000	224736480	165933000	177897600	184924080	227976660	161576280	126020160	146464920	182114100
CD4SP	26804160	50503320	98574840	60651540	46263960	50469840	71136000	1.52567e+06	4597920	3776490	5786208	4688712	1838394	4304448	4688136	2316780
CD8SP	344858	685314	988135	873056	587849	676454	679680	239782	478332	281799	244350	216973	291782	253123	256432	126473

## Sheet: Fig.5c
	WT			CtslΔTEC
CD69- DP	297	311	328	258	277	270
CD69+ DP	557	601	618	372	403	428
CD4SP SM	616	757	717	422	493	519
CD4SP M1	704	822	806	433	519	526
CD4SP M2	682	772	750	410	510	512
